# Supplementary material for: In‐depth multiomic characterization of the effects of obesity in high‐fat diet‐fed mice
Source: FEBS Open Bio. 2024 Mar 13;14(5):771–92. doi: 10.1002/2211-5463.13788 (PMC11073502; doi:10.1002/2211-5463.13788)
Supplement: Supplementary file 2 — Table S1. Detailed data used for analysis and all the figures of the manuscript except for metagenomic sequencing data. Table S1A. Changes of the body weight in the high‐fat diet‐fed mice and the control mice during the whole experiment. Table S1B. Taxonomic profiling of the mice in two groups. Table S1C. Phyla analysis of the mice in two groups. Table S1D. Genera analysis of the mice in two groups. Table S1E. Species analysis of the mice in two groups. Table S1F. Diversity calculation of the mice in two groups. Table S1G. HUMAnN 3.0 results of the gut microbiota in the two group of mice. Table S1H. Colon metabolome of the mice in two groups. Table S1I. KEGG pathway annotation of the colon metabolites in the two groups of mice. Table S1J. Correlation analysis between the significantly different species and colon metabolites in the two groups of mice. Table S1K. Gene expression of the colon tissues in the two groups of mice using RNA sequencing. Table S1L. GO annotation and KEGG pathway analysis of the colonic DEGs in the two groups of mice. Table S1M. KEGG pathways related to lipid metabolism in colon in the two groups of mice. Table S1N. Plasma metabolites in the two groups of mice. Table S1O. KEGG pathway annotation of the PLASMA metabolites in two groups of mice. Table S1P. Common metabolites anlaysis between colon and plasma in two groups of mice. Table S1Q. Liver gene expression in the two groups of mice using RNA sequencing. Table S1R. GO annotation and KEGG pathway analysis of the liver DEGs in the two groups of mice. Table S1S. Liver metabolites in the two groups of mice. Table S1T. KEGG pathway annotation of the PLASMA metabolites in two groups of mice. Table S1U. Expression of liver genes related to lipid metabolism. Table S1V. Data of Venn diagram among liver, plasma, and colon metabolites. [file FEB4-14-771-s002.xlsx]

## Sheet: Table S1A. weight
Table S1A. Changes of the body weight in the high-fat diet-fed mice and the control mice during the whole experiment.
ID	Pvalue	mean_abun_Control	mean_abun_Obesity	enrichment	mean_abun	log2FC	Qvalue	Control	Control	Control	Control	Control	Control	Control	Control	Obesity	Obesity	Obesity	Obesity	Obesity	Obesity	Obesity	Obesity
Baseline(Day0;Week 8)	0.869163	21.55	21.4375	Control <= Model	21.4937	-0.0075512	0.869163	21.7	22.9	23.5	21.6	21.4	20.4	21.6	19.3	21.9	21.6	23.2	21.1	19.3	19.7	21.9	22.8
Day7	0.28518	21.0375	21.925	Control <= Model	21.4812	0.0596136	0.295365	21.7	22.8	19.3	21.4	21.5	20.5	21.7	19.4	22.1	22.4	25.6	21.3	19.5	20.2	21.2	23.1
Day14	0.0534001	21.275	22.925	Control <= Model	22.1	0.107763	0.0573556	21.8	22.9	20.1	21.3	21.8	20.6	22.1	19.6	22.5	23.8	26.3	22.1	20.1	21.4	23.4	23.8
Day21	0.00304268	21.4375	24.15	Control < Model	22.7937	0.171887	0.00339376	21.9	22.8	20.8	21.2	21.9	20.8	22.3	19.8	23.8	24.4	27.1	23.6	21.3	22.7	25.7	24.6
Day28	0.000201951	21.725	25.7	Control < Model	23.7125	0.242412	0.000278885	22.1	23.1	21.2	21.4	22.4	20.9	22.4	20.3	26.2	26.4	27.8	25.2	23.1	23.6	28.1	25.2
Day35	0.000194258	21.9375	27.425	Control < Model	24.6812	0.322092	0.000278885	22.1	23.2	22.1	21.2	22.8	21.2	22.3	20.6	27.9	27.8	28.9	27.1	24.6	25.2	32.1	25.8
Day42	0.000667464	22.2	29.0375	Control < Model	25.6187	0.387358	0.000774258	22.6	23.1	22.8	21.3	23.1	21.3	22.5	20.9	29.4	30.1	30.2	27.9	26.1	25.8	36.4	26.4
Day49	0.00029446	22.4625	30.475	Control < Model	26.4688	0.440108	0.000355806	22.9	23.3	23.6	21.4	23.5	21.3	22.6	21.1	30.4	31.6	31.9	29.2	28.1	27.3	38.2	27.1
Day56	0.000243964	22.7375	31.525	Control < Model	27.1313	0.471423	0.000321589	23.4	23.4	24.8	21.4	23.8	21.4	22.4	21.3	31	32.9	32.8	30.8	29.8	27.7	39.8	27.4
Day58	0.000261812	22.5375	31.925	Control < Model	27.2312	0.502359	0.000330111	23.9	23.3	25.6	19.8	23.8	21.2	22.4	20.3	31	32.9	33.1	30.6	29.4	28.5	41.7	28.2
Day60	0.000151426	22.7625	32.0875	Control < Model	27.425	0.495352	0.000234612	23.9	23.3	26.5	18.9	24.2	21	22.5	21.8	31	33.1	33	31.1	29.3	28.6	41.3	29.3
Day62	0.000153712	22.8	32.3	Control < Model	27.55	0.5025	0.000234612	23.9	22.8	26.8	18	23.9	21.7	22.6	22.7	31.4	32.9	32.5	31.3	29.6	28.8	42	29.9
Day64	0.000102187	22.7125	32.4	Control < Model	27.5562	0.512507	0.000174319	23.4	23.5	26.6	17.4	24.1	21.5	22.4	22.8	31.7	33.1	32	31.1	30	28.9	41.9	30.5
Day66	1.96193e-05	22.725	32.3625	Control < Model	27.5437	0.510043	3.79307e-05	23.3	23.3	26.8	17.6	24.5	21.6	22.4	22.3	32	33.4	32.2	31.5	30.6	28.6	39.8	30.8
Day68	2.33285e-05	22.975	32.6375	Control < Model	27.8062	0.506466	4.22829e-05	23.4	22.6	26.5	19.5	24.7	22	22.6	22.5	32.6	33.3	32.5	31.6	30.9	28.4	40.3	31.5
Day70	1.65841e-05	22.9	33.4375	Control < Model	28.1687	0.546119	3.6213e-05	23.3	22.3	26.8	20.3	24	21.8	22.7	22	32.9	33.4	32.9	32.6	32.2	29.6	41.8	32.1
Day72	5.74451e-06	22.5	33.5	Control < Model	28	0.574236	2.52586e-05	23.3	21.1	26.4	19.7	23.9	21.3	22.5	21.8	32.9	33.2	32.9	32.5	32.2	30.4	41.6	32.3
Day74	5.59977e-06	22.55	34.075	Control < Model	28.3125	0.595586	2.52586e-05	22.6	21	26.4	21	24.2	20.4	22.5	22.3	33	33	33.3	33.6	32.7	31.5	42.6	32.9
Day76	4.76286e-06	22.4	34.7875	Control < Model	28.5938	0.63507	2.52586e-05	22.1	21.5	25.9	21	24.6	18.9	22.6	22.6	33.6	33	34.4	34.5	33.4	32.2	43.8	33.4
Day78	5.85109e-06	22.5625	34.6125	Control < Model	28.5875	0.617366	2.52586e-05	22.7	22.2	26.5	21	23.6	19	22.7	22.8	33.3	32.5	33.1	34.5	33.8	32.5	43.6	33.6
Day80	6.35738e-06	22.725	35.0875	Control < Model	28.9062	0.626677	2.52586e-05	22.9	22.3	26.3	20.8	24.3	19.7	22.8	22.7	33.3	32.9	33.6	34.8	34.4	33.5	44.3	33.9
Day82	1.12886e-05	22.5375	35.2375	Control < Model	28.8875	0.644784	3.27371e-05	22.4	22.4	26.5	20.9	23.6	19.5	22.7	22.3	32.6	32.9	32.9	34.7	35.6	34	45	34.2
Day84	1.62518e-05	22.65	35.575	Control < Model	29.1125	0.651353	3.6213e-05	22.5	22.2	26.1	21.6	23.5	19.9	22.6	22.8	32.8	33.6	33.3	35.1	35.4	34.4	45.7	34.3
Day86	1.69366e-05	23.05	35.55	Control < Model	29.3	0.625083	3.6213e-05	22.9	22.2	26.8	21.7	24.3	20.5	22.8	23.2	33	33	33.6	35.5	35.3	33.9	45.5	34.6
Day88	1.74821e-05	22.9875	36.3125	Control < Model	29.65	0.659617	3.6213e-05	22.4	22.5	26.4	21.1	24.4	20.6	23.1	23.4	33.1	33.5	34.3	35.9	36.4	35.8	46.7	34.8
Day90	1.11183e-05	22.925	36.275	Control < Model	29.6	0.662054	3.27371e-05	22.9	22.9	26.7	20.7	23.7	20.3	23.2	23	32.8	33.9	34.5	36.1	36.4	35.5	46.3	34.7
Day92	5.50894e-06	23.1	36.3125	Control < Model	29.7063	0.652573	2.52586e-05	22.9	22.8	26.7	21.4	24.1	20.3	23.5	23.1	33.1	34.3	34.1	36.4	36.6	35.4	45.5	35.1
Day94	6.96789e-06	23.4	36.575	Control < Model	29.9875	0.644349	2.52586e-05	23	22.7	26.9	21.6	24.9	20.6	23.7	23.8	33.4	33.9	34.3	36.6	37.1	36	45.9	35.4
Day96	2.63432e-06	22.875	36.1875	Control < Model	29.5312	0.66172	2.52586e-05	23.3	22.6	27	20.9	24.3	19.6	22.5	22.8	33.1	33.6	34.1	36.8	36.6	35.6	44.9	34.8

## Sheet: Table S1B. taxonomic profiling
Table S1B. Taxonomic profiling of the mice in two groups.
ID	Pvalue	Effect_size	mean_occ_Con	mean_occ_Model	mean_abun_Con	mean_abun_Model	enrichment	mean_abun	mean_occ	FC	log2FC	Qvalue	JM_C1	JM_C2	JM_C3	JM_C4	JM_C5	JM_C6	JM_C7	JM_C8	JM_M1	JM_M2	JM_M3	JM_M4	JM_M5	JM_M6	JM_M7	JM_M8
k__Bacteria	NaN	0	1	1	100	100	Con <=> Model	100	1	1	0	NaN	100	100	100	100	100	100	100	100	100	100	100	100	100	100	100	100
k__Bacteria|p__Actinobacteria	0.0001554	-1	1	1	2.92875	0.0452463	Model < Con	1.487	1	0.015449	-6.01634	0.00293534	1.94277	5.95633	2.91844	2.35611	3.79949	2.14445	2.40773	1.90466	0.11717	0.06133	0.0475	0.01674	0.00236	0.07607	0.01237	0.02843
k__Bacteria|p__Actinobacteria|c__Actinobacteria	0.000553535	-1	1	0.125	2.8419	0.00411875	Model < Con	1.42301	0.5625	0.0014493	-9.43043	0.00522783	1.83606	5.95633	2.78845	2.24142	3.71435	2.08593	2.31666	1.79598	0	0.03295	0	0	0	0	0	0
k__Bacteria|p__Actinobacteria|c__Actinobacteria|o__Bifidobacteriales	0.381574	0.125	0	0.125	0	0.00411875	Con <= Model	0.00205938	0.0625	Inf	Inf	0.43245	0	0	0	0	0	0	0	0	0	0.03295	0	0	0	0	0	0
k__Bacteria|p__Actinobacteria|c__Actinobacteria|o__Bifidobacteriales|f__Bifidobacteriaceae	0.381574	0.125	0	0.125	0	0.00411875	Con <= Model	0.00205938	0.0625	Inf	Inf	0.43245	0	0	0	0	0	0	0	0	0	0.03295	0	0	0	0	0	0
k__Bacteria|p__Actinobacteria|c__Actinobacteria|o__Bifidobacteriales|f__Bifidobacteriaceae|g__Bifidobacterium	0.381574	0.125	0	0.125	0	0.00411875	Con <= Model	0.00205938	0.0625	Inf	Inf	0.43245	0	0	0	0	0	0	0	0	0	0.03295	0	0	0	0	0	0
k__Bacteria|p__Deferribacteres|c__Deferribacteres|o__Deferribacterales|f__Deferribacteraceae|g__Mucispirillum|s__Mucispirillum_schaedleri	0.0001554	1	1	1	0.311555	3.46365	Con < Model	1.8876	1	11.1173	3.47473	0.00293534	0.01696	0.24009	0.06799	0.11132	0.50616	0.39986	0.20764	0.94242	1.60051	2.06206	2.01455	1.0701	2.14262	8.17003	2.6942	7.95509
k__Bacteria|p__Actinobacteria|c__Actinobacteria|o__Corynebacteriales|f__Corynebacteriaceae|g__Corynebacterium|s__Corynebacterium_glutamicum	0.000409933	-1	1	0	2.8419	0	Model < Con	1.42095	0.5	0	#NAME?	0.00409933	1.83606	5.95633	2.78845	2.24142	3.71435	2.08593	2.31666	1.79598	0	0	0	0	0	0	0	0
k__Bacteria|p__Bacteroidetes|c__Bacteroidia|o__Bacteroidales|f__Muribaculaceae|g__Muribaculum|s__Muribaculum_intestinale	0.000409933	-1	1	0	5.76851	0	Model < Con	2.88426	0.5	0	#NAME?	0.00409933	8.23466	2.44531	0.42971	22.3363	7.58633	1.34864	3.02926	0.73787	0	0	0	0	0	0	0	0
k__Bacteria|p__Actinobacteria|c__Actinobacteria|o__Corynebacteriales	0.000409933	-1	1	0	2.8419	0	Model < Con	1.42095	0.5	0	#NAME?	0.00409933	1.83606	5.95633	2.78845	2.24142	3.71435	2.08593	2.31666	1.79598	0	0	0	0	0	0	0	0
k__Bacteria|p__Actinobacteria|c__Actinobacteria|o__Corynebacteriales|f__Corynebacteriaceae	0.000409933	-1	1	0	2.8419	0	Model < Con	1.42095	0.5	0	#NAME?	0.00409933	1.83606	5.95633	2.78845	2.24142	3.71435	2.08593	2.31666	1.79598	0	0	0	0	0	0	0	0
k__Bacteria|p__Actinobacteria|c__Actinobacteria|o__Corynebacteriales|f__Corynebacteriaceae|g__Corynebacterium	0.000409933	-1	1	0	2.8419	0	Model < Con	1.42095	0.5	0	#NAME?	0.00409933	1.83606	5.95633	2.78845	2.24142	3.71435	2.08593	2.31666	1.79598	0	0	0	0	0	0	0	0
k__Bacteria|p__Firmicutes|c__Bacilli|o__Lactobacillales|f__Lactobacillaceae|g__Lactobacillus|s__Lactobacillus_murinus	0.000409933	-1	1	0	16.6379	0	Model < Con	8.31897	0.5	0	#NAME?	0.00409933	5.07615	15.674	51.2717	1.63216	0.25179	2.43243	53.604	3.16132	0	0	0	0	0	0	0	0
k__Bacteria|p__Actinobacteria|c__Actinobacteria|o__Streptomycetales	NaN	0	0	0	0	0	Con <=> Model	0	0	NaN	NaN	NaN	0	0	0	0	0	0	0	0	0	0	0	0	0	0	0	0
k__Bacteria|p__Actinobacteria|c__Actinobacteria|o__Streptomycetales|f__Streptomycetaceae	NaN	0	0	0	0	0	Con <=> Model	0	0	NaN	NaN	NaN	0	0	0	0	0	0	0	0	0	0	0	0	0	0	0	0
k__Bacteria|p__Actinobacteria|c__Actinobacteria|o__Streptomycetales|f__Streptomycetaceae|g__Streptomyces	NaN	0	0	0	0	0	Con <=> Model	0	0	NaN	NaN	NaN	0	0	0	0	0	0	0	0	0	0	0	0	0	0	0	0
k__Bacteria|p__Firmicutes|c__Clostridia|o__Clostridiales|f__Lachnospiraceae|g__Lachnospiraceae_unclassified|s__Lachnospiraceae_bacterium_A2	0.000409933	-1	1	0	4.5493	0	Model < Con	2.27465	0.5	0	#NAME?	0.00409933	3.35155	1.08491	5.73116	3.38022	13.9487	8.77583	0.01846	0.10357	0	0	0	0	0	0	0	0
k__Bacteria|p__Actinobacteria|c__Coriobacteriia	0.0829837	-0.53125	0.875	1	0.0868525	0.0411275	Model <= Con	0.06399	0.9375	0.473533	-1.07846	0.138306	0.10671	0	0.12999	0.1147	0.08515	0.05853	0.09107	0.10867	0.11717	0.02838	0.0475	0.01674	0.00236	0.07607	0.01237	0.02843
k__Bacteria|p__Actinobacteria|c__Coriobacteriia|o__Coriobacteriales	NaN	0	0	0	0	0	Con <=> Model	0	0	NaN	NaN	NaN	0	0	0	0	0	0	0	0	0	0	0	0	0	0	0	0
k__Bacteria|p__Actinobacteria|c__Coriobacteriia|o__Coriobacteriales|f__Coriobacteriaceae	NaN	0	0	0	0	0	Con <=> Model	0	0	NaN	NaN	NaN	0	0	0	0	0	0	0	0	0	0	0	0	0	0	0	0
k__Bacteria|p__Actinobacteria|c__Coriobacteriia|o__Coriobacteriales|f__Coriobacteriaceae|g__Collinsella	NaN	0	0	0	0	0	Con <=> Model	0	0	NaN	NaN	NaN	0	0	0	0	0	0	0	0	0	0	0	0	0	0	0	0
k__Bacteria|p__Firmicutes|c__Bacilli|o__Lactobacillales|f__Lactobacillaceae|g__Lactobacillus|s__Lactobacillus_reuteri	0.000681956	-1	1	0.25	1.2232	0.0195262	Model < Con	0.621363	0.625	0.0159633	-5.9691	0.00610171	0.43284	3.89184	0.60547	0.10784	0.86452	0.37435	1.68424	1.8245	0	0.06884	0	0	0	0.08737	0	0
k__Bacteria|p__Bacteroidetes|c__Bacteroidia|o__Bacteroidales|f__Bacteroidaceae|g__Bacteroides|s__Bacteroides_uniformis	0.000930972	-1	1	0.75	1.30004	0.0898987	Model < Con	0.694968	0.875	0.0691509	-3.85411	0.00712707	2.96746	0.23613	0.39753	1.88558	1.71941	2.21263	0.61307	0.36849	0	0.22975	0.05774	0.04257	0	0.11156	0.16334	0.11423
k__Bacteria|p__Firmicutes|c__Bacilli|o__Lactobacillales|f__Streptococcaceae|g__Lactococcus|s__Lactococcus_lactis	0.00146006	0.875	0	0.875	0	0.148581	Con < Model	0.0742906	0.4375	Inf	Inf	0.00712707	0	0	0	0	0	0	0	0	0.09647	0.39494	0.06615	0.05401	0	0.15099	0.11902	0.30707
k__Bacteria|p__Actinobacteria|c__Coriobacteriia|o__Coriobacteriales|f__Coriobacteriaceae|g__Enorma	NaN	0	0	0	0	0	Con <=> Model	0	0	NaN	NaN	NaN	0	0	0	0	0	0	0	0	0	0	0	0	0	0	0	0
k__Bacteria|p__Firmicutes|c__Clostridia|o__Clostridiales|f__Lachnospiraceae|g__Lachnospiraceae_unclassified|s__Lachnospiraceae_bacterium_COE1	0.00146006	-0.875	0.875	0	2.18642	0	Model < Con	1.09321	0.4375	0	#NAME?	0.00712707	0	3.15385	11.1971	0.69225	0.20164	0.10612	1.86458	0.27582	0	0	0	0	0	0	0	0
k__Bacteria|p__Actinobacteria|c__Coriobacteriia|o__Eggerthellales	0.0829837	-0.53125	0.875	1	0.0868525	0.0411275	Model <= Con	0.06399	0.9375	0.473533	-1.07846	0.138306	0.10671	0	0.12999	0.1147	0.08515	0.05853	0.09107	0.10867	0.11717	0.02838	0.0475	0.01674	0.00236	0.07607	0.01237	0.02843
k__Bacteria|p__Actinobacteria|c__Coriobacteriia|o__Eggerthellales|f__Eggerthellaceae	0.0829837	-0.53125	0.875	1	0.0868525	0.0411275	Model <= Con	0.06399	0.9375	0.473533	-1.07846	0.138306	0.10671	0	0.12999	0.1147	0.08515	0.05853	0.09107	0.10867	0.11717	0.02838	0.0475	0.01674	0.00236	0.07607	0.01237	0.02843
k__Bacteria|p__Actinobacteria|c__Coriobacteriia|o__Eggerthellales|f__Eggerthellaceae|g__Adlercreutzia	NaN	0	0	0	0	0	Con <=> Model	0	0	NaN	NaN	NaN	0	0	0	0	0	0	0	0	0	0	0	0	0	0	0	0
k__Bacteria|p__Proteobacteria|c__Betaproteobacteria|o__Burkholderiales|f__Sutterellaceae|g__Parasutterella|s__Parasutterella_excrementihominis	0.00146006	-0.875	0.875	0	0.834187	0	Model < Con	0.417094	0.4375	0	#NAME?	0.00712707	1.27247	0.29909	0.06107	3.5697	0	0.0086	0.80542	0.65715	0	0	0	0	0	0	0	0
k__Bacteria|p__Actinobacteria|c__Coriobacteriia|o__Eggerthellales|f__Eggerthellaceae|g__Asaccharobacter	NaN	0	0	0	0	0	Con <=> Model	0	0	NaN	NaN	NaN	0	0	0	0	0	0	0	0	0	0	0	0	0	0	0	0
k__Bacteria|p__Firmicutes|c__Clostridia|o__Clostridiales|f__Lachnospiraceae|g__Lachnospiraceae_unclassified|s__Lachnospiraceae_bacterium_28_4	0.00146734	0.9375	0.25	1	0.0566663	46.1123	Con < Model	23.0845	0.625	813.753	9.66845	0.00712707	0	0	0	0	0.09684	0	0	0.35649	35.237	22.0831	56.9658	56.9081	91.3723	65.6132	0.02991	40.6893
k__Bacteria|p__Actinobacteria|c__Coriobacteriia|o__Eggerthellales|f__Eggerthellaceae|g__Enterorhabdus	0.0829837	-0.53125	0.875	1	0.0868525	0.0411275	Model <= Con	0.06399	0.9375	0.473533	-1.07846	0.138306	0.10671	0	0.12999	0.1147	0.08515	0.05853	0.09107	0.10867	0.11717	0.02838	0.0475	0.01674	0.00236	0.07607	0.01237	0.02843
k__Bacteria|p__Firmicutes|c__Clostridia|o__Clostridiales|f__Ruminococcaceae|g__Acutalibacter|s__Acutalibacter_muris	0.0018648	-0.875	1	1	0.435302	0.085055	Model < Con	0.260179	1	0.195393	-2.35555	0.00856801	0.33223	0.27218	0.20053	0.31572	1.39945	0.57131	0.30545	0.08555	0.09999	0.00954	0.09492	0.13961	0.05626	0.0639	0.0729	0.14332
k__Bacteria|p__Bacteroidetes	0.0010878	-0.90625	1	1	15.982	2.46883	Model < Con	9.2254	1	0.154476	-2.69455	0.00712707	20.7745	4.21785	3.53966	41.5634	28.3959	16.1384	6.5753	6.65066	3.60162	5.91267	2.1511	0.95089	0.32807	2.40065	1.4479	2.95771
k__Bacteria|p__Bacteroidetes|c__Bacteroidia	0.0010878	-0.90625	1	1	15.982	2.46883	Model < Con	9.2254	1	0.154476	-2.69455	0.00712707	20.7745	4.21785	3.53966	41.5634	28.3959	16.1384	6.5753	6.65066	3.60162	5.91267	2.1511	0.95089	0.32807	2.40065	1.4479	2.95771
k__Bacteria|p__Bacteroidetes|c__Bacteroidia|o__Bacteroidales	0.0010878	-0.90625	1	1	15.982	2.46883	Model < Con	9.2254	1	0.154476	-2.69455	0.00712707	20.7745	4.21785	3.53966	41.5634	28.3959	16.1384	6.5753	6.65066	3.60162	5.91267	2.1511	0.95089	0.32807	2.40065	1.4479	2.95771
k__Bacteria|p__Bacteroidetes|c__Bacteroidia|o__Bacteroidales|f__Bacteroidaceae	0.0206682	-0.6875	1	1	5.01634	1.72808	Model < Con	3.37221	1	0.34449	-1.53747	0.0501943	5.67895	0.72045	2.95849	7.01689	7.27925	9.2793	2.28314	4.91424	1.61722	4.93999	1.21527	0.64085	0.22938	1.7403	1.03588	2.40574
k__Bacteria|p__Bacteroidetes|c__Bacteroidia|o__Bacteroidales|f__Bacteroidaceae|g__Bacteroides	0.0206682	-0.6875	1	1	5.01634	1.72808	Model < Con	3.37221	1	0.34449	-1.53747	0.0501943	5.67895	0.72045	2.95849	7.01689	7.27925	9.2793	2.28314	4.91424	1.61722	4.93999	1.21527	0.64085	0.22938	1.7403	1.03588	2.40574
k__Bacteria|p__Firmicutes|c__Bacilli|o__Lactobacillales|f__Lactobacillaceae|g__Lactobacillus|s__Lactobacillus_johnsonii	0.00302288	-0.875	1	0.25	1.11878	0.0686087	Model < Con	0.593694	0.625	0.0613247	-4.02739	0.0128473	0.28548	1.72261	1.38223	0.01458	1.72774	0.31409	0.56428	2.93922	0	0.34484	0	0	0	0.20403	0	0
k__Bacteria|p__Firmicutes|c__Clostridia|o__Clostridiales|f__Lachnospiraceae|g__Lachnospiraceae_unclassified|s__Lachnospiraceae_bacterium_M18_1	0.00361949	-0.875	1	0.5	0.157766	0.0065775	Model < Con	0.0821719	0.75	0.0416914	-4.58411	0.0150076	0.44703	0.15232	0.23645	0.05749	0.04085	0.00169	0.13132	0.19498	0	0.01632	0	0.0093	0.01276	0	0.01424	0
k__Bacteria|p__Bacteroidetes|c__Bacteroidia|o__Bacteroidales|f__Bacteroidaceae|g__Bacteroides|s__Bacteroides_massiliensis	0.00377219	0.875	0.625	1	0.0351863	0.471967	Con < Model	0.253577	0.8125	13.4134	3.7456	0.0152684	0.20273	0	0	0.01514	0	0.05559	0.00422	0.00381	0.49807	2.05416	0.48369	0.10448	0.06606	0.12756	0.09591	0.34581
k__Bacteria|p__Bacteroidetes|c__Bacteroidia|o__Bacteroidales|f__Rikenellaceae|g__Alistipes|s__Alistipes_timonensis	0.0045693	-0.75	0.75	0	0.0965425	0	Model < Con	0.0482713	0.375	0	#NAME?	0.0168626	0.38172	0	0.02806	0.18293	0.07803	0	0.02909	0.07251	0	0	0	0	0	0	0	0
k__Bacteria|p__Firmicutes|c__Bacilli|o__Lactobacillales|f__Streptococcaceae|g__Streptococcus|s__Streptococcus_thermophilus	0.0045693	0.75	0	0.75	0	0.149535	Con < Model	0.0747675	0.375	Inf	Inf	0.0168626	0	0	0	0	0	0	0	0	0.2323	0.31465	0	0.03622	0	0.26786	0.09337	0.25188
k__Bacteria|p__Firmicutes|c__Clostridia|o__Clostridiales|f__Lachnospiraceae|g__Lachnospiraceae_unclassified|s__Lachnospiraceae_bacterium_A4	0.0045693	-0.75	0.75	0	0.813404	0	Model < Con	0.406702	0.375	0	#NAME?	0.0168626	0.19448	2.278	0.30306	2.54946	0.0328	0	1.14943	0	0	0	0	0	0	0	0	0
k__Bacteria|p__Firmicutes|c__Clostridia|o__Clostridiales|f__Ruminococcaceae|g__Anaerotruncus|s__Anaerotruncus_colihominis	0.0045693	0.75	0	0.75	0	0.0176637	Con < Model	0.00883187	0.375	Inf	Inf	0.0168626	0	0	0	0	0	0	0	0	0.05266	0.02739	0.00449	0.0142	0	0	0.00937	0.0332
k__Bacteria|p__Bacteroidetes|c__Bacteroidia|o__Bacteroidales|f__Bacteroidaceae|g__Bacteroides|s__Bacteroides_vulgatus	0.00535103	-0.84375	1	0.75	1.18925	0.120154	Model < Con	0.654701	0.875	0.101033	-3.3071	0.0189516	0.27704	0.06902	0.53662	1.63415	1.83854	2.33302	0.45648	2.36912	0	0.05302	0.13204	0.02998	0	0.43476	0.01868	0.29275
k__Bacteria|p__Firmicutes|c__Clostridia|o__Clostridiales|f__Ruminococcaceae|g__Anaerotruncus|s__Anaerotruncus_sp_G3_2012	0.00699301	0.78125	1	1	2.27351	15.6718	Con < Model	8.97266	1	6.89324	2.78518	0.0237762	1.74494	4.00946	2.41349	2.92612	4.14752	0.80122	0.91611	1.22918	42.0538	1.25314	30.9047	5.32558	4.76314	7.98377	3.14715	29.9431
k__Bacteria|p__Bacteroidetes|c__Bacteroidia|o__Bacteroidales|f__Muribaculaceae|g__Muribaculaceae_unclassified|s__Muribaculaceae_bacterium_DSM_103720	0.0100267	-0.78125	1	0.75	3.60911	0.125029	Model < Con	1.86707	0.875	0.0346425	-4.85131	0.0327795	3.9732	0.99176	0.01801	11.3423	6.71624	4.58756	0.78497	0.45883	0.098	0.15907	0.48473	0	0.02098	0	0.16655	0.0709
k__Bacteria|p__Firmicutes|c__Bacilli|o__Lactobacillales|f__Lactobacillaceae|g__Lactobacillus|s__Lactobacillus_delbrueckii	0.012777	0.625	0	0.625	0	0.0254412	Con < Model	0.0127206	0.3125	Inf	Inf	0.0334168	0	0	0	0	0	0	0	0	0.01108	0.05799	0	0	0	0.02252	0.02191	0.09003
k__Bacteria|p__Bacteroidetes|c__Bacteroidia|o__Bacteroidales|f__Muribaculaceae	0.00134829	-0.96875	1	0.75	9.37762	0.125029	Model < Con	4.75132	0.875	0.0133327	-6.22889	0.00712707	12.2079	3.43707	0.44772	33.6786	14.3026	5.9362	3.81423	1.19669	0.098	0.15907	0.48473	0	0.02098	0	0.16655	0.0709
k__Bacteria|p__Bacteroidetes|c__Bacteroidia|o__Bacteroidales|f__Muribaculaceae|g__Muribaculaceae_unclassified	0.0100267	-0.78125	1	0.75	3.60911	0.125029	Model < Con	1.86707	0.875	0.0346425	-4.85131	0.0327795	3.9732	0.99176	0.01801	11.3423	6.71624	4.58756	0.78497	0.45883	0.098	0.15907	0.48473	0	0.02098	0	0.16655	0.0709
k__Bacteria|p__Firmicutes|c__Bacilli|o__Lactobacillales|f__Lactobacillaceae|g__Lactobacillus|s__Lactobacillus_helveticus	0.012777	0.625	0	0.625	0	0.0803	Con < Model	0.04015	0.3125	Inf	Inf	0.0334168	0	0	0	0	0	0	0	0	0.06358	0.0784	0	0	0	0.03719	0.14324	0.31999
k__Bacteria|p__Bacteroidetes|c__Bacteroidia|o__Bacteroidales|f__Muribaculaceae|g__Muribaculum	0.000409933	-1	1	0	5.76851	0	Model < Con	2.88426	0.5	0	#NAME?	0.00409933	8.23466	2.44531	0.42971	22.3363	7.58633	1.34864	3.02926	0.73787	0	0	0	0	0	0	0	0
k__Bacteria|p__Firmicutes|c__Bacilli|o__Lactobacillales|f__Leuconostocaceae|g__Leuconostoc|s__Leuconostoc_mesenteroides	0.012777	0.625	0	0.625	0	0.0350375	Con < Model	0.0175187	0.3125	Inf	Inf	0.0334168	0	0	0	0	0	0	0	0	0.0528	0.0883	0	0	0	0.02742	0.03208	0.0797
k__Bacteria|p__Bacteroidetes|c__Bacteroidia|o__Bacteroidales|f__Odoribacteraceae	NaN	0	0	0	0	0	Con <=> Model	0	0	NaN	NaN	NaN	0	0	0	0	0	0	0	0	0	0	0	0	0	0	0	0
k__Bacteria|p__Bacteroidetes|c__Bacteroidia|o__Bacteroidales|f__Odoribacteraceae|g__Butyricimonas	NaN	0	0	0	0	0	Con <=> Model	0	0	NaN	NaN	NaN	0	0	0	0	0	0	0	0	0	0	0	0	0	0	0	0
k__Bacteria|p__Proteobacteria|c__Betaproteobacteria|o__Burkholderiales|f__Sutterellaceae|g__Turicimonas|s__Turicimonas_muris	0.012777	-0.625	0.625	0	0.107467	0	Model < Con	0.0537337	0.3125	0	#NAME?	0.0334168	0.11727	0.18735	0	0.34707	0	0	0.18824	0.01981	0	0	0	0	0	0	0	0
k__Bacteria|p__Bacteroidetes|c__Bacteroidia|o__Bacteroidales|f__Prevotellaceae	0.0764479	-0.375	0.375	0	0.973581	0	Model <= Con	0.486791	0.1875	0	#NAME?	0.135377	1.98219	0	0	0	5.65855	0.14791	0	0	0	0	0	0	0	0	0	0
k__Bacteria|p__Bacteroidetes|c__Bacteroidia|o__Bacteroidales|f__Prevotellaceae|g__Prevotella	0.0764479	-0.375	0.375	0	0.973581	0	Model <= Con	0.486791	0.1875	0	#NAME?	0.135377	1.98219	0	0	0	5.65855	0.14791	0	0	0	0	0	0	0	0	0	0
k__Bacteria|p__Proteobacteria|c__Proteobacteria_unclassified|o__Proteobacteria_unclassified|f__Proteobacteria_unclassified|g__Proteobacteria_unclassified|s__Proteobacteria_bacterium_CAG_139	0.012777	-0.625	0.625	0	0.186721	0	Model < Con	0.0933606	0.3125	0	#NAME?	0.0334168	0.24038	0.05433	0	0.86458	0	0	0.15244	0.18204	0	0	0	0	0	0	0	0
k__Bacteria|p__Firmicutes|c__Erysipelotrichia|o__Erysipelotrichales|f__Erysipelotrichaceae|g__Erysipelatoclostridium|s__Clostridium_cocleatum	0.016462	-0.71875	0.875	0.5	0.671655	0.0397337	Model < Con	0.355694	0.6875	0.059158	-4.07928	0.0417693	0	0.25089	0.05695	0.19061	1.68423	0.82979	1.32081	1.03996	0	0.13686	0.0572	0	0.07617	0.04764	0	0
k__Bacteria|p__Bacteroidetes|c__Bacteroidia|o__Bacteroidales|f__Rikenellaceae	0.0496329	-0.5625	0.75	0.25	0.0965425	0.0150163	Model < Con	0.0557794	0.5	0.15554	-2.68464	0.0986068	0.38172	0	0.02806	0.18293	0.07803	0	0.02909	0.07251	0.09996	0.02017	0	0	0	0	0	0
k__Bacteria|p__Bacteroidetes|c__Bacteroidia|o__Bacteroidales|f__Rikenellaceae|g__Alistipes	0.0496329	-0.5625	0.75	0.25	0.0965425	0.0150163	Model < Con	0.0557794	0.5	0.15554	-2.68464	0.0986068	0.38172	0	0.02806	0.18293	0.07803	0	0.02909	0.07251	0.09996	0.02017	0	0	0	0	0	0
k__Bacteria|p__Bacteroidetes|c__Bacteroidia|o__Bacteroidales|f__Tannerellaceae|g__Parabacteroides|s__Parabacteroides_goldsteinii	0.0172872	0.71875	0.5	1	0.0772687	0.403314	Con < Model	0.240291	0.75	5.21962	2.38395	0.043218	0.08273	0	0	0.28201	0	0.20235	0	0.05106	1.38164	0.20859	0.40606	0.18646	0.07513	0.54659	0.19237	0.22967
k__Bacteria|p__Proteobacteria|c__Deltaproteobacteria|o__Desulfovibrionales|f__Desulfovibrionaceae|g__Desulfovibrionaceae_unclassified|s__Desulfovibrionaceae_bacterium	0.0288663	0.65625	0.5	0.875	0.0299662	0.33222	Con < Model	0.181093	0.6875	11.0865	3.47073	0.0645694	0	0	0.02566	0.07518	0	0	0.02703	0.11186	1.29738	0.45726	0.07409	0.08399	0	0.34275	0.06298	0.33931
k__Bacteria|p__Tenericutes|c__Mollicutes|o__Mycoplasmatales|f__Mycoplasmataceae|g__Mycoplasma|s__Mycoplasma_pulmonis	0.0324742	-0.5	0.5	0	0.0171687	0	Model < Con	0.00858437	0.25	0	#NAME?	0.0673246	0	0.03081	0	0	0	0.0263	0.03191	0.04833	0	0	0	0	0	0	0	0
k__Bacteria|p__Bacteroidetes|c__Bacteroidia|o__Bacteroidales|f__Tannerellaceae	1	0	1	1	0.51788	0.600705	Con <=> Model	0.559292	1	1.15993	0.214039	1	0.52381	0.06034	0.10539	0.6849	1.07751	0.77504	0.44883	0.46722	1.78643	0.79344	0.45111	0.31005	0.07771	0.66035	0.24547	0.48108
k__Bacteria|p__Bacteroidetes|c__Bacteroidia|o__Bacteroidales|f__Tannerellaceae|g__Parabacteroides	1	0	1	1	0.51788	0.600705	Con <=> Model	0.559292	1	1.15993	0.214039	1	0.52381	0.06034	0.10539	0.6849	1.07751	0.77504	0.44883	0.46722	1.78643	0.79344	0.45111	0.31005	0.07771	0.66035	0.24547	0.48108
k__Bacteria|p__Firmicutes|c__Clostridia|o__Clostridiales|f__Lachnospiraceae|g__Lachnospiraceae_unclassified|s__Lachnospiraceae_bacterium_10_1	0.0402162	-0.546875	0.625	0.125	0.67124	0.0145813	Model < Con	0.342911	0.375	0.0217229	-5.52464	0.0823706	1.1787	0	0	0.99883	2.79569	0	0.06229	0.33441	0	0	0.11665	0	0	0	0	0
k__Bacteria|p__Firmicutes|c__Clostridia|o__Clostridiales|f__Lachnospiraceae|g__Lachnospiraceae_unclassified|s__Lachnospiraceae_bacterium_3_2	0.0522595	0.578125	0.375	0.875	0.08267	0.333224	Con <= Model	0.207947	0.625	4.03077	2.01106	0.102116	0	0	0	0	0.62079	0.00175	0	0.03882	0.09237	0	1.39967	0.03239	0.01393	0.41343	0.02691	0.68709
k__Bacteria|p__Bacteroidetes|c__Bacteroidia|o__Bacteroidales|f__Bacteroidaceae|g__Bacteroides|s__Bacteroides_sartorii	0.0728489	-0.5	0.625	0.25	0.527903	0.0245938	Model <= Con	0.276248	0.4375	0.0465877	-4.42391	0.135377	0.51085	0	0	2.61339	0	0.29931	0.05505	0.74462	0.01592	0	0	0.18083	0	0	0	0
k__Bacteria|p__Bacteroidetes|c__Bacteroidia|o__Bacteroidales|f__Prevotellaceae|g__Prevotella|s__Prevotella_sp_MGM1	0.0764479	-0.375	0.375	0	0.973581	0	Model <= Con	0.486791	0.1875	0	#NAME?	0.135377	1.98219	0	0	0	5.65855	0.14791	0	0	0	0	0	0	0	0	0	0
k__Bacteria|p__Bacteroidetes|c__Bacteroidia|o__Bacteroidales|f__Tannerellaceae|g__Parabacteroides|s__Parabacteroides_merdae	0.0764479	-0.375	0.375	0	0.002585	0	Model <= Con	0.0012925	0.1875	0	#NAME?	0.135377	0	0	0	0.0109	0	0.0084	0	0.00138	0	0	0	0	0	0	0	0
k__Bacteria|p__Deferribacteres	0.0001554	1	1	1	0.311555	3.46365	Con < Model	1.8876	1	11.1173	3.47473	0.00293534	0.01696	0.24009	0.06799	0.11132	0.50616	0.39986	0.20764	0.94242	1.60051	2.06206	2.01455	1.0701	2.14262	8.17003	2.6942	7.95509
k__Bacteria|p__Deferribacteres|c__Deferribacteres	0.0001554	1	1	1	0.311555	3.46365	Con < Model	1.8876	1	11.1173	3.47473	0.00293534	0.01696	0.24009	0.06799	0.11132	0.50616	0.39986	0.20764	0.94242	1.60051	2.06206	2.01455	1.0701	2.14262	8.17003	2.6942	7.95509
k__Bacteria|p__Deferribacteres|c__Deferribacteres|o__Deferribacterales	0.0001554	1	1	1	0.311555	3.46365	Con < Model	1.8876	1	11.1173	3.47473	0.00293534	0.01696	0.24009	0.06799	0.11132	0.50616	0.39986	0.20764	0.94242	1.60051	2.06206	2.01455	1.0701	2.14262	8.17003	2.6942	7.95509
k__Bacteria|p__Deferribacteres|c__Deferribacteres|o__Deferribacterales|f__Deferribacteraceae	0.0001554	1	1	1	0.311555	3.46365	Con < Model	1.8876	1	11.1173	3.47473	0.00293534	0.01696	0.24009	0.06799	0.11132	0.50616	0.39986	0.20764	0.94242	1.60051	2.06206	2.01455	1.0701	2.14262	8.17003	2.6942	7.95509
k__Bacteria|p__Deferribacteres|c__Deferribacteres|o__Deferribacterales|f__Deferribacteraceae|g__Mucispirillum	0.0001554	1	1	1	0.311555	3.46365	Con < Model	1.8876	1	11.1173	3.47473	0.00293534	0.01696	0.24009	0.06799	0.11132	0.50616	0.39986	0.20764	0.94242	1.60051	2.06206	2.01455	1.0701	2.14262	8.17003	2.6942	7.95509
k__Bacteria|p__Firmicutes|c__Bacilli|o__Lactobacillales|f__Streptococcaceae|g__Lactococcus|s__Lactococcus_raffinolactis	0.0764479	0.375	0	0.375	0	0.00202625	Con <= Model	0.00101312	0.1875	Inf	Inf	0.135377	0	0	0	0	0	0	0	0	0	0.01158	0	0	0	0	0.00255	0.00208
k__Bacteria|p__Firmicutes	0.0498834	0.59375	1	1	35.3511	69.5615	Con < Model	52.4563	1	1.96773	0.976531	0.0986068	14.5008	39.5403	77.9577	17.2063	32.7748	20.6543	66.279	13.8958	87.3743	34.5641	95.7128	63.8045	97.5269	81.0288	10.3975	86.0828
k__Bacteria|p__Firmicutes|c__Bacilli	0.0001554	-1	1	0.875	19.5526	0.549068	Model < Con	10.0508	0.9375	0.0280816	-5.15423	0.00293534	5.81663	21.2885	53.3182	3.92231	2.84405	5.37224	55.8901	7.96841	0.45623	1.46697	0.06615	0.09023	0	0.79738	0.42822	1.08736
k__Bacteria|p__Firmicutes|c__Bacilli|o__Bacillales	NaN	0	0	0	0	0	Con <=> Model	0	0	NaN	NaN	NaN	0	0	0	0	0	0	0	0	0	0	0	0	0	0	0	0
k__Bacteria|p__Firmicutes|c__Bacilli|o__Bacillales|f__Bacillaceae	NaN	0	0	0	0	0	Con <=> Model	0	0	NaN	NaN	NaN	0	0	0	0	0	0	0	0	0	0	0	0	0	0	0	0
k__Bacteria|p__Firmicutes|c__Bacilli|o__Bacillales|f__Bacillaceae|g__Bacillus	NaN	0	0	0	0	0	Con <=> Model	0	0	NaN	NaN	NaN	0	0	0	0	0	0	0	0	0	0	0	0	0	0	0	0
k__Bacteria|p__Firmicutes|c__Clostridia|o__Clostridiales|f__Eubacteriaceae|g__Eubacterium|s__Eubacterium_sp_14_2	0.0764479	-0.375	0.375	0	0.0494938	0	Model <= Con	0.0247469	0.1875	0	#NAME?	0.135377	0	0	0.1119	0	0.23021	0	0.05384	0	0	0	0	0	0	0	0	0
k__Bacteria|p__Firmicutes|c__Bacilli|o__Bacillales|f__Planococcaceae	NaN	0	0	0	0	0	Con <=> Model	0	0	NaN	NaN	NaN	0	0	0	0	0	0	0	0	0	0	0	0	0	0	0	0
k__Bacteria|p__Firmicutes|c__Bacilli|o__Bacillales|f__Planococcaceae|g__Solibacillus	NaN	0	0	0	0	0	Con <=> Model	0	0	NaN	NaN	NaN	0	0	0	0	0	0	0	0	0	0	0	0	0	0	0	0
k__Bacteria|p__Firmicutes|c__Erysipelotrichia|o__Erysipelotrichales|f__Erysipelotrichaceae|g__Faecalibaculum|s__Faecalibaculum_rodentium	0.0764479	0.375	0	0.375	0	0.0519075	Con <= Model	0.0259538	0.1875	Inf	Inf	0.135377	0	0	0	0	0	0	0	0	0.35162	0.01256	0	0	0	0.05108	0	0
k__Bacteria|p__Firmicutes|c__Bacilli|o__Bacillales|f__Staphylococcaceae	NaN	0	0	0	0	0	Con <=> Model	0	0	NaN	NaN	NaN	0	0	0	0	0	0	0	0	0	0	0	0	0	0	0	0
k__Bacteria|p__Firmicutes|c__Bacilli|o__Bacillales|f__Staphylococcaceae|g__Staphylococcus	NaN	0	0	0	0	0	Con <=> Model	0	0	NaN	NaN	NaN	0	0	0	0	0	0	0	0	0	0	0	0	0	0	0	0
k__Bacteria|p__Actinobacteria|c__Coriobacteriia|o__Eggerthellales|f__Eggerthellaceae|g__Enterorhabdus|s__Enterorhabdus_caecimuris	0.0829837	-0.53125	0.875	1	0.0868525	0.0411275	Model <= Con	0.06399	0.9375	0.473533	-1.07846	0.138306	0.10671	0	0.12999	0.1147	0.08515	0.05853	0.09107	0.10867	0.11717	0.02838	0.0475	0.01674	0.00236	0.07607	0.01237	0.02843
k__Bacteria|p__Proteobacteria|c__Epsilonproteobacteria|o__Campylobacterales|f__Helicobacteraceae|g__Helicobacter|s__Helicobacter_typhlonius	0.102546	-0.5	1	0.625	43.9094	22.9681	Model <= Con	33.4387	0.8125	0.523078	-0.934901	0.162085	61.1349	49.4738	15.4294	31.3032	34.5236	60.5744	23.3252	75.5107	0	54.4763	0	33.3117	0	7.98172	85.3563	2.6185
k__Bacteria|p__Bacteroidetes|c__Bacteroidia|o__Bacteroidales|f__Tannerellaceae|g__Parabacteroides|s__Parabacteroides_distasonis	0.104895	-0.5	1	1	0.438029	0.19638	Model <= Con	0.317204	1	0.448327	-1.15738	0.162085	0.44109	0.06034	0.10539	0.39199	1.07751	0.56429	0.44883	0.41479	0.40479	0.58485	0.04505	0.11549	0.00258	0.11377	0.05311	0.2514
k__Bacteria|p__Firmicutes|c__Bacilli|o__Lactobacillales	0.0001554	-1	1	0.875	19.5526	0.549068	Model < Con	10.0508	0.9375	0.0280816	-5.15423	0.00293534	5.81663	21.2885	53.3182	3.92231	2.84405	5.37224	55.8901	7.96841	0.45623	1.46697	0.06615	0.09023	0	0.79738	0.42822	1.08736
k__Bacteria|p__Firmicutes|c__Bacilli|o__Lactobacillales|f__Aerococcaceae	NaN	0	0	0	0	0	Con <=> Model	0	0	NaN	NaN	NaN	0	0	0	0	0	0	0	0	0	0	0	0	0	0	0	0
k__Bacteria|p__Firmicutes|c__Bacilli|o__Lactobacillales|f__Aerococcaceae|g__Aerococcus	NaN	0	0	0	0	0	Con <=> Model	0	0	NaN	NaN	NaN	0	0	0	0	0	0	0	0	0	0	0	0	0	0	0	0
k__Bacteria|p__Firmicutes|c__Clostridia|o__Clostridiales|f__Lachnospiraceae|g__Lachnospiraceae_unclassified|s__Lachnospiraceae_bacterium_3_1	0.104895	-0.5	1	1	0.123331	0.0455187	Model <= Con	0.084425	1	0.369077	-1.43801	0.162085	0.04156	0.18769	0.07956	0.25131	0.1386	0.00201	0.25363	0.03229	0.12203	0.01493	0.0176	0.00615	0.01794	0.04761	0.03144	0.10645
k__Bacteria|p__Verrucomicrobia|c__Verrucomicrobiae|o__Verrucomicrobiales|f__Akkermansiaceae|g__Akkermansia|s__Akkermansia_muciniphila	0.110465	0.40625	0.125	0.5	0.0316925	1.13806	Con <= Model	0.584874	0.3125	35.9093	5.16629	0.162085	0	0	0	0.25354	0	0	0	0	6.00904	2.32865	0	0.76204	0	0	0.00472	0
k__Bacteria|p__Firmicutes|c__Bacilli|o__Lactobacillales|f__Enterococcaceae	NaN	0	0	0	0	0	Con <=> Model	0	0	NaN	NaN	NaN	0	0	0	0	0	0	0	0	0	0	0	0	0	0	0	0
k__Bacteria|p__Firmicutes|c__Bacilli|o__Lactobacillales|f__Enterococcaceae|g__Enterococcus	NaN	0	0	0	0	0	Con <=> Model	0	0	NaN	NaN	NaN	0	0	0	0	0	0	0	0	0	0	0	0	0	0	0	0
k__Bacteria|p__Firmicutes|c__Clostridia|o__Clostridiales|f__Oscillospiraceae|g__Oscillibacter|s__Oscillibacter_sp_1_3	0.130381	0.46875	1	1	0.321964	0.965745	Con <= Model	0.643854	1	2.99955	1.58474	0.18318	0.37521	0.97051	0.31964	0.28265	0.42019	0.10479	0.04768	0.05504	1.98026	0.63144	2.80242	0.17536	0.11845	0.21756	0.50756	1.29291
k__Bacteria|p__Firmicutes|c__Clostridia|o__Clostridiales|f__Clostridiaceae|g__Clostridium|s__Clostridium_sp_ASF502	0.160528	0.4375	1	1	0.529622	1.11615	Con <= Model	0.822887	1	2.10745	1.0755	0.223687	0.03645	0.69237	1.7856	0.1614	0.6786	0.40264	0.35939	0.12053	0.20579	3.57779	0.91409	0.92089	0.46778	0.26125	2.11747	0.46415
k__Bacteria|p__Bacteroidetes|c__Bacteroidia|o__Bacteroidales|f__Rikenellaceae|g__Alistipes|s__Alistipes_indistinctus	0.170904	0.25	0	0.25	0	0.011355	Con <= Model	0.0056775	0.125	Inf	Inf	0.228768	0	0	0	0	0	0	0	0	0.07067	0.02017	0	0	0	0	0	0
k__Bacteria|p__Firmicutes|c__Bacilli|o__Lactobacillales|f__Lactobacillaceae|g__Lactobacillus|s__Lactobacillus_intestinalis	0.170904	-0.25	0.25	0	0.00662875	0	Model <= Con	0.00331438	0.125	0	#NAME?	0.228768	0	0	0	0	0	0.00966	0	0.04337	0	0	0	0	0	0	0	0
k__Bacteria|p__Firmicutes|c__Bacilli|o__Lactobacillales|f__Lactobacillaceae	0.000906857	-1	1	0.625	18.9865	0.193876	Model < Con	9.59021	0.8125	0.0102112	-6.6137	0.00712707	5.79446	21.2885	53.2594	1.75457	2.84405	3.13053	55.8525	7.96841	0.07466	0.55006	0	0	0	0.35112	0.16515	0.41002
k__Bacteria|p__Firmicutes|c__Bacilli|o__Lactobacillales|f__Lactobacillaceae|g__Lactobacillus	0.000906857	-1	1	0.625	18.9865	0.193876	Model < Con	9.59021	0.8125	0.0102112	-6.6137	0.00712707	5.79446	21.2885	53.2594	1.75457	2.84405	3.13053	55.8525	7.96841	0.07466	0.55006	0	0	0	0.35112	0.16515	0.41002
k__Bacteria|p__Firmicutes|c__Clostridia|o__Clostridiales|f__Clostridiaceae|g__Clostridium|s__Clostridium_sp_ASF356	0.170904	-0.25	0.25	0	0.0195813	0	Model <= Con	0.00979063	0.125	0	#NAME?	0.228768	0	0.01352	0	0	0	0	0.14313	0	0	0	0	0	0	0	0	0
k__Bacteria|p__Bacteroidetes|c__Bacteroidia|o__Bacteroidales|f__Bacteroidaceae|g__Bacteroides|s__Bacteroides_faecichinchillae	0.214338	-0.296875	0.375	0.125	0.167187	0.0018	Model <= Con	0.0844938	0.25	0.0107664	-6.53733	0.284668	0.63823	0	0	0	0.20683	0	0	0.49244	0	0.0144	0	0	0	0	0	0
k__Bacteria|p__Firmicutes|c__Bacilli|o__Lactobacillales|f__Streptococcaceae|g__Streptococcus|s__Streptococcus_hyointestinalis	0.217219	-0.359375	0.625	0.375	0.566015	0.0188475	Model <= Con	0.292431	0.5	0.0332986	-4.9084	0.286257	0.02217	0	0.05888	2.16774	0	2.2417	0.03763	0	0	0.09811	0	0	0	0	0.01606	0.03661
k__Bacteria|p__Bacteroidetes|c__Bacteroidia|o__Bacteroidales|f__Bacteroidaceae|g__Bacteroides|s__Bacteroides_caecimuris	0.234499	-0.375	1	1	1.79216	1.00273	Model <= Con	1.39744	1	0.55951	-0.837763	0.302006	1.08265	0.41529	2.02435	0.83166	3.51447	4.37875	1.15433	0.93575	1.10323	2.56898	0.50279	0.28299	0.16332	1.06641	0.68117	1.65295
k__Bacteria|p__Bacteroidetes|c__Bacteroidia|o__Bacteroidales|f__Bacteroidaceae|g__Bacteroides|s__Bacteroides_intestinalis	0.2697	0.265625	0.125	0.375	0.00462125	0.0169312	Con <= Model	0.0107762	0.25	3.66378	1.87333	0.342156	0	0	0	0.03697	0	0	0	0	0	0.01968	0.039	0	0	0	0.07677	0
k__Bacteria|p__Actinobacteria|c__Actinobacteria|o__Bifidobacteriales|f__Bifidobacteriaceae|g__Bifidobacterium|s__Bifidobacterium_mongoliense	0.381574	0.125	0	0.125	0	0.00411875	Con <= Model	0.00205938	0.0625	Inf	Inf	0.43245	0	0	0	0	0	0	0	0	0	0.03295	0	0	0	0	0	0
k__Bacteria|p__Bacteroidetes|c__Bacteroidia|o__Bacteroidales|f__Rikenellaceae|g__Alistipes|s__Alistipes_shahii	0.381574	0.125	0	0.125	0	0.0036625	Con <= Model	0.00183125	0.0625	Inf	Inf	0.43245	0	0	0	0	0	0	0	0	0.0293	0	0	0	0	0	0	0
k__Bacteria|p__Bacteroidetes|c__Bacteroidia|o__Bacteroidales|f__Tannerellaceae|g__Parabacteroides|s__Parabacteroides_gordonii	0.381574	0.125	0	0.125	0	0.00101125	Con <= Model	0.000505625	0.0625	Inf	Inf	0.43245	0	0	0	0	0	0	0	0	0	0	0	0.00809	0	0	0	0
k__Bacteria|p__Firmicutes|c__Bacilli|o__Lactobacillales|f__Streptococcaceae|g__Streptococcus|s__Streptococcus_acidominimus	0.381574	0.125	0	0.125	0	0.00116625	Con <= Model	0.000583125	0.0625	Inf	Inf	0.43245	0	0	0	0	0	0	0	0	0	0.00933	0	0	0	0	0	0
k__Bacteria|p__Firmicutes|c__Erysipelotrichia|o__Erysipelotrichales|f__Erysipelotrichaceae|g__Ileibacterium|s__Ileibacterium_valens	0.381574	0.125	0	0.125	0	0.132827	Con <= Model	0.0664137	0.0625	Inf	Inf	0.43245	0	0	0	0	0	0	0	0	1.06262	0	0	0	0	0	0	0
k__Bacteria|p__Proteobacteria|c__Epsilonproteobacteria|o__Campylobacterales|f__Helicobacteraceae|g__Helicobacter|s__Helicobacter_bilis	0.381574	-0.125	0.125	0	0.00957	0	Model <= Con	0.004785	0.0625	0	#NAME?	0.43245	0	0	0	0	0	0	0	0.07656	0	0	0	0	0	0	0	0
k__Bacteria|p__Proteobacteria|c__Gammaproteobacteria|o__Enterobacterales|f__Enterobacteriaceae|g__Escherichia|s__Escherichia_coli	0.381574	-0.125	0.125	0	0.273556	0	Model <= Con	0.136778	0.0625	0	#NAME?	0.43245	0	0	0	2.18845	0	0	0	0	0	0	0	0	0	0	0	0
k__Bacteria|p__Firmicutes|c__Bacilli|o__Lactobacillales|f__Leuconostocaceae	0.012777	0.625	0	0.625	0	0.0350375	Con < Model	0.0175187	0.3125	Inf	Inf	0.0334168	0	0	0	0	0	0	0	0	0.0528	0.0883	0	0	0	0.02742	0.03208	0.0797
k__Bacteria|p__Firmicutes|c__Bacilli|o__Lactobacillales|f__Leuconostocaceae|g__Leuconostoc	0.012777	0.625	0	0.625	0	0.0350375	Con < Model	0.0175187	0.3125	Inf	Inf	0.0334168	0	0	0	0	0	0	0	0	0.0528	0.0883	0	0	0	0.02742	0.03208	0.0797
k__Bacteria|p__Proteobacteria|c__Gammaproteobacteria|o__Enterobacterales|f__Enterobacteriaceae|g__Klebsiella|s__Klebsiella_oxytoca	0.381574	-0.125	0.125	0	0.0067	0	Model <= Con	0.00335	0.0625	0	#NAME?	0.43245	0	0	0	0	0	0.0536	0	0	0	0	0	0	0	0	0	0
k__Bacteria|p__Firmicutes|c__Bacilli|o__Lactobacillales|f__Streptococcaceae	0.244497	0.359375	0.625	0.875	0.566015	0.320156	Con <= Model	0.443086	0.75	0.565632	-0.822064	0.312515	0.02217	0	0.05888	2.16774	0	2.2417	0.03763	0	0.32877	0.82861	0.06615	0.09023	0	0.41885	0.231	0.59764
k__Bacteria|p__Firmicutes|c__Bacilli|o__Lactobacillales|f__Streptococcaceae|g__Lactococcus	0.00146006	0.875	0	0.875	0	0.150606	Con < Model	0.0753031	0.4375	Inf	Inf	0.00712707	0	0	0	0	0	0	0	0	0.09647	0.40651	0.06615	0.05401	0	0.15099	0.12157	0.30915
k__Bacteria|p__Proteobacteria|c__Gammaproteobacteria|o__Pasteurellales|f__Pasteurellaceae|g__Rodentibacter|s__Rodentibacter_ratti	0.407775	0.203125	0.125	0.375	0.0201437	0.02249	Con <= Model	0.0213169	0.25	1.11648	0.158951	0.450141	0	0	0	0.16115	0	0	0	0	0	0.13769	0	0	0	0	0.02406	0.01817
k__Bacteria|p__Firmicutes|c__Clostridia|o__Clostridiales|f__Lachnospiraceae|g__Acetatifactor|s__Acetatifactor_muris	0.429537	-0.25	0.875	0.75	0.0913075	0.0655962	Model <= Con	0.0784519	0.8125	0.71841	-0.47712	0.468085	0.036	0.21654	0.16846	0	0.22297	0.05153	0.00968	0.02528	0.31762	0	0.10698	0	0.02212	0.03929	0.02058	0.01818
k__Bacteria|p__Firmicutes|c__Bacilli|o__Lactobacillales|f__Streptococcaceae|g__Streptococcus	0.63144	0.15625	0.625	0.75	0.566015	0.169549	Con <= Model	0.367782	0.6875	0.299548	-1.73914	0.646655	0.02217	0	0.05888	2.16774	0	2.2417	0.03763	0	0.2323	0.4221	0	0.03622	0	0.26786	0.10943	0.28848
k__Bacteria|p__Firmicutes|c__Clostridia|o__Clostridiales|f__Lachnospiraceae|g__Dorea|s__Dorea_sp_5_2	0.441803	0.25	1	1	1.01889	1.61504	Con <= Model	1.31696	1	1.58511	0.664581	0.475357	0.26184	1.15931	0.63817	0.29772	2.69004	2.11758	0.23891	0.74751	1.28567	1.50029	0.78009	0.12428	0.30964	4.34074	3.83699	0.74264
k__Bacteria|p__Firmicutes|c__Firmicutes_unclassified|o__Firmicutes_unclassified|f__Firmicutes_unclassified|g__Firmicutes_unclassified|s__Firmicutes_bacterium_ASF500	0.573737	-0.1875	1	1	1.38489	2.57859	Model <= Con	1.98174	1	1.86195	0.896815	0.598376	0.68415	3.20336	1.37225	1.18022	0.58168	1.51583	1.26582	1.27579	3.95497	3.79588	0.34247	0.05839	0.2964	1.15193	0.15362	10.8751
k__Bacteria|p__Firmicutes|c__Clostridia|o__Clostridiales|f__Ruminococcaceae|g__Ruthenibacterium|s__Ruthenibacterium_lactatiformans	0.589744	0.125	0.125	0.25	0.00152625	0.0048875	Con <= Model	0.00320688	0.1875	3.20229	1.67911	0.607615	0	0	0	0	0	0	0	0.01221	0	0.03793	0	0	0	0	0.00117	0
k__Bacteria|p__Firmicutes|c__Clostridia	0.0029526	0.84375	1	1	13.742	66.2093	Con < Model	39.9757	1	4.81801	2.26844	0.0128473	7.99998	14.7977	23.2103	11.9132	27.6649	12.9365	7.80228	3.61169	81.5488	29.1518	95.2469	63.6559	97.1544	78.9808	9.81569	74.1204
k__Bacteria|p__Firmicutes|c__Clostridia|o__Clostridiales	0.0029526	0.84375	1	1	13.742	66.2093	Con < Model	39.9757	1	4.81801	2.26844	0.0128473	7.99998	14.7977	23.2103	11.9132	27.6649	12.9365	7.80228	3.61169	81.5488	29.1518	95.2469	63.6559	97.1544	78.9808	9.81569	74.1204
k__Bacteria|p__Firmicutes|c__Clostridia|o__Clostridiales|f__Clostridiaceae	0.234499	0.375	1	1	0.549204	1.11615	Con <= Model	0.832677	1	2.03231	1.02312	0.302006	0.03645	0.70589	1.7856	0.1614	0.6786	0.40264	0.50252	0.12053	0.20579	3.57779	0.91409	0.92089	0.46778	0.26125	2.11747	0.46415
k__Bacteria|p__Firmicutes|c__Clostridia|o__Clostridiales|f__Clostridiaceae|g__Clostridium	0.234499	0.375	1	1	0.549204	1.11615	Con <= Model	0.832677	1	2.03231	1.02312	0.302006	0.03645	0.70589	1.7856	0.1614	0.6786	0.40264	0.50252	0.12053	0.20579	3.57779	0.91409	0.92089	0.46778	0.26125	2.11747	0.46415
k__Bacteria|p__Firmicutes|c__Clostridia|o__Clostridiales|f__Eubacteriaceae|g__Eubacterium|s__Eubacterium_plexicaudatum	0.65494	-0.125	0.375	0.25	0.360063	0.15514	Model <= Con	0.257601	0.3125	0.43087	-1.21468	0.666706	0	0.60698	0.02515	0	0	0	2.24837	0	0.10166	0	1.13946	0	0	0	0	0
k__Bacteria|p__Actinobacteria|c__Actinobacteria|o__Bifidobacteriales|f__Bifidobacteriaceae|g__Bifidobacterium|s__Bifidobacterium_animalis	NaN	0	0	0	0	0	Con <=> Model	0	0	NaN	NaN	NaN	0	0	0	0	0	0	0	0	0	0	0	0	0	0	0	0
k__Bacteria|p__Actinobacteria|c__Actinobacteria|o__Bifidobacteriales|f__Bifidobacteriaceae|g__Bifidobacterium|s__Bifidobacterium_pseudolongum	NaN	0	0	0	0	0	Con <=> Model	0	0	NaN	NaN	NaN	0	0	0	0	0	0	0	0	0	0	0	0	0	0	0	0
k__Bacteria|p__Actinobacteria|c__Actinobacteria|o__Streptomycetales|f__Streptomycetaceae|g__Streptomyces|s__Streptomyces_griseus	NaN	0	0	0	0	0	Con <=> Model	0	0	NaN	NaN	NaN	0	0	0	0	0	0	0	0	0	0	0	0	0	0	0	0
k__Bacteria|p__Firmicutes|c__Clostridia|o__Clostridiales|f__Eubacteriaceae	0.305005	-0.28125	0.5	0.25	0.409556	0.15514	Model <= Con	0.282348	0.375	0.3788	-1.40049	0.381256	0	0.60698	0.13705	0	0.23021	0	2.30221	0	0.10166	0	1.13946	0	0	0	0	0
k__Bacteria|p__Firmicutes|c__Clostridia|o__Clostridiales|f__Eubacteriaceae|g__Anaerofustis	NaN	0	0	0	0	0	Con <=> Model	0	0	NaN	NaN	NaN	0	0	0	0	0	0	0	0	0	0	0	0	0	0	0	0
k__Bacteria|p__Actinobacteria|c__Coriobacteriia|o__Coriobacteriales|f__Coriobacteriaceae|g__Collinsella|s__Collinsella_aerofaciens	NaN	0	0	0	0	0	Con <=> Model	0	0	NaN	NaN	NaN	0	0	0	0	0	0	0	0	0	0	0	0	0	0	0	0
k__Bacteria|p__Firmicutes|c__Clostridia|o__Clostridiales|f__Eubacteriaceae|g__Eubacterium	0.305005	-0.28125	0.5	0.25	0.409556	0.15514	Model <= Con	0.282348	0.375	0.3788	-1.40049	0.381256	0	0.60698	0.13705	0	0.23021	0	2.30221	0	0.10166	0	1.13946	0	0	0	0	0
k__Bacteria|p__Actinobacteria|c__Coriobacteriia|o__Coriobacteriales|f__Coriobacteriaceae|g__Collinsella|s__Collinsella_intestinalis	NaN	0	0	0	0	0	Con <=> Model	0	0	NaN	NaN	NaN	0	0	0	0	0	0	0	0	0	0	0	0	0	0	0	0
k__Bacteria|p__Actinobacteria|c__Coriobacteriia|o__Coriobacteriales|f__Coriobacteriaceae|g__Collinsella|s__Collinsella_stercoris	NaN	0	0	0	0	0	Con <=> Model	0	0	NaN	NaN	NaN	0	0	0	0	0	0	0	0	0	0	0	0	0	0	0	0
k__Bacteria|p__Actinobacteria|c__Coriobacteriia|o__Coriobacteriales|f__Coriobacteriaceae|g__Enorma|s__[Collinsella]_massiliensis	NaN	0	0	0	0	0	Con <=> Model	0	0	NaN	NaN	NaN	0	0	0	0	0	0	0	0	0	0	0	0	0	0	0	0
k__Bacteria|p__Firmicutes|c__Clostridia|o__Clostridiales|f__Lachnospiraceae	0.004662	0.8125	1	1	9.75099	48.1929	Con < Model	28.9719	1	4.94236	2.3052	0.0168626	5.51116	8.23262	18.354	8.22729	20.7889	11.0565	3.72831	2.10918	37.0547	23.6146	59.3868	57.0802	91.7487	70.4543	3.96007	42.2437
k__Bacteria|p__Firmicutes|c__Clostridia|o__Clostridiales|f__Lachnospiraceae|g__Acetatifactor	0.429537	-0.25	0.875	0.75	0.0913075	0.0655962	Model <= Con	0.0784519	0.8125	0.71841	-0.47712	0.468085	0.036	0.21654	0.16846	0	0.22297	0.05153	0.00968	0.02528	0.31762	0	0.10698	0	0.02212	0.03929	0.02058	0.01818
k__Bacteria|p__Actinobacteria|c__Coriobacteriia|o__Eggerthellales|f__Eggerthellaceae|g__Adlercreutzia|s__Adlercreutzia_equolifaciens	NaN	0	0	0	0	0	Con <=> Model	0	0	NaN	NaN	NaN	0	0	0	0	0	0	0	0	0	0	0	0	0	0	0	0
k__Bacteria|p__Firmicutes|c__Clostridia|o__Clostridiales|f__Lachnospiraceae|g__Dorea	0.441803	0.25	1	1	1.01889	1.61504	Con <= Model	1.31696	1	1.58511	0.664581	0.475357	0.26184	1.15931	0.63817	0.29772	2.69004	2.11758	0.23891	0.74751	1.28567	1.50029	0.78009	0.12428	0.30964	4.34074	3.83699	0.74264
k__Bacteria|p__Actinobacteria|c__Coriobacteriia|o__Eggerthellales|f__Eggerthellaceae|g__Asaccharobacter|s__Asaccharobacter_celatus	NaN	0	0	0	0	0	Con <=> Model	0	0	NaN	NaN	NaN	0	0	0	0	0	0	0	0	0	0	0	0	0	0	0	0
k__Bacteria|p__Bacteroidetes|c__Bacteroidia|o__Bacteroidales|f__Bacteroidaceae|g__Bacteroides|s__Bacteroides_dorei	NaN	0	0	0	0	0	Con <=> Model	0	0	NaN	NaN	NaN	0	0	0	0	0	0	0	0	0	0	0	0	0	0	0	0
k__Bacteria|p__Firmicutes|c__Clostridia|o__Clostridiales|f__Lachnospiraceae|g__Lachnoclostridium	NaN	0	0	0	0	0	Con <=> Model	0	0	NaN	NaN	NaN	0	0	0	0	0	0	0	0	0	0	0	0	0	0	0	0
k__Bacteria|p__Bacteroidetes|c__Bacteroidia|o__Bacteroidales|f__Bacteroidaceae|g__Bacteroides|s__Bacteroides_stercorirosoris	NaN	0	0	0	0	0	Con <=> Model	0	0	NaN	NaN	NaN	0	0	0	0	0	0	0	0	0	0	0	0	0	0	0	0
k__Bacteria|p__Bacteroidetes|c__Bacteroidia|o__Bacteroidales|f__Bacteroidaceae|g__Bacteroides|s__Bacteroides_thetaiotaomicron	NaN	0	0	0	0	0	Con <=> Model	0	0	NaN	NaN	NaN	0	0	0	0	0	0	0	0	0	0	0	0	0	0	0	0
k__Bacteria|p__Firmicutes|c__Clostridia|o__Clostridiales|f__Lachnospiraceae|g__Lachnospiraceae_unclassified	0.0104118	0.75	1	1	8.6408	46.5122	Con < Model	27.5765	1	5.38286	2.42837	0.0333964	5.21332	6.85677	17.5474	7.92957	17.8759	8.8874	3.47971	1.33638	35.4514	22.1143	58.4997	56.956	91.417	66.0742	0.1025	41.4828
k__Bacteria|p__Bacteroidetes|c__Bacteroidia|o__Bacteroidales|f__Bacteroidaceae|g__Bacteroides|s__Bacteroides_xylanisolvens	NaN	0	0	0	0	0	Con <=> Model	0	0	NaN	NaN	NaN	0	0	0	0	0	0	0	0	0	0	0	0	0	0	0	0
k__Bacteria|p__Bacteroidetes|c__Bacteroidia|o__Bacteroidales|f__Odoribacteraceae|g__Butyricimonas|s__Butyricimonas_virosa	NaN	0	0	0	0	0	Con <=> Model	0	0	NaN	NaN	NaN	0	0	0	0	0	0	0	0	0	0	0	0	0	0	0	0
k__Bacteria|p__Bacteroidetes|c__Bacteroidia|o__Bacteroidales|f__Prevotellaceae|g__Prevotella|s__Prevotella_sp_MGM2	NaN	0	0	0	0	0	Con <=> Model	0	0	NaN	NaN	NaN	0	0	0	0	0	0	0	0	0	0	0	0	0	0	0	0
k__Bacteria|p__Bacteroidetes|c__Bacteroidia|o__Bacteroidales|f__Tannerellaceae|g__Parabacteroides|s__Parabacteroides_johnsonii	NaN	0	0	0	0	0	Con <=> Model	0	0	NaN	NaN	NaN	0	0	0	0	0	0	0	0	0	0	0	0	0	0	0	0
k__Bacteria|p__Firmicutes|c__Bacilli|o__Bacillales|f__Bacillaceae|g__Bacillus|s__Bacillus_murimartini	NaN	0	0	0	0	0	Con <=> Model	0	0	NaN	NaN	NaN	0	0	0	0	0	0	0	0	0	0	0	0	0	0	0	0
k__Bacteria|p__Firmicutes|c__Bacilli|o__Bacillales|f__Planococcaceae|g__Solibacillus|s__Solibacillus_kalamii	NaN	0	0	0	0	0	Con <=> Model	0	0	NaN	NaN	NaN	0	0	0	0	0	0	0	0	0	0	0	0	0	0	0	0
k__Bacteria|p__Firmicutes|c__Bacilli|o__Bacillales|f__Staphylococcaceae|g__Staphylococcus|s__Staphylococcus_lentus	NaN	0	0	0	0	0	Con <=> Model	0	0	NaN	NaN	NaN	0	0	0	0	0	0	0	0	0	0	0	0	0	0	0	0
k__Bacteria|p__Firmicutes|c__Bacilli|o__Bacillales|f__Staphylococcaceae|g__Staphylococcus|s__Staphylococcus_nepalensis	NaN	0	0	0	0	0	Con <=> Model	0	0	NaN	NaN	NaN	0	0	0	0	0	0	0	0	0	0	0	0	0	0	0	0
k__Bacteria|p__Firmicutes|c__Clostridia|o__Clostridiales|f__Oscillospiraceae	0.130381	0.46875	1	1	0.321964	0.965745	Con <= Model	0.643854	1	2.99955	1.58474	0.18318	0.37521	0.97051	0.31964	0.28265	0.42019	0.10479	0.04768	0.05504	1.98026	0.63144	2.80242	0.17536	0.11845	0.21756	0.50756	1.29291
k__Bacteria|p__Firmicutes|c__Clostridia|o__Clostridiales|f__Oscillospiraceae|g__Oscillibacter	0.130381	0.46875	1	1	0.321964	0.965745	Con <= Model	0.643854	1	2.99955	1.58474	0.18318	0.37521	0.97051	0.31964	0.28265	0.42019	0.10479	0.04768	0.05504	1.98026	0.63144	2.80242	0.17536	0.11845	0.21756	0.50756	1.29291
k__Bacteria|p__Firmicutes|c__Bacilli|o__Bacillales|f__Staphylococcaceae|g__Staphylococcus|s__Staphylococcus_sciuri	NaN	0	0	0	0	0	Con <=> Model	0	0	NaN	NaN	NaN	0	0	0	0	0	0	0	0	0	0	0	0	0	0	0	0
k__Bacteria|p__Firmicutes|c__Clostridia|o__Clostridiales|f__Peptostreptococcaceae	NaN	0	0	0	0	0	Con <=> Model	0	0	NaN	NaN	NaN	0	0	0	0	0	0	0	0	0	0	0	0	0	0	0	0
k__Bacteria|p__Firmicutes|c__Clostridia|o__Clostridiales|f__Peptostreptococcaceae|g__Romboutsia	NaN	0	0	0	0	0	Con <=> Model	0	0	NaN	NaN	NaN	0	0	0	0	0	0	0	0	0	0	0	0	0	0	0	0
k__Bacteria|p__Firmicutes|c__Bacilli|o__Lactobacillales|f__Aerococcaceae|g__Aerococcus|s__Aerococcus_urinaeequi	NaN	0	0	0	0	0	Con <=> Model	0	0	NaN	NaN	NaN	0	0	0	0	0	0	0	0	0	0	0	0	0	0	0	0
k__Bacteria|p__Firmicutes|c__Clostridia|o__Clostridiales|f__Ruminococcaceae	0.0281274	0.65625	1	1	2.71033	15.7794	Con < Model	9.24487	1	5.82195	2.5415	0.0645694	2.07716	4.28164	2.61402	3.24183	5.54697	1.37253	1.22156	1.32695	42.2064	1.32799	31.0042	5.47939	4.81941	8.04767	3.23059	30.1197
k__Bacteria|p__Firmicutes|c__Clostridia|o__Clostridiales|f__Ruminococcaceae|g__Acutalibacter	0.0018648	-0.875	1	1	0.435302	0.085055	Model < Con	0.260179	1	0.195393	-2.35555	0.00856801	0.33223	0.27218	0.20053	0.31572	1.39945	0.57131	0.30545	0.08555	0.09999	0.00954	0.09492	0.13961	0.05626	0.0639	0.0729	0.14332
k__Bacteria|p__Firmicutes|c__Bacilli|o__Lactobacillales|f__Aerococcaceae|g__Aerococcus|s__Aerococcus_viridans	NaN	0	0	0	0	0	Con <=> Model	0	0	NaN	NaN	NaN	0	0	0	0	0	0	0	0	0	0	0	0	0	0	0	0
k__Bacteria|p__Firmicutes|c__Clostridia|o__Clostridiales|f__Ruminococcaceae|g__Anaerotruncus	0.00699301	0.78125	1	1	2.27351	15.6895	Con < Model	8.98149	1	6.90101	2.78681	0.0237762	1.74494	4.00946	2.41349	2.92612	4.14752	0.80122	0.91611	1.22918	42.1065	1.28053	30.9092	5.33978	4.76314	7.98377	3.15653	29.9763
k__Bacteria|p__Firmicutes|c__Bacilli|o__Lactobacillales|f__Enterococcaceae|g__Enterococcus|s__Enterococcus_faecalis	NaN	0	0	0	0	0	Con <=> Model	0	0	NaN	NaN	NaN	0	0	0	0	0	0	0	0	0	0	0	0	0	0	0	0
k__Bacteria|p__Firmicutes|c__Bacilli|o__Lactobacillales|f__Enterococcaceae|g__Enterococcus|s__Enterococcus_faecium	NaN	0	0	0	0	0	Con <=> Model	0	0	NaN	NaN	NaN	0	0	0	0	0	0	0	0	0	0	0	0	0	0	0	0
k__Bacteria|p__Firmicutes|c__Clostridia|o__Clostridiales|f__Ruminococcaceae|g__Ruminococcaceae_unclassified	NaN	0	0	0	0	0	Con <=> Model	0	0	NaN	NaN	NaN	0	0	0	0	0	0	0	0	0	0	0	0	0	0	0	0
k__Bacteria|p__Firmicutes|c__Bacilli|o__Lactobacillales|f__Enterococcaceae|g__Enterococcus|s__Enterococcus_gallinarum	NaN	0	0	0	0	0	Con <=> Model	0	0	NaN	NaN	NaN	0	0	0	0	0	0	0	0	0	0	0	0	0	0	0	0
k__Bacteria|p__Firmicutes|c__Clostridia|o__Clostridiales|f__Ruminococcaceae|g__Ruthenibacterium	0.589744	0.125	0.125	0.25	0.00152625	0.0048875	Con <= Model	0.00320688	0.1875	3.20229	1.67911	0.607615	0	0	0	0	0	0	0	0.01221	0	0.03793	0	0	0	0	0.00117	0
k__Bacteria|p__Firmicutes|c__Bacilli|o__Lactobacillales|f__Enterococcaceae|g__Enterococcus|s__Enterococcus_hirae	NaN	0	0	0	0	0	Con <=> Model	0	0	NaN	NaN	NaN	0	0	0	0	0	0	0	0	0	0	0	0	0	0	0	0
k__Bacteria|p__Firmicutes|c__Erysipelotrichia	0.112506	-0.484375	0.875	0.625	0.671655	0.22447	Model <= Con	0.448062	0.75	0.334204	-1.5812	0.162085	0	0.25089	0.05695	0.19061	1.68423	0.82979	1.32081	1.03996	1.41424	0.14943	0.0572	0	0.07617	0.09872	0	0
k__Bacteria|p__Firmicutes|c__Erysipelotrichia|o__Erysipelotrichales	0.112506	-0.484375	0.875	0.625	0.671655	0.22447	Model <= Con	0.448062	0.75	0.334204	-1.5812	0.162085	0	0.25089	0.05695	0.19061	1.68423	0.82979	1.32081	1.03996	1.41424	0.14943	0.0572	0	0.07617	0.09872	0	0
k__Bacteria|p__Firmicutes|c__Erysipelotrichia|o__Erysipelotrichales|f__Erysipelotrichaceae	0.112506	-0.484375	0.875	0.625	0.671655	0.22447	Model <= Con	0.448062	0.75	0.334204	-1.5812	0.162085	0	0.25089	0.05695	0.19061	1.68423	0.82979	1.32081	1.03996	1.41424	0.14943	0.0572	0	0.07617	0.09872	0	0
k__Bacteria|p__Firmicutes|c__Erysipelotrichia|o__Erysipelotrichales|f__Erysipelotrichaceae|g__Erysipelatoclostridium	0.016462	-0.71875	0.875	0.5	0.671655	0.0397337	Model < Con	0.355694	0.6875	0.059158	-4.07928	0.0417693	0	0.25089	0.05695	0.19061	1.68423	0.82979	1.32081	1.03996	0	0.13686	0.0572	0	0.07617	0.04764	0	0
k__Bacteria|p__Firmicutes|c__Bacilli|o__Lactobacillales|f__Lactobacillaceae|g__Lactobacillus|s__Lactobacillus_antri	NaN	0	0	0	0	0	Con <=> Model	0	0	NaN	NaN	NaN	0	0	0	0	0	0	0	0	0	0	0	0	0	0	0	0
k__Bacteria|p__Firmicutes|c__Bacilli|o__Lactobacillales|f__Lactobacillaceae|g__Lactobacillus|s__Lactobacillus_hominis	NaN	0	0	0	0	0	Con <=> Model	0	0	NaN	NaN	NaN	0	0	0	0	0	0	0	0	0	0	0	0	0	0	0	0
k__Bacteria|p__Firmicutes|c__Bacilli|o__Lactobacillales|f__Lactobacillaceae|g__Lactobacillus|s__Lactobacillus_kefiri	NaN	0	0	0	0	0	Con <=> Model	0	0	NaN	NaN	NaN	0	0	0	0	0	0	0	0	0	0	0	0	0	0	0	0
k__Bacteria|p__Firmicutes|c__Erysipelotrichia|o__Erysipelotrichales|f__Erysipelotrichaceae|g__Faecalibaculum	0.0764479	0.375	0	0.375	0	0.0519075	Con <= Model	0.0259538	0.1875	Inf	Inf	0.135377	0	0	0	0	0	0	0	0	0.35162	0.01256	0	0	0	0.05108	0	0
k__Bacteria|p__Firmicutes|c__Bacilli|o__Lactobacillales|f__Lactobacillaceae|g__Lactobacillus|s__Lactobacillus_sanfranciscensis	NaN	0	0	0	0	0	Con <=> Model	0	0	NaN	NaN	NaN	0	0	0	0	0	0	0	0	0	0	0	0	0	0	0	0
k__Bacteria|p__Firmicutes|c__Erysipelotrichia|o__Erysipelotrichales|f__Erysipelotrichaceae|g__Holdemania	NaN	0	0	0	0	0	Con <=> Model	0	0	NaN	NaN	NaN	0	0	0	0	0	0	0	0	0	0	0	0	0	0	0	0
k__Bacteria|p__Firmicutes|c__Bacilli|o__Lactobacillales|f__Lactobacillaceae|g__Lactobacillus|s__Lactobacillus_taiwanensis	NaN	0	0	0	0	0	Con <=> Model	0	0	NaN	NaN	NaN	0	0	0	0	0	0	0	0	0	0	0	0	0	0	0	0
k__Bacteria|p__Firmicutes|c__Erysipelotrichia|o__Erysipelotrichales|f__Erysipelotrichaceae|g__Ileibacterium	0.381574	0.125	0	0.125	0	0.132827	Con <= Model	0.0664137	0.0625	Inf	Inf	0.43245	0	0	0	0	0	0	0	0	1.06262	0	0	0	0	0	0	0
k__Bacteria|p__Firmicutes|c__Bacilli|o__Lactobacillales|f__Lactobacillaceae|g__Lactobacillus|s__Lactobacillus_vaginalis	NaN	0	0	0	0	0	Con <=> Model	0	0	NaN	NaN	NaN	0	0	0	0	0	0	0	0	0	0	0	0	0	0	0	0
k__Bacteria|p__Firmicutes|c__Firmicutes_unclassified	0.573737	-0.1875	1	1	1.38489	2.57859	Model <= Con	1.98174	1	1.86195	0.896815	0.598376	0.68415	3.20336	1.37225	1.18022	0.58168	1.51583	1.26582	1.27579	3.95497	3.79588	0.34247	0.05839	0.2964	1.15193	0.15362	10.8751
k__Bacteria|p__Firmicutes|c__Firmicutes_unclassified|o__Firmicutes_unclassified	0.573737	-0.1875	1	1	1.38489	2.57859	Model <= Con	1.98174	1	1.86195	0.896815	0.598376	0.68415	3.20336	1.37225	1.18022	0.58168	1.51583	1.26582	1.27579	3.95497	3.79588	0.34247	0.05839	0.2964	1.15193	0.15362	10.8751
k__Bacteria|p__Firmicutes|c__Firmicutes_unclassified|o__Firmicutes_unclassified|f__Firmicutes_unclassified	0.573737	-0.1875	1	1	1.38489	2.57859	Model <= Con	1.98174	1	1.86195	0.896815	0.598376	0.68415	3.20336	1.37225	1.18022	0.58168	1.51583	1.26582	1.27579	3.95497	3.79588	0.34247	0.05839	0.2964	1.15193	0.15362	10.8751
k__Bacteria|p__Firmicutes|c__Firmicutes_unclassified|o__Firmicutes_unclassified|f__Firmicutes_unclassified|g__Firmicutes_unclassified	0.573737	-0.1875	1	1	1.38489	2.57859	Model <= Con	1.98174	1	1.86195	0.896815	0.598376	0.68415	3.20336	1.37225	1.18022	0.58168	1.51583	1.26582	1.27579	3.95497	3.79588	0.34247	0.05839	0.2964	1.15193	0.15362	10.8751
k__Bacteria|p__Firmicutes|c__Clostridia|o__Clostridiales|f__Clostridiaceae|g__Clostridium|s__Clostridium_butyricum	NaN	0	0	0	0	0	Con <=> Model	0	0	NaN	NaN	NaN	0	0	0	0	0	0	0	0	0	0	0	0	0	0	0	0
k__Bacteria|p__Firmicutes|c__Clostridia|o__Clostridiales|f__Clostridiaceae|g__Clostridium|s__Clostridium_sp_CAG_58	NaN	0	0	0	0	0	Con <=> Model	0	0	NaN	NaN	NaN	0	0	0	0	0	0	0	0	0	0	0	0	0	0	0	0
k__Bacteria|p__Firmicutes|c__Clostridia|o__Clostridiales|f__Eubacteriaceae|g__Anaerofustis|s__Anaerofustis_stercorihominis	NaN	0	0	0	0	0	Con <=> Model	0	0	NaN	NaN	NaN	0	0	0	0	0	0	0	0	0	0	0	0	0	0	0	0
k__Bacteria|p__Firmicutes|c__Negativicutes	NaN	0	0	0	0	0	Con <=> Model	0	0	NaN	NaN	NaN	0	0	0	0	0	0	0	0	0	0	0	0	0	0	0	0
k__Bacteria|p__Firmicutes|c__Negativicutes|o__Acidaminococcales	NaN	0	0	0	0	0	Con <=> Model	0	0	NaN	NaN	NaN	0	0	0	0	0	0	0	0	0	0	0	0	0	0	0	0
k__Bacteria|p__Firmicutes|c__Negativicutes|o__Acidaminococcales|f__Acidaminococcaceae	NaN	0	0	0	0	0	Con <=> Model	0	0	NaN	NaN	NaN	0	0	0	0	0	0	0	0	0	0	0	0	0	0	0	0
k__Bacteria|p__Firmicutes|c__Negativicutes|o__Acidaminococcales|f__Acidaminococcaceae|g__Phascolarctobacterium	NaN	0	0	0	0	0	Con <=> Model	0	0	NaN	NaN	NaN	0	0	0	0	0	0	0	0	0	0	0	0	0	0	0	0
k__Bacteria|p__Firmicutes|c__Clostridia|o__Clostridiales|f__Eubacteriaceae|g__Eubacterium|s__Eubacterium_callanderi	NaN	0	0	0	0	0	Con <=> Model	0	0	NaN	NaN	NaN	0	0	0	0	0	0	0	0	0	0	0	0	0	0	0	0
k__Bacteria|p__Proteobacteria	0.0829837	-0.53125	1	0.875	45.3777	23.3228	Model <= Con	34.3502	0.9375	0.513969	-0.960245	0.138306	62.765	50.0146	15.5162	38.5094	34.5236	60.6366	24.4984	76.5581	1.29738	55.0712	0.07409	33.3957	0	8.32447	85.4433	2.97598
k__Bacteria|p__Proteobacteria|c__Betaproteobacteria	0.00146006	-0.875	0.875	0	0.941653	0	Model < Con	0.470826	0.4375	0	#NAME?	0.00712707	1.38974	0.48643	0.06107	3.91676	0	0.0086	0.99366	0.67696	0	0	0	0	0	0	0	0
k__Bacteria|p__Proteobacteria|c__Betaproteobacteria|o__Burkholderiales	0.00146006	-0.875	0.875	0	0.941653	0	Model < Con	0.470826	0.4375	0	#NAME?	0.00712707	1.38974	0.48643	0.06107	3.91676	0	0.0086	0.99366	0.67696	0	0	0	0	0	0	0	0
k__Bacteria|p__Proteobacteria|c__Betaproteobacteria|o__Burkholderiales|f__Sutterellaceae	0.00146006	-0.875	0.875	0	0.941653	0	Model < Con	0.470826	0.4375	0	#NAME?	0.00712707	1.38974	0.48643	0.06107	3.91676	0	0.0086	0.99366	0.67696	0	0	0	0	0	0	0	0
k__Bacteria|p__Proteobacteria|c__Betaproteobacteria|o__Burkholderiales|f__Sutterellaceae|g__Parasutterella	0.00146006	-0.875	0.875	0	0.834187	0	Model < Con	0.417094	0.4375	0	#NAME?	0.00712707	1.27247	0.29909	0.06107	3.5697	0	0.0086	0.80542	0.65715	0	0	0	0	0	0	0	0
k__Bacteria|p__Firmicutes|c__Clostridia|o__Clostridiales|f__Lachnospiraceae|g__Dorea|s__Dorea_sp_CAG_317	NaN	0	0	0	0	0	Con <=> Model	0	0	NaN	NaN	NaN	0	0	0	0	0	0	0	0	0	0	0	0	0	0	0	0
k__Bacteria|p__Proteobacteria|c__Betaproteobacteria|o__Burkholderiales|f__Sutterellaceae|g__Turicimonas	0.012777	-0.625	0.625	0	0.107467	0	Model < Con	0.0537337	0.3125	0	#NAME?	0.0334168	0.11727	0.18735	0	0.34707	0	0	0.18824	0.01981	0	0	0	0	0	0	0	0
k__Bacteria|p__Firmicutes|c__Clostridia|o__Clostridiales|f__Lachnospiraceae|g__Lachnoclostridium|s__Clostridium_bolteae	NaN	0	0	0	0	0	Con <=> Model	0	0	NaN	NaN	NaN	0	0	0	0	0	0	0	0	0	0	0	0	0	0	0	0
k__Bacteria|p__Proteobacteria|c__Deltaproteobacteria	0.0288663	0.65625	0.5	0.875	0.0299662	0.33222	Con < Model	0.181093	0.6875	11.0865	3.47073	0.0645694	0	0	0.02566	0.07518	0	0	0.02703	0.11186	1.29738	0.45726	0.07409	0.08399	0	0.34275	0.06298	0.33931
k__Bacteria|p__Proteobacteria|c__Deltaproteobacteria|o__Desulfovibrionales	0.0288663	0.65625	0.5	0.875	0.0299662	0.33222	Con < Model	0.181093	0.6875	11.0865	3.47073	0.0645694	0	0	0.02566	0.07518	0	0	0.02703	0.11186	1.29738	0.45726	0.07409	0.08399	0	0.34275	0.06298	0.33931
k__Bacteria|p__Proteobacteria|c__Deltaproteobacteria|o__Desulfovibrionales|f__Desulfovibrionaceae	0.0288663	0.65625	0.5	0.875	0.0299662	0.33222	Con < Model	0.181093	0.6875	11.0865	3.47073	0.0645694	0	0	0.02566	0.07518	0	0	0.02703	0.11186	1.29738	0.45726	0.07409	0.08399	0	0.34275	0.06298	0.33931
k__Bacteria|p__Proteobacteria|c__Deltaproteobacteria|o__Desulfovibrionales|f__Desulfovibrionaceae|g__Desulfovibrionaceae_unclassified	0.0288663	0.65625	0.5	0.875	0.0299662	0.33222	Con < Model	0.181093	0.6875	11.0865	3.47073	0.0645694	0	0	0.02566	0.07518	0	0	0.02703	0.11186	1.29738	0.45726	0.07409	0.08399	0	0.34275	0.06298	0.33931
k__Bacteria|p__Firmicutes|c__Clostridia|o__Clostridiales|f__Lachnospiraceae|g__Lachnoclostridium|s__Clostridium_symbiosum	NaN	0	0	0	0	0	Con <=> Model	0	0	NaN	NaN	NaN	0	0	0	0	0	0	0	0	0	0	0	0	0	0	0	0
k__Bacteria|p__Proteobacteria|c__Epsilonproteobacteria	0.102546	-0.5	1	0.625	43.919	22.9681	Model <= Con	33.4435	0.8125	0.522964	-0.935216	0.162085	61.1349	49.4738	15.4294	31.3032	34.5236	60.5744	23.3252	75.5872	0	54.4763	0	33.3117	0	7.98172	85.3563	2.6185
k__Bacteria|p__Proteobacteria|c__Epsilonproteobacteria|o__Campylobacterales	0.102546	-0.5	1	0.625	43.919	22.9681	Model <= Con	33.4435	0.8125	0.522964	-0.935216	0.162085	61.1349	49.4738	15.4294	31.3032	34.5236	60.5744	23.3252	75.5872	0	54.4763	0	33.3117	0	7.98172	85.3563	2.6185
k__Bacteria|p__Proteobacteria|c__Epsilonproteobacteria|o__Campylobacterales|f__Helicobacteraceae	0.102546	-0.5	1	0.625	43.919	22.9681	Model <= Con	33.4435	0.8125	0.522964	-0.935216	0.162085	61.1349	49.4738	15.4294	31.3032	34.5236	60.5744	23.3252	75.5872	0	54.4763	0	33.3117	0	7.98172	85.3563	2.6185
k__Bacteria|p__Proteobacteria|c__Epsilonproteobacteria|o__Campylobacterales|f__Helicobacteraceae|g__Helicobacter	0.102546	-0.5	1	0.625	43.919	22.9681	Model <= Con	33.4435	0.8125	0.522964	-0.935216	0.162085	61.1349	49.4738	15.4294	31.3032	34.5236	60.5744	23.3252	75.5872	0	54.4763	0	33.3117	0	7.98172	85.3563	2.6185
k__Bacteria|p__Firmicutes|c__Clostridia|o__Clostridiales|f__Peptostreptococcaceae|g__Romboutsia|s__Romboutsia_ilealis	NaN	0	0	0	0	0	Con <=> Model	0	0	NaN	NaN	NaN	0	0	0	0	0	0	0	0	0	0	0	0	0	0	0	0
k__Bacteria|p__Firmicutes|c__Clostridia|o__Clostridiales|f__Ruminococcaceae|g__Ruminococcaceae_unclassified|s__Clostridium_methylpentosum	NaN	0	0	0	0	0	Con <=> Model	0	0	NaN	NaN	NaN	0	0	0	0	0	0	0	0	0	0	0	0	0	0	0	0
k__Bacteria|p__Firmicutes|c__Erysipelotrichia|o__Erysipelotrichales|f__Erysipelotrichaceae|g__Erysipelatoclostridium|s__Clostridium_innocuum	NaN	0	0	0	0	0	Con <=> Model	0	0	NaN	NaN	NaN	0	0	0	0	0	0	0	0	0	0	0	0	0	0	0	0
k__Bacteria|p__Firmicutes|c__Erysipelotrichia|o__Erysipelotrichales|f__Erysipelotrichaceae|g__Erysipelatoclostridium|s__Erysipelatoclostridium_ramosum	NaN	0	0	0	0	0	Con <=> Model	0	0	NaN	NaN	NaN	0	0	0	0	0	0	0	0	0	0	0	0	0	0	0	0
k__Bacteria|p__Firmicutes|c__Erysipelotrichia|o__Erysipelotrichales|f__Erysipelotrichaceae|g__Holdemania|s__Holdemania_filiformis	NaN	0	0	0	0	0	Con <=> Model	0	0	NaN	NaN	NaN	0	0	0	0	0	0	0	0	0	0	0	0	0	0	0	0
k__Bacteria|p__Firmicutes|c__Firmicutes_unclassified|o__Firmicutes_unclassified|f__Firmicutes_unclassified|g__Firmicutes_unclassified|s__Firmicutes_bacterium_CAG_424	NaN	0	0	0	0	0	Con <=> Model	0	0	NaN	NaN	NaN	0	0	0	0	0	0	0	0	0	0	0	0	0	0	0	0
k__Bacteria|p__Firmicutes|c__Firmicutes_unclassified|o__Firmicutes_unclassified|f__Firmicutes_unclassified|g__Firmicutes_unclassified|s__Firmicutes_bacterium_M10_2	NaN	0	0	0	0	0	Con <=> Model	0	0	NaN	NaN	NaN	0	0	0	0	0	0	0	0	0	0	0	0	0	0	0	0
k__Bacteria|p__Proteobacteria|c__Gammaproteobacteria	0.848108	0.0625	0.25	0.375	0.300401	0.02249	Con <= Model	0.161446	0.3125	0.0748665	-3.73954	0.858205	0	0	0	2.34961	0	0.0536	0	0	0	0.13769	0	0	0	0	0.02406	0.01817
k__Bacteria|p__Proteobacteria|c__Gammaproteobacteria|o__Enterobacterales	0.170904	-0.25	0.25	0	0.280256	0	Model <= Con	0.140128	0.125	0	#NAME?	0.228768	0	0	0	2.18845	0	0.0536	0	0	0	0	0	0	0	0	0	0
k__Bacteria|p__Proteobacteria|c__Gammaproteobacteria|o__Enterobacterales|f__Enterobacteriaceae	0.170904	-0.25	0.25	0	0.280256	0	Model <= Con	0.140128	0.125	0	#NAME?	0.228768	0	0	0	2.18845	0	0.0536	0	0	0	0	0	0	0	0	0	0
k__Bacteria|p__Proteobacteria|c__Gammaproteobacteria|o__Enterobacterales|f__Enterobacteriaceae|g__Enterobacter	NaN	0	0	0	0	0	Con <=> Model	0	0	NaN	NaN	NaN	0	0	0	0	0	0	0	0	0	0	0	0	0	0	0	0
k__Bacteria|p__Firmicutes|c__Negativicutes|o__Acidaminococcales|f__Acidaminococcaceae|g__Phascolarctobacterium|s__Phascolarctobacterium_faecium	NaN	0	0	0	0	0	Con <=> Model	0	0	NaN	NaN	NaN	0	0	0	0	0	0	0	0	0	0	0	0	0	0	0	0
k__Bacteria|p__Proteobacteria|c__Gammaproteobacteria|o__Enterobacterales|f__Enterobacteriaceae|g__Escherichia	0.381574	-0.125	0.125	0	0.273556	0	Model <= Con	0.136778	0.0625	0	#NAME?	0.43245	0	0	0	2.18845	0	0	0	0	0	0	0	0	0	0	0	0
k__Bacteria|p__Proteobacteria|c__Epsilonproteobacteria|o__Campylobacterales|f__Helicobacteraceae|g__Helicobacter|s__Helicobacter_cinaedi	NaN	0	0	0	0	0	Con <=> Model	0	0	NaN	NaN	NaN	0	0	0	0	0	0	0	0	0	0	0	0	0	0	0	0
k__Bacteria|p__Proteobacteria|c__Gammaproteobacteria|o__Enterobacterales|f__Enterobacteriaceae|g__Klebsiella	0.381574	-0.125	0.125	0	0.0067	0	Model <= Con	0.00335	0.0625	0	#NAME?	0.43245	0	0	0	0	0	0.0536	0	0	0	0	0	0	0	0	0	0
k__Bacteria|p__Proteobacteria|c__Epsilonproteobacteria|o__Campylobacterales|f__Helicobacteraceae|g__Helicobacter|s__Helicobacter_ganmani	NaN	0	0	0	0	0	Con <=> Model	0	0	NaN	NaN	NaN	0	0	0	0	0	0	0	0	0	0	0	0	0	0	0	0
k__Bacteria|p__Proteobacteria|c__Epsilonproteobacteria|o__Campylobacterales|f__Helicobacteraceae|g__Helicobacter|s__Helicobacter_hepaticus	NaN	0	0	0	0	0	Con <=> Model	0	0	NaN	NaN	NaN	0	0	0	0	0	0	0	0	0	0	0	0	0	0	0	0
k__Bacteria|p__Proteobacteria|c__Epsilonproteobacteria|o__Campylobacterales|f__Helicobacteraceae|g__Helicobacter|s__Helicobacter_japonicus	NaN	0	0	0	0	0	Con <=> Model	0	0	NaN	NaN	NaN	0	0	0	0	0	0	0	0	0	0	0	0	0	0	0	0
k__Bacteria|p__Proteobacteria|c__Epsilonproteobacteria|o__Campylobacterales|f__Helicobacteraceae|g__Helicobacter|s__Helicobacter_magdeburgensis	NaN	0	0	0	0	0	Con <=> Model	0	0	NaN	NaN	NaN	0	0	0	0	0	0	0	0	0	0	0	0	0	0	0	0
k__Bacteria|p__Proteobacteria|c__Gammaproteobacteria|o__Enterobacterales|f__Enterobacteriaceae|g__Enterobacter|s__Enterobacter_cloacae_complex	NaN	0	0	0	0	0	Con <=> Model	0	0	NaN	NaN	NaN	0	0	0	0	0	0	0	0	0	0	0	0	0	0	0	0
k__Bacteria|p__Proteobacteria|c__Gammaproteobacteria|o__Enterobacterales|f__Morganellaceae	NaN	0	0	0	0	0	Con <=> Model	0	0	NaN	NaN	NaN	0	0	0	0	0	0	0	0	0	0	0	0	0	0	0	0
k__Bacteria|p__Proteobacteria|c__Gammaproteobacteria|o__Enterobacterales|f__Morganellaceae|g__Proteus	NaN	0	0	0	0	0	Con <=> Model	0	0	NaN	NaN	NaN	0	0	0	0	0	0	0	0	0	0	0	0	0	0	0	0
k__Bacteria|p__Proteobacteria|c__Gammaproteobacteria|o__Enterobacterales|f__Enterobacteriaceae|g__Klebsiella|s__Klebsiella_michiganensis	NaN	0	0	0	0	0	Con <=> Model	0	0	NaN	NaN	NaN	0	0	0	0	0	0	0	0	0	0	0	0	0	0	0	0
k__Bacteria|p__Proteobacteria|c__Gammaproteobacteria|o__Pasteurellales	0.407775	0.203125	0.125	0.375	0.0201437	0.02249	Con <= Model	0.0213169	0.25	1.11648	0.158951	0.450141	0	0	0	0.16115	0	0	0	0	0	0.13769	0	0	0	0	0.02406	0.01817
k__Bacteria|p__Proteobacteria|c__Gammaproteobacteria|o__Pasteurellales|f__Pasteurellaceae	0.407775	0.203125	0.125	0.375	0.0201437	0.02249	Con <= Model	0.0213169	0.25	1.11648	0.158951	0.450141	0	0	0	0.16115	0	0	0	0	0	0.13769	0	0	0	0	0.02406	0.01817
k__Bacteria|p__Proteobacteria|c__Gammaproteobacteria|o__Pasteurellales|f__Pasteurellaceae|g__Rodentibacter	0.407775	0.203125	0.125	0.375	0.0201437	0.02249	Con <= Model	0.0213169	0.25	1.11648	0.158951	0.450141	0	0	0	0.16115	0	0	0	0	0	0.13769	0	0	0	0	0.02406	0.01817
k__Bacteria|p__Proteobacteria|c__Gammaproteobacteria|o__Enterobacterales|f__Enterobacteriaceae|g__Klebsiella|s__Klebsiella_pneumoniae	NaN	0	0	0	0	0	Con <=> Model	0	0	NaN	NaN	NaN	0	0	0	0	0	0	0	0	0	0	0	0	0	0	0	0
k__Bacteria|p__Proteobacteria|c__Gammaproteobacteria|o__Enterobacterales|f__Enterobacteriaceae|g__Klebsiella|s__Klebsiella_quasipneumoniae	NaN	0	0	0	0	0	Con <=> Model	0	0	NaN	NaN	NaN	0	0	0	0	0	0	0	0	0	0	0	0	0	0	0	0
k__Bacteria|p__Proteobacteria|c__Gammaproteobacteria|o__Pseudomonadales	NaN	0	0	0	0	0	Con <=> Model	0	0	NaN	NaN	NaN	0	0	0	0	0	0	0	0	0	0	0	0	0	0	0	0
k__Bacteria|p__Proteobacteria|c__Gammaproteobacteria|o__Pseudomonadales|f__Moraxellaceae	NaN	0	0	0	0	0	Con <=> Model	0	0	NaN	NaN	NaN	0	0	0	0	0	0	0	0	0	0	0	0	0	0	0	0
k__Bacteria|p__Proteobacteria|c__Gammaproteobacteria|o__Pseudomonadales|f__Moraxellaceae|g__Acinetobacter	NaN	0	0	0	0	0	Con <=> Model	0	0	NaN	NaN	NaN	0	0	0	0	0	0	0	0	0	0	0	0	0	0	0	0
k__Bacteria|p__Proteobacteria|c__Gammaproteobacteria|o__Enterobacterales|f__Enterobacteriaceae|g__Klebsiella|s__Klebsiella_variicola	NaN	0	0	0	0	0	Con <=> Model	0	0	NaN	NaN	NaN	0	0	0	0	0	0	0	0	0	0	0	0	0	0	0	0
k__Bacteria|p__Proteobacteria|c__Gammaproteobacteria|o__Enterobacterales|f__Morganellaceae|g__Proteus|s__Proteus_mirabilis	NaN	0	0	0	0	0	Con <=> Model	0	0	NaN	NaN	NaN	0	0	0	0	0	0	0	0	0	0	0	0	0	0	0	0
k__Bacteria|p__Proteobacteria|c__Gammaproteobacteria|o__Pasteurellales|f__Pasteurellaceae|g__Rodentibacter|s__Rodentibacter_pneumotropicus	NaN	0	0	0	0	0	Con <=> Model	0	0	NaN	NaN	NaN	0	0	0	0	0	0	0	0	0	0	0	0	0	0	0	0
k__Bacteria|p__Proteobacteria|c__Proteobacteria_unclassified	0.012777	-0.625	0.625	0	0.186721	0	Model < Con	0.0933606	0.3125	0	#NAME?	0.0334168	0.24038	0.05433	0	0.86458	0	0	0.15244	0.18204	0	0	0	0	0	0	0	0
k__Bacteria|p__Proteobacteria|c__Proteobacteria_unclassified|o__Proteobacteria_unclassified	0.012777	-0.625	0.625	0	0.186721	0	Model < Con	0.0933606	0.3125	0	#NAME?	0.0334168	0.24038	0.05433	0	0.86458	0	0	0.15244	0.18204	0	0	0	0	0	0	0	0
k__Bacteria|p__Proteobacteria|c__Proteobacteria_unclassified|o__Proteobacteria_unclassified|f__Proteobacteria_unclassified	0.012777	-0.625	0.625	0	0.186721	0	Model < Con	0.0933606	0.3125	0	#NAME?	0.0334168	0.24038	0.05433	0	0.86458	0	0	0.15244	0.18204	0	0	0	0	0	0	0	0
k__Bacteria|p__Proteobacteria|c__Proteobacteria_unclassified|o__Proteobacteria_unclassified|f__Proteobacteria_unclassified|g__Proteobacteria_unclassified	0.012777	-0.625	0.625	0	0.186721	0	Model < Con	0.0933606	0.3125	0	#NAME?	0.0334168	0.24038	0.05433	0	0.86458	0	0	0.15244	0.18204	0	0	0	0	0	0	0	0
k__Bacteria|p__Proteobacteria|c__Gammaproteobacteria|o__Pseudomonadales|f__Moraxellaceae|g__Acinetobacter|s__Acinetobacter_guillouiae	NaN	0	0	0	0	0	Con <=> Model	0	0	NaN	NaN	NaN	0	0	0	0	0	0	0	0	0	0	0	0	0	0	0	0
k__Bacteria|p__Synergistetes|c__Synergistia	NaN	0	0	0	0	0	Con <=> Model	0	0	NaN	NaN	NaN	0	0	0	0	0	0	0	0	0	0	0	0	0	0	0	0
k__Bacteria|p__Synergistetes|c__Synergistia|o__Synergistales	NaN	0	0	0	0	0	Con <=> Model	0	0	NaN	NaN	NaN	0	0	0	0	0	0	0	0	0	0	0	0	0	0	0	0
k__Bacteria|p__Synergistetes|c__Synergistia|o__Synergistales|f__Synergistaceae	NaN	0	0	0	0	0	Con <=> Model	0	0	NaN	NaN	NaN	0	0	0	0	0	0	0	0	0	0	0	0	0	0	0	0
k__Bacteria|p__Synergistetes|c__Synergistia|o__Synergistales|f__Synergistaceae|g__Fretibacterium	NaN	0	0	0	0	0	Con <=> Model	0	0	NaN	NaN	NaN	0	0	0	0	0	0	0	0	0	0	0	0	0	0	0	0
k__Bacteria|p__Proteobacteria|c__Gammaproteobacteria|o__Pseudomonadales|f__Moraxellaceae|g__Acinetobacter|s__Acinetobacter_lwoffii	NaN	0	0	0	0	0	Con <=> Model	0	0	NaN	NaN	NaN	0	0	0	0	0	0	0	0	0	0	0	0	0	0	0	0
k__Bacteria|p__Tenericutes	0.0324742	-0.5	0.5	0	0.0171687	0	Model < Con	0.00858437	0.25	0	#NAME?	0.0673246	0	0.03081	0	0	0	0.0263	0.03191	0.04833	0	0	0	0	0	0	0	0
k__Bacteria|p__Tenericutes|c__Mollicutes	0.0324742	-0.5	0.5	0	0.0171687	0	Model < Con	0.00858437	0.25	0	#NAME?	0.0673246	0	0.03081	0	0	0	0.0263	0.03191	0.04833	0	0	0	0	0	0	0	0
k__Bacteria|p__Tenericutes|c__Mollicutes|o__Mycoplasmatales	0.0324742	-0.5	0.5	0	0.0171687	0	Model < Con	0.00858437	0.25	0	#NAME?	0.0673246	0	0.03081	0	0	0	0.0263	0.03191	0.04833	0	0	0	0	0	0	0	0
k__Bacteria|p__Tenericutes|c__Mollicutes|o__Mycoplasmatales|f__Mycoplasmataceae	0.0324742	-0.5	0.5	0	0.0171687	0	Model < Con	0.00858437	0.25	0	#NAME?	0.0673246	0	0.03081	0	0	0	0.0263	0.03191	0.04833	0	0	0	0	0	0	0	0
k__Bacteria|p__Tenericutes|c__Mollicutes|o__Mycoplasmatales|f__Mycoplasmataceae|g__Mycoplasma	0.0324742	-0.5	0.5	0	0.0171687	0	Model < Con	0.00858437	0.25	0	#NAME?	0.0673246	0	0.03081	0	0	0	0.0263	0.03191	0.04833	0	0	0	0	0	0	0	0
k__Bacteria|p__Proteobacteria|c__Gammaproteobacteria|o__Pseudomonadales|f__Moraxellaceae|g__Acinetobacter|s__Acinetobacter_schindleri	NaN	0	0	0	0	0	Con <=> Model	0	0	NaN	NaN	NaN	0	0	0	0	0	0	0	0	0	0	0	0	0	0	0	0
k__Bacteria|p__Verrucomicrobia	0.110465	0.40625	0.125	0.5	0.0316925	1.13806	Con <= Model	0.584874	0.3125	35.9093	5.16629	0.162085	0	0	0	0.25354	0	0	0	0	6.00904	2.32865	0	0.76204	0	0	0.00472	0
k__Bacteria|p__Verrucomicrobia|c__Verrucomicrobiae	0.110465	0.40625	0.125	0.5	0.0316925	1.13806	Con <= Model	0.584874	0.3125	35.9093	5.16629	0.162085	0	0	0	0.25354	0	0	0	0	6.00904	2.32865	0	0.76204	0	0	0.00472	0
k__Bacteria|p__Verrucomicrobia|c__Verrucomicrobiae|o__Verrucomicrobiales	0.110465	0.40625	0.125	0.5	0.0316925	1.13806	Con <= Model	0.584874	0.3125	35.9093	5.16629	0.162085	0	0	0	0.25354	0	0	0	0	6.00904	2.32865	0	0.76204	0	0	0.00472	0
k__Bacteria|p__Verrucomicrobia|c__Verrucomicrobiae|o__Verrucomicrobiales|f__Akkermansiaceae	0.110465	0.40625	0.125	0.5	0.0316925	1.13806	Con <= Model	0.584874	0.3125	35.9093	5.16629	0.162085	0	0	0	0.25354	0	0	0	0	6.00904	2.32865	0	0.76204	0	0	0.00472	0
k__Bacteria|p__Verrucomicrobia|c__Verrucomicrobiae|o__Verrucomicrobiales|f__Akkermansiaceae|g__Akkermansia	0.110465	0.40625	0.125	0.5	0.0316925	1.13806	Con <= Model	0.584874	0.3125	35.9093	5.16629	0.162085	0	0	0	0.25354	0	0	0	0	6.00904	2.32865	0	0.76204	0	0	0.00472	0
k__Bacteria|p__Synergistetes|c__Synergistia|o__Synergistales|f__Synergistaceae|g__Fretibacterium|s__Fretibacterium_fastidiosum	NaN	0	0	0	0	0	Con <=> Model	0	0	NaN	NaN	NaN	0	0	0	0	0	0	0	0	0	0	0	0	0	0	0	0

## Sheet: Table S1C. Phylum
Table S1C. Phyla analysis of the mice in two groups.
ID	Pvalue	Effect_size	mean_occ_Con	mean_occ_Model	mean_abun_Con	mean_abun_Model	enrichment	mean_abun	mean_occ	FC	log2FC	Qvalue	JM_C1	JM_C2	JM_C3	JM_C4	JM_C5	JM_C6	JM_C7	JM_C8	JM_M1	JM_M2	JM_M3	JM_M4	JM_M5	JM_M6	JM_M7	JM_M8
k__Bacteria|p__Actinobacteria	0.0001554	-1	1	1	2.92875	0.0452463	Model < Con	1.487	1	0.015449	-6.01634	0.00293534	1.94277	5.95633	2.91844	2.35611	3.79949	2.14445	2.40773	1.90466	0.11717	0.06133	0.0475	0.01674	0.00236	0.07607	0.01237	0.02843
k__Bacteria|p__Deferribacteres	0.0001554	1	1	1	0.311555	3.46365	Con < Model	1.8876	1	11.1173	3.47473	0.00293534	0.01696	0.24009	0.06799	0.11132	0.50616	0.39986	0.20764	0.94242	1.60051	2.06206	2.01455	1.0701	2.14262	8.17003	2.6942	7.95509
k__Bacteria|p__Bacteroidetes	0.0010878	-0.90625	1	1	15.982	2.46883	Model < Con	9.2254	1	0.154476	-2.69455	0.00712707	20.7745	4.21785	3.53966	41.5634	28.3959	16.1384	6.5753	6.65066	3.60162	5.91267	2.1511	0.95089	0.32807	2.40065	1.4479	2.95771
k__Bacteria|p__Tenericutes	0.0324742	-0.5	0.5	0	0.0171687	0	Model < Con	0.00858437	0.25	0	#NAME?	0.0673246	0	0.03081	0	0	0	0.0263	0.03191	0.04833	0	0	0	0	0	0	0	0
k__Bacteria|p__Firmicutes	0.0498834	0.59375	1	1	35.3511	69.5615	Con < Model	52.4563	1	1.96773	0.976531	0.0986068	14.5008	39.5403	77.9577	17.2063	32.7748	20.6543	66.279	13.8958	87.3743	34.5641	95.7128	63.8045	97.5269	81.0288	10.3975	86.0828
k__Bacteria|p__Proteobacteria	0.0829837	-0.53125	1	0.875	45.3777	23.3228	Model <= Con	34.3502	0.9375	0.513969	-0.960245	0.138306	62.765	50.0146	15.5162	38.5094	34.5236	60.6366	24.4984	76.5581	1.29738	55.0712	0.07409	33.3957	0	8.32447	85.4433	2.97598
k__Bacteria|p__Verrucomicrobia	0.110465	0.40625	0.125	0.5	0.0316925	1.13806	Con <= Model	0.584874	0.3125	35.9093	5.16629	0.162085	0	0	0	0.25354	0	0	0	0	6.00904	2.32865	0	0.76204	0	0	0.00472	0

## Sheet: Table S1D. Genus
Table S1D. Genera analysis of the mice in two groups.
ID	Pvalue	Effect_size	mean_occ_Con	mean_occ_Model	mean_abun_Con	mean_abun_Model	enrichment	mean_abun	mean_occ	FC	log2FC	Qvalue	ID	JM_C1	JM_C2	JM_C3	JM_C4	JM_C5	JM_C6	JM_C7	JM_C8	JM_M1	JM_M2	JM_M3	JM_M4	JM_M5	JM_M6	JM_M7	JM_M8
Mucispirillum	0.0001554	1	1	1	0.311555	3.46365	Con < Model	1.8876	1	11.1173	3.47473	0.00293534	Mucispirillum	0.01696	0.24009	0.06799	0.11132	0.50616	0.39986	0.20764	0.94242	1.60051	2.06206	2.01455	1.0701	2.14262	8.17003	2.6942	7.95509
Muribaculum	0.000409933	-1	1	0	5.76851	0	Model < Con	2.88426	0.5	0	#NAME?	0.00409933	Muribaculum	8.23466	2.44531	0.42971	22.3363	7.58633	1.34864	3.02926	0.73787	0	0	0	0	0	0	0	0
Corynebacterium	0.000409933	-1	1	0	2.8419	0	Model < Con	1.42095	0.5	0	#NAME?	0.00409933	Corynebacterium	1.83606	5.95633	2.78845	2.24142	3.71435	2.08593	2.31666	1.79598	0	0	0	0	0	0	0	0
Lactobacillus	0.000906857	-1	1	0.625	18.9865	0.193876	Model < Con	9.59021	0.8125	0.0102112	-6.6137	0.00712707	Lactobacillus	5.79446	21.2885	53.2594	1.75457	2.84405	3.13053	55.8525	7.96841	0.07466	0.55006	0	0	0	0.35112	0.16515	0.41002
Parasutterella	0.00146006	-0.875	0.875	0	0.834187	0	Model < Con	0.417094	0.4375	0	#NAME?	0.00712707	Parasutterella	1.27247	0.29909	0.06107	3.5697	0	0.0086	0.80542	0.65715	0	0	0	0	0	0	0	0
Lactococcus	0.00146006	0.875	0	0.875	0	0.150606	Con < Model	0.0753031	0.4375	Inf	Inf	0.00712707	Lactococcus	0	0	0	0	0	0	0	0	0.09647	0.40651	0.06615	0.05401	0	0.15099	0.12157	0.30915
Acutalibacter	0.0018648	-0.875	1	1	0.435302	0.085055	Model < Con	0.260179	1	0.195393	-2.35555	0.00856801	Acutalibacter	0.33223	0.27218	0.20053	0.31572	1.39945	0.57131	0.30545	0.08555	0.09999	0.00954	0.09492	0.13961	0.05626	0.0639	0.0729	0.14332
Anaerotruncus	0.00699301	0.78125	1	1	2.27351	15.6895	Con < Model	8.98149	1	6.90101	2.78681	0.0237762	Anaerotruncus	1.74494	4.00946	2.41349	2.92612	4.14752	0.80122	0.91611	1.22918	42.1065	1.28053	30.9092	5.33978	4.76314	7.98377	3.15653	29.9763
Muribaculaceae_unclassified	0.0100267	-0.78125	1	0.75	3.60911	0.125029	Model < Con	1.86707	0.875	0.0346425	-4.85131	0.0327795	Muribaculaceae_unclassified	3.9732	0.99176	0.01801	11.3423	6.71624	4.58756	0.78497	0.45883	0.098	0.15907	0.48473	0	0.02098	0	0.16655	0.0709
Lachnospiraceae_unclassified	0.0104118	0.75	1	1	8.6408	46.5122	Con < Model	27.5765	1	5.38286	2.42837	0.0333964	Lachnospiraceae_unclassified	5.21332	6.85677	17.5474	7.92957	17.8759	8.8874	3.47971	1.33638	35.4514	22.1143	58.4997	56.956	91.417	66.0742	0.1025	41.4828
Proteobacteria_unclassified	0.012777	-0.625	0.625	0	0.186721	0	Model < Con	0.0933606	0.3125	0	#NAME?	0.0334168	Proteobacteria_unclassified	0.24038	0.05433	0	0.86458	0	0	0.15244	0.18204	0	0	0	0	0	0	0	0
Turicimonas	0.012777	-0.625	0.625	0	0.107467	0	Model < Con	0.0537337	0.3125	0	#NAME?	0.0334168	Turicimonas	0.11727	0.18735	0	0.34707	0	0	0.18824	0.01981	0	0	0	0	0	0	0	0
Leuconostoc	0.012777	0.625	0	0.625	0	0.0350375	Con < Model	0.0175187	0.3125	Inf	Inf	0.0334168	Leuconostoc	0	0	0	0	0	0	0	0	0.0528	0.0883	0	0	0	0.02742	0.03208	0.0797
Erysipelatoclostridium	0.016462	-0.71875	0.875	0.5	0.671655	0.0397337	Model < Con	0.355694	0.6875	0.059158	-4.07928	0.0417693	Erysipelatoclostridium	0	0.25089	0.05695	0.19061	1.68423	0.82979	1.32081	1.03996	0	0.13686	0.0572	0	0.07617	0.04764	0	0
Bacteroides	0.0206682	-0.6875	1	1	5.01634	1.72808	Model < Con	3.37221	1	0.34449	-1.53747	0.0501943	Bacteroides	5.67895	0.72045	2.95849	7.01689	7.27925	9.2793	2.28314	4.91424	1.61722	4.93999	1.21527	0.64085	0.22938	1.7403	1.03588	2.40574
Desulfovibrionaceae_unclassified	0.0288663	0.65625	0.5	0.875	0.0299662	0.33222	Con < Model	0.181093	0.6875	11.0865	3.47073	0.0645694	Desulfovibrionaceae_unclassified	0	0	0.02566	0.07518	0	0	0.02703	0.11186	1.29738	0.45726	0.07409	0.08399	0	0.34275	0.06298	0.33931
Mycoplasma	0.0324742	-0.5	0.5	0	0.0171687	0	Model < Con	0.00858437	0.25	0	#NAME?	0.0673246	Mycoplasma	0	0.03081	0	0	0	0.0263	0.03191	0.04833	0	0	0	0	0	0	0	0
Alistipes	0.0496329	-0.5625	0.75	0.25	0.0965425	0.0150163	Model < Con	0.0557794	0.5	0.15554	-2.68464	0.0986068	Alistipes	0.38172	0	0.02806	0.18293	0.07803	0	0.02909	0.07251	0.09996	0.02017	0	0	0	0	0	0
Prevotella	0.0764479	-0.375	0.375	0	0.973581	0	Model <= Con	0.486791	0.1875	0	#NAME?	0.135377	Prevotella	1.98219	0	0	0	5.65855	0.14791	0	0	0	0	0	0	0	0	0	0
Faecalibaculum	0.0764479	0.375	0	0.375	0	0.0519075	Con <= Model	0.0259538	0.1875	Inf	Inf	0.135377	Faecalibaculum	0	0	0	0	0	0	0	0	0.35162	0.01256	0	0	0	0.05108	0	0
Enterorhabdus	0.0829837	-0.53125	0.875	1	0.0868525	0.0411275	Model <= Con	0.06399	0.9375	0.473533	-1.07846	0.138306	Enterorhabdus	0.10671	0	0.12999	0.1147	0.08515	0.05853	0.09107	0.10867	0.11717	0.02838	0.0475	0.01674	0.00236	0.07607	0.01237	0.02843
Helicobacter	0.102546	-0.5	1	0.625	43.919	22.9681	Model <= Con	33.4435	0.8125	0.522964	-0.935216	0.162085	Helicobacter	61.1349	49.4738	15.4294	31.3032	34.5236	60.5744	23.3252	75.5872	0	54.4763	0	33.3117	0	7.98172	85.3563	2.6185
Akkermansia	0.110465	0.40625	0.125	0.5	0.0316925	1.13806	Con <= Model	0.584874	0.3125	35.9093	5.16629	0.162085	Akkermansia	0	0	0	0.25354	0	0	0	0	6.00904	2.32865	0	0.76204	0	0	0.00472	0
Oscillibacter	0.130381	0.46875	1	1	0.321964	0.965745	Con <= Model	0.643854	1	2.99955	1.58474	0.18318	Oscillibacter	0.37521	0.97051	0.31964	0.28265	0.42019	0.10479	0.04768	0.05504	1.98026	0.63144	2.80242	0.17536	0.11845	0.21756	0.50756	1.29291
Clostridium	0.234499	0.375	1	1	0.549204	1.11615	Con <= Model	0.832677	1	2.03231	1.02312	0.302006	Clostridium	0.03645	0.70589	1.7856	0.1614	0.6786	0.40264	0.50252	0.12053	0.20579	3.57779	0.91409	0.92089	0.46778	0.26125	2.11747	0.46415
Eubacterium	0.305005	-0.28125	0.5	0.25	0.409556	0.15514	Model <= Con	0.282348	0.375	0.3788	-1.40049	0.381256	Eubacterium	0	0.60698	0.13705	0	0.23021	0	2.30221	0	0.10166	0	1.13946	0	0	0	0	0
Escherichia	0.381574	-0.125	0.125	0	0.273556	0	Model <= Con	0.136778	0.0625	0	#NAME?	0.43245	Escherichia	0	0	0	2.18845	0	0	0	0	0	0	0	0	0	0	0	0
Ileibacterium	0.381574	0.125	0	0.125	0	0.132827	Con <= Model	0.0664137	0.0625	Inf	Inf	0.43245	Ileibacterium	0	0	0	0	0	0	0	0	1.06262	0	0	0	0	0	0	0
Klebsiella	0.381574	-0.125	0.125	0	0.0067	0	Model <= Con	0.00335	0.0625	0	#NAME?	0.43245	Klebsiella	0	0	0	0	0	0.0536	0	0	0	0	0	0	0	0	0	0
Bifidobacterium	0.381574	0.125	0	0.125	0	0.00411875	Con <= Model	0.00205938	0.0625	Inf	Inf	0.43245	Bifidobacterium	0	0	0	0	0	0	0	0	0	0.03295	0	0	0	0	0	0
Rodentibacter	0.407775	0.203125	0.125	0.375	0.0201437	0.02249	Con <= Model	0.0213169	0.25	1.11648	0.158951	0.450141	Rodentibacter	0	0	0	0.16115	0	0	0	0	0	0.13769	0	0	0	0	0.02406	0.01817
Acetatifactor	0.429537	-0.25	0.875	0.75	0.0913075	0.0655962	Model <= Con	0.0784519	0.8125	0.71841	-0.47712	0.468085	Acetatifactor	0.036	0.21654	0.16846	0	0.22297	0.05153	0.00968	0.02528	0.31762	0	0.10698	0	0.02212	0.03929	0.02058	0.01818
Dorea	0.441803	0.25	1	1	1.01889	1.61504	Con <= Model	1.31696	1	1.58511	0.664581	0.475357	Dorea	0.26184	1.15931	0.63817	0.29772	2.69004	2.11758	0.23891	0.74751	1.28567	1.50029	0.78009	0.12428	0.30964	4.34074	3.83699	0.74264
Firmicutes_unclassified	0.573737	-0.1875	1	1	1.38489	2.57859	Model <= Con	1.98174	1	1.86195	0.896815	0.598376	Firmicutes_unclassified	0.68415	3.20336	1.37225	1.18022	0.58168	1.51583	1.26582	1.27579	3.95497	3.79588	0.34247	0.05839	0.2964	1.15193	0.15362	10.8751
Ruthenibacterium	0.589744	0.125	0.125	0.25	0.00152625	0.0048875	Con <= Model	0.00320688	0.1875	3.20229	1.67911	0.607615	Ruthenibacterium	0	0	0	0	0	0	0	0.01221	0	0.03793	0	0	0	0	0.00117	0
Streptococcus	0.63144	0.15625	0.625	0.75	0.566015	0.169549	Con <= Model	0.367782	0.6875	0.299548	-1.73914	0.646655	Streptococcus	0.02217	0	0.05888	2.16774	0	2.2417	0.03763	0	0.2323	0.4221	0	0.03622	0	0.26786	0.10943	0.28848
Parabacteroides	1	0	1	1	0.51788	0.600705	Con <=> Model	0.559292	1	1.15993	0.214039	1	Parabacteroides	0.52381	0.06034	0.10539	0.6849	1.07751	0.77504	0.44883	0.46722	1.78643	0.79344	0.45111	0.31005	0.07771	0.66035	0.24547	0.48108

## Sheet: Table S1E. Species
Table S1E. Species analysis of the mice in two groups.
ID	Pvalue	Effect_size	mean_occ_Con	mean_occ_Model	mean_abun_Con	mean_abun_Model	enrichment	mean_abun	mean_occ	FC	log2FC	Qvalue	ID	JM_C1	JM_C2	JM_C3	JM_C4	JM_C5	JM_C6	JM_C7	JM_C8	JM_M1	JM_M2	JM_M3	JM_M4	JM_M5	JM_M6	JM_M7	JM_M8
Mucispirillum_schaedleri	0.0001554	1	1	1	0.311555	3.46365	Con < Model	1.8876	1	11.1173	3.47473	0.00293534	Mucispirillum_schaedleri	0.01696	0.24009	0.06799	0.11132	0.50616	0.39986	0.20764	0.94242	1.60051	2.06206	2.01455	1.0701	2.14262	8.17003	2.6942	7.95509
Corynebacterium_glutamicum	0.000409933	-1	1	0	2.8419	0	Model < Con	1.42095	0.5	0	#NAME?	0.00409933	Corynebacterium_glutamicum	1.83606	5.95633	2.78845	2.24142	3.71435	2.08593	2.31666	1.79598	0	0	0	0	0	0	0	0
Muribaculum_intestinale	0.000409933	-1	1	0	5.76851	0	Model < Con	2.88426	0.5	0	#NAME?	0.00409933	Muribaculum_intestinale	8.23466	2.44531	0.42971	22.3363	7.58633	1.34864	3.02926	0.73787	0	0	0	0	0	0	0	0
Lactobacillus_murinus	0.000409933	-1	1	0	16.6379	0	Model < Con	8.31897	0.5	0	#NAME?	0.00409933	Lactobacillus_murinus	5.07615	15.674	51.2717	1.63216	0.25179	2.43243	53.604	3.16132	0	0	0	0	0	0	0	0
Lachnospiraceae_bacterium_A2	0.000409933	-1	1	0	4.5493	0	Model < Con	2.27465	0.5	0	#NAME?	0.00409933	Lachnospiraceae_bacterium_A2	3.35155	1.08491	5.73116	3.38022	13.9487	8.77583	0.01846	0.10357	0	0	0	0	0	0	0	0
Lactobacillus_reuteri	0.000681956	-1	1	0.25	1.2232	0.0195262	Model < Con	0.621363	0.625	0.0159633	-5.9691	0.00610171	Lactobacillus_reuteri	0.43284	3.89184	0.60547	0.10784	0.86452	0.37435	1.68424	1.8245	0	0.06884	0	0	0	0.08737	0	0
Bacteroides_uniformis	0.000930972	-1	1	0.75	1.30004	0.0898987	Model < Con	0.694968	0.875	0.0691509	-3.85411	0.00712707	Bacteroides_uniformis	2.96746	0.23613	0.39753	1.88558	1.71941	2.21263	0.61307	0.36849	0	0.22975	0.05774	0.04257	0	0.11156	0.16334	0.11423
Lactococcus_lactis	0.00146006	0.875	0	0.875	0	0.148581	Con < Model	0.0742906	0.4375	Inf	Inf	0.00712707	Lactococcus_lactis	0	0	0	0	0	0	0	0	0.09647	0.39494	0.06615	0.05401	0	0.15099	0.11902	0.30707
Lachnospiraceae_bacterium_COE1	0.00146006	-0.875	0.875	0	2.18642	0	Model < Con	1.09321	0.4375	0	#NAME?	0.00712707	Lachnospiraceae_bacterium_COE1	0	3.15385	11.1971	0.69225	0.20164	0.10612	1.86458	0.27582	0	0	0	0	0	0	0	0
Parasutterella_excrementihominis	0.00146006	-0.875	0.875	0	0.834187	0	Model < Con	0.417094	0.4375	0	#NAME?	0.00712707	Parasutterella_excrementihominis	1.27247	0.29909	0.06107	3.5697	0	0.0086	0.80542	0.65715	0	0	0	0	0	0	0	0
Lachnospiraceae_bacterium_28_4	0.00146734	0.9375	0.25	1	0.0566663	46.1123	Con < Model	23.0845	0.625	813.753	9.66845	0.00712707	Lachnospiraceae_bacterium_28_4	0	0	0	0	0.09684	0	0	0.35649	35.237	22.0831	56.9658	56.9081	91.3723	65.6132	0.02991	40.6893
Acutalibacter_muris	0.0018648	-0.875	1	1	0.435302	0.085055	Model < Con	0.260179	1	0.195393	-2.35555	0.00856801	Acutalibacter_muris	0.33223	0.27218	0.20053	0.31572	1.39945	0.57131	0.30545	0.08555	0.09999	0.00954	0.09492	0.13961	0.05626	0.0639	0.0729	0.14332
Lactobacillus_johnsonii	0.00302288	-0.875	1	0.25	1.11878	0.0686087	Model < Con	0.593694	0.625	0.0613247	-4.02739	0.0128473	Lactobacillus_johnsonii	0.28548	1.72261	1.38223	0.01458	1.72774	0.31409	0.56428	2.93922	0	0.34484	0	0	0	0.20403	0	0
Lachnospiraceae_bacterium_M18_1	0.00361949	-0.875	1	0.5	0.157766	0.0065775	Model < Con	0.0821719	0.75	0.0416914	-4.58411	0.0150076	Lachnospiraceae_bacterium_M18_1	0.44703	0.15232	0.23645	0.05749	0.04085	0.00169	0.13132	0.19498	0	0.01632	0	0.0093	0.01276	0	0.01424	0
Bacteroides_massiliensis	0.00377219	0.875	0.625	1	0.0351863	0.471967	Con < Model	0.253577	0.8125	13.4134	3.7456	0.0152684	Bacteroides_massiliensis	0.20273	0	0	0.01514	0	0.05559	0.00422	0.00381	0.49807	2.05416	0.48369	0.10448	0.06606	0.12756	0.09591	0.34581
Streptococcus_thermophilus	0.0045693	0.75	0	0.75	0	0.149535	Con < Model	0.0747675	0.375	Inf	Inf	0.0168626	Streptococcus_thermophilus	0	0	0	0	0	0	0	0	0.2323	0.31465	0	0.03622	0	0.26786	0.09337	0.25188
Anaerotruncus_colihominis	0.0045693	0.75	0	0.75	0	0.0176637	Con < Model	0.00883187	0.375	Inf	Inf	0.0168626	Anaerotruncus_colihominis	0	0	0	0	0	0	0	0	0.05266	0.02739	0.00449	0.0142	0	0	0.00937	0.0332
Alistipes_timonensis	0.0045693	-0.75	0.75	0	0.0965425	0	Model < Con	0.0482713	0.375	0	#NAME?	0.0168626	Alistipes_timonensis	0.38172	0	0.02806	0.18293	0.07803	0	0.02909	0.07251	0	0	0	0	0	0	0	0
Lachnospiraceae_bacterium_A4	0.0045693	-0.75	0.75	0	0.813404	0	Model < Con	0.406702	0.375	0	#NAME?	0.0168626	Lachnospiraceae_bacterium_A4	0.19448	2.278	0.30306	2.54946	0.0328	0	1.14943	0	0	0	0	0	0	0	0	0
Bacteroides_vulgatus	0.00535103	-0.84375	1	0.75	1.18925	0.120154	Model < Con	0.654701	0.875	0.101033	-3.3071	0.0189516	Bacteroides_vulgatus	0.27704	0.06902	0.53662	1.63415	1.83854	2.33302	0.45648	2.36912	0	0.05302	0.13204	0.02998	0	0.43476	0.01868	0.29275
Anaerotruncus_sp_G3_2012	0.00699301	0.78125	1	1	2.27351	15.6718	Con < Model	8.97266	1	6.89324	2.78518	0.0237762	Anaerotruncus_sp_G3_2012	1.74494	4.00946	2.41349	2.92612	4.14752	0.80122	0.91611	1.22918	42.0538	1.25314	30.9047	5.32558	4.76314	7.98377	3.14715	29.9431
Muribaculaceae_bacterium_DSM_103720	0.0100267	-0.78125	1	0.75	3.60911	0.125029	Model < Con	1.86707	0.875	0.0346425	-4.85131	0.0327795	Muribaculaceae_bacterium_DSM_103720	3.9732	0.99176	0.01801	11.3423	6.71624	4.58756	0.78497	0.45883	0.098	0.15907	0.48473	0	0.02098	0	0.16655	0.0709
Lactobacillus_helveticus	0.012777	0.625	0	0.625	0	0.0803	Con < Model	0.04015	0.3125	Inf	Inf	0.0334168	Lactobacillus_helveticus	0	0	0	0	0	0	0	0	0.06358	0.0784	0	0	0	0.03719	0.14324	0.31999
Leuconostoc_mesenteroides	0.012777	0.625	0	0.625	0	0.0350375	Con < Model	0.0175187	0.3125	Inf	Inf	0.0334168	Leuconostoc_mesenteroides	0	0	0	0	0	0	0	0	0.0528	0.0883	0	0	0	0.02742	0.03208	0.0797
Lactobacillus_delbrueckii	0.012777	0.625	0	0.625	0	0.0254412	Con < Model	0.0127206	0.3125	Inf	Inf	0.0334168	Lactobacillus_delbrueckii	0	0	0	0	0	0	0	0	0.01108	0.05799	0	0	0	0.02252	0.02191	0.09003
Turicimonas_muris	0.012777	-0.625	0.625	0	0.107467	0	Model < Con	0.0537337	0.3125	0	#NAME?	0.0334168	Turicimonas_muris	0.11727	0.18735	0	0.34707	0	0	0.18824	0.01981	0	0	0	0	0	0	0	0
Proteobacteria_bacterium_CAG_139	0.012777	-0.625	0.625	0	0.186721	0	Model < Con	0.0933606	0.3125	0	#NAME?	0.0334168	Proteobacteria_bacterium_CAG_139	0.24038	0.05433	0	0.86458	0	0	0.15244	0.18204	0	0	0	0	0	0	0	0
Clostridium_cocleatum	0.016462	-0.71875	0.875	0.5	0.671655	0.0397337	Model < Con	0.355694	0.6875	0.059158	-4.07928	0.0417693	Clostridium_cocleatum	0	0.25089	0.05695	0.19061	1.68423	0.82979	1.32081	1.03996	0	0.13686	0.0572	0	0.07617	0.04764	0	0
Parabacteroides_goldsteinii	0.0172872	0.71875	0.5	1	0.0772687	0.403314	Con < Model	0.240291	0.75	5.21962	2.38395	0.043218	Parabacteroides_goldsteinii	0.08273	0	0	0.28201	0	0.20235	0	0.05106	1.38164	0.20859	0.40606	0.18646	0.07513	0.54659	0.19237	0.22967
Desulfovibrionaceae_bacterium	0.0288663	0.65625	0.5	0.875	0.0299662	0.33222	Con < Model	0.181093	0.6875	11.0865	3.47073	0.0645694	Desulfovibrionaceae_bacterium	0	0	0.02566	0.07518	0	0	0.02703	0.11186	1.29738	0.45726	0.07409	0.08399	0	0.34275	0.06298	0.33931
Mycoplasma_pulmonis	0.0324742	-0.5	0.5	0	0.0171687	0	Model < Con	0.00858437	0.25	0	#NAME?	0.0673246	Mycoplasma_pulmonis	0	0.03081	0	0	0	0.0263	0.03191	0.04833	0	0	0	0	0	0	0	0
Lachnospiraceae_bacterium_10_1	0.0402162	-0.546875	0.625	0.125	0.67124	0.0145813	Model < Con	0.342911	0.375	0.0217229	-5.52464	0.0823706	Lachnospiraceae_bacterium_10_1	1.1787	0	0	0.99883	2.79569	0	0.06229	0.33441	0	0	0.11665	0	0	0	0	0
Lachnospiraceae_bacterium_3_2	0.0522595	0.578125	0.375	0.875	0.08267	0.333224	Con <= Model	0.207947	0.625	4.03077	2.01106	0.102116	Lachnospiraceae_bacterium_3_2	0	0	0	0	0.62079	0.00175	0	0.03882	0.09237	0	1.39967	0.03239	0.01393	0.41343	0.02691	0.68709
Bacteroides_sartorii	0.0728489	-0.5	0.625	0.25	0.527903	0.0245938	Model <= Con	0.276248	0.4375	0.0465877	-4.42391	0.135377	Bacteroides_sartorii	0.51085	0	0	2.61339	0	0.29931	0.05505	0.74462	0.01592	0	0	0.18083	0	0	0	0
Faecalibaculum_rodentium	0.0764479	0.375	0	0.375	0	0.0519075	Con <= Model	0.0259538	0.1875	Inf	Inf	0.135377	Faecalibaculum_rodentium	0	0	0	0	0	0	0	0	0.35162	0.01256	0	0	0	0.05108	0	0
Lactococcus_raffinolactis	0.0764479	0.375	0	0.375	0	0.00202625	Con <= Model	0.00101312	0.1875	Inf	Inf	0.135377	Lactococcus_raffinolactis	0	0	0	0	0	0	0	0	0	0.01158	0	0	0	0	0.00255	0.00208
Prevotella_sp_MGM1	0.0764479	-0.375	0.375	0	0.973581	0	Model <= Con	0.486791	0.1875	0	#NAME?	0.135377	Prevotella_sp_MGM1	1.98219	0	0	0	5.65855	0.14791	0	0	0	0	0	0	0	0	0	0
Parabacteroides_merdae	0.0764479	-0.375	0.375	0	0.002585	0	Model <= Con	0.0012925	0.1875	0	#NAME?	0.135377	Parabacteroides_merdae	0	0	0	0.0109	0	0.0084	0	0.00138	0	0	0	0	0	0	0	0
Eubacterium_sp_14_2	0.0764479	-0.375	0.375	0	0.0494938	0	Model <= Con	0.0247469	0.1875	0	#NAME?	0.135377	Eubacterium_sp_14_2	0	0	0.1119	0	0.23021	0	0.05384	0	0	0	0	0	0	0	0	0
Enterorhabdus_caecimuris	0.0829837	-0.53125	0.875	1	0.0868525	0.0411275	Model <= Con	0.06399	0.9375	0.473533	-1.07846	0.138306	Enterorhabdus_caecimuris	0.10671	0	0.12999	0.1147	0.08515	0.05853	0.09107	0.10867	0.11717	0.02838	0.0475	0.01674	0.00236	0.07607	0.01237	0.02843
Helicobacter_typhlonius	0.102546	-0.5	1	0.625	43.9094	22.9681	Model <= Con	33.4387	0.8125	0.523078	-0.934901	0.162085	Helicobacter_typhlonius	61.1349	49.4738	15.4294	31.3032	34.5236	60.5744	23.3252	75.5107	0	54.4763	0	33.3117	0	7.98172	85.3563	2.6185
Parabacteroides_distasonis	0.104895	-0.5	1	1	0.438029	0.19638	Model <= Con	0.317204	1	0.448327	-1.15738	0.162085	Parabacteroides_distasonis	0.44109	0.06034	0.10539	0.39199	1.07751	0.56429	0.44883	0.41479	0.40479	0.58485	0.04505	0.11549	0.00258	0.11377	0.05311	0.2514
Lachnospiraceae_bacterium_3_1	0.104895	-0.5	1	1	0.123331	0.0455187	Model <= Con	0.084425	1	0.369077	-1.43801	0.162085	Lachnospiraceae_bacterium_3_1	0.04156	0.18769	0.07956	0.25131	0.1386	0.00201	0.25363	0.03229	0.12203	0.01493	0.0176	0.00615	0.01794	0.04761	0.03144	0.10645
Akkermansia_muciniphila	0.110465	0.40625	0.125	0.5	0.0316925	1.13806	Con <= Model	0.584874	0.3125	35.9093	5.16629	0.162085	Akkermansia_muciniphila	0	0	0	0.25354	0	0	0	0	6.00904	2.32865	0	0.76204	0	0	0.00472	0
Oscillibacter_sp_1_3	0.130381	0.46875	1	1	0.321964	0.965745	Con <= Model	0.643854	1	2.99955	1.58474	0.18318	Oscillibacter_sp_1_3	0.37521	0.97051	0.31964	0.28265	0.42019	0.10479	0.04768	0.05504	1.98026	0.63144	2.80242	0.17536	0.11845	0.21756	0.50756	1.29291
Clostridium_sp_ASF502	0.160528	0.4375	1	1	0.529622	1.11615	Con <= Model	0.822887	1	2.10745	1.0755	0.223687	Clostridium_sp_ASF502	0.03645	0.69237	1.7856	0.1614	0.6786	0.40264	0.35939	0.12053	0.20579	3.57779	0.91409	0.92089	0.46778	0.26125	2.11747	0.46415
Alistipes_indistinctus	0.170904	0.25	0	0.25	0	0.011355	Con <= Model	0.0056775	0.125	Inf	Inf	0.228768	Alistipes_indistinctus	0	0	0	0	0	0	0	0	0.07067	0.02017	0	0	0	0	0	0
Lactobacillus_intestinalis	0.170904	-0.25	0.25	0	0.00662875	0	Model <= Con	0.00331438	0.125	0	#NAME?	0.228768	Lactobacillus_intestinalis	0	0	0	0	0	0.00966	0	0.04337	0	0	0	0	0	0	0	0
Clostridium_sp_ASF356	0.170904	-0.25	0.25	0	0.0195813	0	Model <= Con	0.00979063	0.125	0	#NAME?	0.228768	Clostridium_sp_ASF356	0	0.01352	0	0	0	0	0.14313	0	0	0	0	0	0	0	0	0
Bacteroides_faecichinchillae	0.214338	-0.296875	0.375	0.125	0.167187	0.0018	Model <= Con	0.0844938	0.25	0.0107664	-6.53733	0.284668	Bacteroides_faecichinchillae	0.63823	0	0	0	0.20683	0	0	0.49244	0	0.0144	0	0	0	0	0	0
Streptococcus_hyointestinalis	0.217219	-0.359375	0.625	0.375	0.566015	0.0188475	Model <= Con	0.292431	0.5	0.0332986	-4.9084	0.286257	Streptococcus_hyointestinalis	0.02217	0	0.05888	2.16774	0	2.2417	0.03763	0	0	0.09811	0	0	0	0	0.01606	0.03661
Bacteroides_caecimuris	0.234499	-0.375	1	1	1.79216	1.00273	Model <= Con	1.39744	1	0.55951	-0.837763	0.302006	Bacteroides_caecimuris	1.08265	0.41529	2.02435	0.83166	3.51447	4.37875	1.15433	0.93575	1.10323	2.56898	0.50279	0.28299	0.16332	1.06641	0.68117	1.65295
Bacteroides_intestinalis	0.2697	0.265625	0.125	0.375	0.00462125	0.0169312	Con <= Model	0.0107762	0.25	3.66378	1.87333	0.342156	Bacteroides_intestinalis	0	0	0	0.03697	0	0	0	0	0	0.01968	0.039	0	0	0	0.07677	0
Ileibacterium_valens	0.381574	0.125	0	0.125	0	0.132827	Con <= Model	0.0664137	0.0625	Inf	Inf	0.43245	Ileibacterium_valens	0	0	0	0	0	0	0	0	1.06262	0	0	0	0	0	0	0
Bifidobacterium_mongoliense	0.381574	0.125	0	0.125	0	0.00411875	Con <= Model	0.00205938	0.0625	Inf	Inf	0.43245	Bifidobacterium_mongoliense	0	0	0	0	0	0	0	0	0	0.03295	0	0	0	0	0	0
Alistipes_shahii	0.381574	0.125	0	0.125	0	0.0036625	Con <= Model	0.00183125	0.0625	Inf	Inf	0.43245	Alistipes_shahii	0	0	0	0	0	0	0	0	0.0293	0	0	0	0	0	0	0
Streptococcus_acidominimus	0.381574	0.125	0	0.125	0	0.00116625	Con <= Model	0.000583125	0.0625	Inf	Inf	0.43245	Streptococcus_acidominimus	0	0	0	0	0	0	0	0	0	0.00933	0	0	0	0	0	0
Parabacteroides_gordonii	0.381574	0.125	0	0.125	0	0.00101125	Con <= Model	0.000505625	0.0625	Inf	Inf	0.43245	Parabacteroides_gordonii	0	0	0	0	0	0	0	0	0	0	0	0.00809	0	0	0	0
Helicobacter_bilis	0.381574	-0.125	0.125	0	0.00957	0	Model <= Con	0.004785	0.0625	0	#NAME?	0.43245	Helicobacter_bilis	0	0	0	0	0	0	0	0.07656	0	0	0	0	0	0	0	0
Escherichia_coli	0.381574	-0.125	0.125	0	0.273556	0	Model <= Con	0.136778	0.0625	0	#NAME?	0.43245	Escherichia_coli	0	0	0	2.18845	0	0	0	0	0	0	0	0	0	0	0	0
Klebsiella_oxytoca	0.381574	-0.125	0.125	0	0.0067	0	Model <= Con	0.00335	0.0625	0	#NAME?	0.43245	Klebsiella_oxytoca	0	0	0	0	0	0.0536	0	0	0	0	0	0	0	0	0	0
Rodentibacter_ratti	0.407775	0.203125	0.125	0.375	0.0201437	0.02249	Con <= Model	0.0213169	0.25	1.11648	0.158951	0.450141	Rodentibacter_ratti	0	0	0	0.16115	0	0	0	0	0	0.13769	0	0	0	0	0.02406	0.01817
Acetatifactor_muris	0.429537	-0.25	0.875	0.75	0.0913075	0.0655962	Model <= Con	0.0784519	0.8125	0.71841	-0.47712	0.468085	Acetatifactor_muris	0.036	0.21654	0.16846	0	0.22297	0.05153	0.00968	0.02528	0.31762	0	0.10698	0	0.02212	0.03929	0.02058	0.01818
Dorea_sp_5_2	0.441803	0.25	1	1	1.01889	1.61504	Con <= Model	1.31696	1	1.58511	0.664581	0.475357	Dorea_sp_5_2	0.26184	1.15931	0.63817	0.29772	2.69004	2.11758	0.23891	0.74751	1.28567	1.50029	0.78009	0.12428	0.30964	4.34074	3.83699	0.74264
Firmicutes_bacterium_ASF500	0.573737	-0.1875	1	1	1.38489	2.57859	Model <= Con	1.98174	1	1.86195	0.896815	0.598376	Firmicutes_bacterium_ASF500	0.68415	3.20336	1.37225	1.18022	0.58168	1.51583	1.26582	1.27579	3.95497	3.79588	0.34247	0.05839	0.2964	1.15193	0.15362	10.8751
Ruthenibacterium_lactatiformans	0.589744	0.125	0.125	0.25	0.00152625	0.0048875	Con <= Model	0.00320688	0.1875	3.20229	1.67911	0.607615	Ruthenibacterium_lactatiformans	0	0	0	0	0	0	0	0.01221	0	0.03793	0	0	0	0	0.00117	0
Eubacterium_plexicaudatum	0.65494	-0.125	0.375	0.25	0.360063	0.15514	Model <= Con	0.257601	0.3125	0.43087	-1.21468	0.666706	Eubacterium_plexicaudatum	0	0.60698	0.02515	0	0	0	2.24837	0	0.10166	0	1.13946	0	0	0	0	0

## Sheet: Table S1F. Diversity
Table S1F. Diversity calculation of the mice in two groups.
ID	Group	Species_Shannon	Species_Simpson	Species_InSimpson	Genus_Shannon	Genus_Simpson	Genus_InSimpson
JM_C1	Con	1.7301	0.611609	2.57472	1.57098	0.607267	2.54626
JM_C2	Con	1.94896	0.719966	3.571	1.70216	0.697931	3.3105
JM_C3	Con	1.76384	0.694846	3.27703	1.50008	0.658921	2.93187
JM_C4	Con	2.36906	0.831786	5.9448	2.15719	0.823832	5.67641
JM_C5	Con	2.42893	0.840254	6.25993	2.18813	0.824728	5.70542
JM_C6	Con	1.72323	0.617655	2.61544	1.58026	0.61142	2.57348
JM_C7	Con	1.69572	0.654692	2.89596	1.51885	0.629309	2.69767
JM_C8	Con	1.29255	0.425804	1.74156	1.10643	0.418675	1.72021
JM_M1	Model	1.62808	0.692318	3.25011	1.58818	0.690135	3.22721
JM_M2	Model	1.62199	0.649163	2.85033	1.5582	0.647616	2.83781
JM_M3	Model	1.2353	0.57821	2.37085	1.14241	0.560568	2.27566
JM_M4	Model	1.08591	0.56206	2.28342	1.0697	0.561467	2.28033
JM_M5	Model	0.416503	0.162335	1.19379	0.410678	0.161517	1.19263
JM_M6	Model	1.34361	0.547831	2.21156	1.29013	0.54159	2.18145
JM_M7	Model	0.72449	0.267703	1.36557	0.709059	0.267637	1.36544
JM_M8	Model	1.67357	0.725298	3.6403	1.59933	0.718323	3.55017

## Sheet: Table S1G. humann3
Table S1G. HUMAnN 3.0 results of the gut microbiota in the two group of mice.
ID	Pvalue	Effect_size	mean_occ_Con	mean_occ_Model	mean_abun_Con	mean_abun_Model	enrichment	mean_abun	mean_occ	FC	log2FC	Qvalue	JM_C1	JM_C2	JM_C3	JM_C4	JM_C5	JM_C6	JM_C7	JM_C8	JM_M1	JM_M2	JM_M3	JM_M4	JM_M5	JM_M6	JM_M7	JM_M8
TEICHOICACID-PWY: poly(glycerol phosphate) wall teichoic acid biosynthesis	0.0001554	-1	1	0.875	145.963	25.107	Model < Con	85.5351	0.9375	0.172009	-2.53944	0.0106938	111.791	37.714	94.47	188.875	92.4137	288.944	204.292	149.207	31.663	26.7103	23.9439	16.2851	0	35.3472	35.126	31.7807
1CMET2-PWY: folate transformations III (E. coli)|g__Akkermansia.s__Akkermansia_muciniphila	0.170904	0.25	0	0.25	0	9.25649	Con <= Model	4.62825	0.125	Inf	Inf	0.289461	0	0	0	0	0	0	0	0	37.6246	36.4274	0	0	0	0	0	0
1CMET2-PWY: folate transformations III (E. coli)|g__Bacteroides.s__Bacteroides_caecimuris	1	0	0.75	0.75	18.8993	17.8699	Con <=> Model	18.3846	0.75	0.945532	-0.080802	1	3.4682	0	26.7682	11.6469	10.8479	82.5221	15.941	0	0	67.4648	9.92744	8.45755	0	23.7721	14.5326	18.8045
1CMET2-PWY: folate transformations III (E. coli)|g__Bacteroides.s__Bacteroides_faecichinchillae	0.170904	-0.25	0.25	0	1.98178	0	Model <= Con	0.99089	0.125	0	#NAME?	0.289461	4.13928	0	0	0	0	0	0	11.715	0	0	0	0	0	0	0	0
1CMET2-PWY: folate transformations III (E. coli)|g__Bacteroides.s__Bacteroides_massiliensis	0.000553535	1	0.125	1	2.80125	114.36	Con < Model	58.5805	0.5625	40.8245	5.35136	0.0120961	22.41	0	0	0	0	0	0	0	84.1401	337.075	188.63	86.4866	65.2024	50.4449	26.2465	76.6524
1CMET2-PWY: folate transformations III (E. coli)|g__Bacteroides.s__Bacteroides_sartorii	0.0933375	-0.46875	0.625	0.25	21.7778	2.47051	Model <= Con	12.1242	0.4375	0.113442	-3.13998	0.2141	13.2546	0	0	66.0896	0	37.5424	11.8419	45.4938	3.13244	0	0	16.6316	0	0	0	0
1CMET2-PWY: folate transformations III (E. coli)|g__Bacteroides.s__Bacteroides_uniformis	0.0045693	-0.75	0.75	0	37.1149	0	Model < Con	18.5574	0.375	0	#NAME?	0.027654	54.8247	0	22.4549	42.4798	26.8332	113.605	36.7218	0	0	0	0	0	0	0	0	0
1CMET2-PWY: folate transformations III (E. coli)|g__Bacteroides.s__Bacteroides_vulgatus	0.012777	-0.625	0.625	0	17.1578	0	Model < Con	8.57888	0.3125	0	#NAME?	0.056139	0	0	0	7.61612	51.5242	30.8929	13.2545	33.9744	0	0	0	0	0	0	0	0
1CMET2-PWY: folate transformations III (E. coli)|g__Clostridium.s__Clostridium_sp_ASF502	0.0324742	0.5	0	0.5	0	22.9068	Con < Model	11.4534	0.25	Inf	Inf	0.100562	0	0	0	0	0	0	0	0	0	76.6429	45.1179	26.8677	0	0	34.6258	0
1CMET2-PWY: folate transformations III (E. coli)|g__Corynebacterium.s__Corynebacterium_glutamicum	0.0764479	-0.375	0.375	0	7.00552	0	Model <= Con	3.50276	0.1875	0	#NAME?	0.180254	0	21.5668	20.6897	0	0	0	0	13.7877	0	0	0	0	0	0	0	0
1CMET2-PWY: folate transformations III (E. coli)|g__Dorea.s__Dorea_sp_5_2	0.170904	0.25	0	0.25	0	15.0291	Con <= Model	7.51456	0.125	Inf	Inf	0.289461	0	0	0	0	0	0	0	0	0	0	0	0	0	55.4551	64.7779	0
1CMET2-PWY: folate transformations III (E. coli)|g__Erysipelatoclostridium.s__Clostridium_cocleatum	0.0324742	-0.5	0.5	0	14.3635	0	Model < Con	7.18176	0.25	0	#NAME?	0.100562	0	0	0	0	12.0817	41.0787	34.3374	27.4104	0	0	0	0	0	0	0	0
1CMET2-PWY: folate transformations III (E. coli)|g__Escherichia.s__Escherichia_coli	0.381574	-0.125	0.125	0	2.09352	0	Model <= Con	1.04676	0.0625	0	#NAME?	0.438447	0	0	0	16.7481	0	0	0	0	0	0	0	0	0	0	0	0
1CMET2-PWY: folate transformations III (E. coli)|g__Lachnospiraceae_unclassified.s__Lachnospiraceae_bacterium_A2	0.0324742	-0.5	0.5	0	18.8025	0	Model < Con	9.40125	0.25	0	#NAME?	0.100562	0	0	42.6813	14.364	14.0103	79.3643	0	0	0	0	0	0	0	0	0	0
1CMET2-PWY: folate transformations III (E. coli)|g__Muribaculaceae_unclassified.s__Muribaculaceae_bacterium_DSM_103720	0.170904	-0.25	0.25	0	11.523	0	Model <= Con	5.76148	0.125	0	#NAME?	0.289461	0	0	0	49.467	0	42.7166	0	0	0	0	0	0	0	0	0	0
1CMET2-PWY: folate transformations III (E. coli)|g__Muribaculum.s__Muribaculum_intestinale	0.0324742	-0.5	0.5	0	22.3624	0	Model < Con	11.1812	0.25	0	#NAME?	0.100562	33.0929	0	0	102.34	13.9222	0	29.5439	0	0	0	0	0	0	0	0	0
1CMET2-PWY: folate transformations III (E. coli)|g__Parabacteroides.s__Parabacteroides_distasonis	0.365422	-0.25	0.5	0.25	10.7344	5.93645	Model <= Con	8.33544	0.375	0.553029	-0.854573	0.438447	0	0	0	0	15.0289	26.4329	23.0284	21.3852	0	33.2147	0	14.2769	0	0	0	0
1CMET2-PWY: folate transformations III (E. coli)|g__Parabacteroides.s__Parabacteroides_merdae	0.381574	-0.125	0.125	0	1.98869	0	Model <= Con	0.994343	0.0625	0	#NAME?	0.438447	0	0	0	15.9095	0	0	0	0	0	0	0	0	0	0	0	0
1CMET2-PWY: folate transformations III (E. coli)|g__Prevotella.s__Prevotella_sp_MGM1	0.381574	-0.125	0.125	0	1.17857	0	Model <= Con	0.589285	0.0625	0	#NAME?	0.438447	9.42856	0	0	0	0	0	0	0	0	0	0	0	0	0	0	0
1CMET2-PWY: folate transformations III (E. coli)|g__Streptococcus.s__Streptococcus_hyointestinalis	0.170904	-0.25	0.25	0	17.0457	0	Model <= Con	8.52287	0.125	0	#NAME?	0.289461	0	0	0	39.4986	0	96.8673	0	0	0	0	0	0	0	0	0	0
PWY66-389: phytol degradation	0.000409933	-1	1	0	91.1274	0	Model < Con	45.5637	0.5	0	#NAME?	0.0120961	13.7691	110.406	101.097	75.3316	54.4686	135.752	126.111	112.083	0	0	0	0	0	0	0	0
PWY-6595: superpathway of guanosine nucleotides degradation (plants)	0.00122005	-0.9375	1	0.125	47.6167	3.16623	Model < Con	25.3915	0.5625	0.0664941	-3.91063	0.0130446	26.7617	64.1834	43.0264	24.055	11.0597	76.9125	52.661	82.2743	0	25.3299	0	0	0	0	0	0
PWY-7456: &beta;-(1,4)-mannan degradation	0.00188822	-0.9375	1	0.625	294.362	55.7414	Model < Con	175.052	0.8125	0.189363	-2.40077	0.0162422	268.552	83.2721	263.724	497.237	141.607	612.59	268.088	219.828	0	140.482	0	47.8497	0	77.3172	130.158	50.1242
RHAMCAT-PWY: L-rhamnose degradation I	0.0010878	-0.90625	1	1	913.961	436.061	Model < Con	675.011	1	0.477112	-1.0676	0.0130446	522.672	567.024	951.894	773.979	766.691	830.713	2212.62	686.093	438.003	546.278	631.624	247.4	306.903	461.822	362.265	494.196
ANAGLYCOLYSIS-PWY: glycolysis III (from glucose)|g__Corynebacterium.s__Corynebacterium_glutamicum	0.0764479	-0.375	0.375	0	7.07858	0	Model <= Con	3.53929	0.1875	0	#NAME?	0.180254	0	20.6149	17.9264	0	0	0	18.0873	0	0	0	0	0	0	0	0	0
ANAGLYCOLYSIS-PWY: glycolysis III (from glucose)|g__Lactobacillus.s__Lactobacillus_reuteri	0.170904	-0.25	0.25	0	3.94297	0	Model <= Con	1.97149	0.125	0	#NAME?	0.289461	0	16.5642	0	0	0	0	14.9796	0	0	0	0	0	0	0	0	0
ANAGLYCOLYSIS-PWY: glycolysis III (from glucose)|g__Parabacteroides.s__Parabacteroides_distasonis	0.381574	0.125	0	0.125	0	0.586741	Con <= Model	0.293371	0.0625	Inf	Inf	0.438447	0	0	0	0	0	0	0	0	0	0	0	4.69393	0	0	0	0
ANAGLYCOLYSIS-PWY: glycolysis III (from glucose)|g__Streptococcus.s__Streptococcus_hyointestinalis	0.170904	-0.25	0.25	0	18.0585	0	Model <= Con	9.02924	0.125	0	#NAME?	0.289461	0	0	0	45.3602	0	99.1076	0	0	0	0	0	0	0	0	0	0
NAGLIPASYN-PWY: lipid IVA biosynthesis (E. coli)	0.00211752	-0.90625	1	0.25	251.324	21.0474	Model < Con	136.186	0.625	0.083746	-3.57784	0.0181307	235.985	82.9322	102.658	413.265	80.6068	684.181	230.181	180.783	0	142.037	0	0	0	0	0	26.342
GALACTUROCAT-PWY: D-galacturonate degradation I	0.0018648	-0.875	1	1	184.488	83.145	Model < Con	133.817	1	0.450679	-1.14983	0.0161154	144.331	90.8849	195.688	252.697	155.532	139.485	298.621	198.669	124.482	38.2837	137.668	40.7818	28.0122	86.994	106.861	102.076
ARGININE-SYN4-PWY: L-ornithine biosynthesis II|g__Bacteroides.s__Bacteroides_caecimuris	0.955271	0.03125	0.5	0.5	15.836	15.384	Con <= Model	15.61	0.5	0.97146	-0.0417732	0.981312	0	0	38.1479	0	6.99179	75.9915	0	5.55634	0	61.8891	0	0	0	21.7012	18.356	21.1257
ARGININE-SYN4-PWY: L-ornithine biosynthesis II|g__Bacteroides.s__Bacteroides_faecichinchillae	0.170904	-0.25	0.25	0	1.39449	0	Model <= Con	0.697246	0.125	0	#NAME?	0.289461	8.30322	0	0	0	0	0	0	2.85271	0	0	0	0	0	0	0	0
ARGININE-SYN4-PWY: L-ornithine biosynthesis II|g__Bacteroides.s__Bacteroides_massiliensis	0.000681956	1	0.25	1	3.2284	92.1418	Con < Model	47.6851	0.625	28.541	4.83496	0.0120961	21.0999	0	0	0	0	4.72734	0	0	61.9623	258.634	155.792	63.3039	54.5025	42.573	27.5299	72.8366
ARGININE-SYN4-PWY: L-ornithine biosynthesis II|g__Bacteroides.s__Bacteroides_sartorii	0.4825	-0.1875	0.375	0.25	11.3977	2.50328	Model <= Con	6.95048	0.3125	0.219631	-2.18684	0.542011	0	0	0	53.9463	0	12.2043	0	25.0307	6.80266	0	0	13.2236	0	0	0	0
ARGININE-SYN4-PWY: L-ornithine biosynthesis II|g__Bacteroides.s__Bacteroides_uniformis	0.0010058	-0.96875	1	0.25	43.4387	2.05077	Model < Con	22.7447	0.625	0.0472107	-4.40474	0.0127998	51.1345	8.12187	25.0332	62.9382	19.4778	121.076	42.0873	17.6407	0	0	0	0	0	7.43071	8.97546	0
ARGININE-SYN4-PWY: L-ornithine biosynthesis II|g__Bacteroides.s__Bacteroides_vulgatus	0.0764479	-0.375	0.375	0	5.50808	0	Model <= Con	2.75404	0.1875	0	#NAME?	0.180254	0	0	0	5.08956	0	24.7358	0	14.2393	0	0	0	0	0	0	0	0
PWY-7315: dTDP-N-acetylthomosamine biosynthesis	0.0018648	-0.875	1	1	1157.51	407.996	Model < Con	782.755	1	0.352476	-1.5044	0.0161154	870.172	384.075	1197.22	2140.84	791.718	754.611	2214.44	907.025	499.992	330.234	712.849	219.171	160.233	417.001	313.736	610.753
PWY-6901: superpathway of glucose and xylose degradation	0.0029526	-0.84375	1	1	536.294	242.746	Model < Con	389.52	1	0.452636	-1.14358	0.0236463	322.776	317.044	642.585	530.762	332.003	678.848	845.471	620.86	256.587	366.285	293.29	324.32	116.428	213.617	149.094	222.346
ARGSYNBSUB-PWY: L-arginine biosynthesis II (acetyl cycle)|g__Akkermansia.s__Akkermansia_muciniphila	0.0764479	0.375	0	0.375	0	13.975	Con <= Model	6.98748	0.1875	Inf	Inf	0.180254	0	0	0	0	0	0	0	0	42.4342	51.2514	0	18.1141	0	0	0	0
ARGSYNBSUB-PWY: L-arginine biosynthesis II (acetyl cycle)|g__Anaerotruncus.s__Anaerotruncus_sp_G3_2012	0.0045693	0.75	0	0.75	0	87.9642	Con < Model	43.9821	0.375	Inf	Inf	0.027654	0	0	0	0	0	0	0	0	183.197	0	122.252	77.2644	59.7941	35.3841	0	225.822
ARGSYNBSUB-PWY: L-arginine biosynthesis II (acetyl cycle)|g__Clostridium.s__Clostridium_sp_ASF356	0.381574	-0.125	0.125	0	4.1101	0	Model <= Con	2.05505	0.0625	0	#NAME?	0.438447	0	0	0	0	0	0	32.8808	0	0	0	0	0	0	0	0	0
ARGSYNBSUB-PWY: L-arginine biosynthesis II (acetyl cycle)|g__Clostridium.s__Clostridium_sp_ASF502	0.2697	0.265625	0.125	0.375	3.62	19.1916	Con <= Model	11.4058	0.25	5.30156	2.40642	0.409397	0	0	28.96	0	0	0	0	0	0	90.6554	0	25.0661	0	0	37.8116	0
ARGSYNBSUB-PWY: L-arginine biosynthesis II (acetyl cycle)|g__Corynebacterium.s__Corynebacterium_glutamicum	0.170904	-0.25	0.25	0	4.73175	0	Model <= Con	2.36587	0.125	0	#NAME?	0.289461	0	22.7468	0	0	0	15.1072	0	0	0	0	0	0	0	0	0	0
ARGSYNBSUB-PWY: L-arginine biosynthesis II (acetyl cycle)|g__Dorea.s__Dorea_sp_5_2	0.214338	0.296875	0.125	0.375	2.69538	20.3698	Con <= Model	11.5326	0.25	7.55728	2.91787	0.347809	0	0	0	0	0	21.5631	0	0	0	26.2929	0	0	0	67.9372	68.728	0
ARGSYNBSUB-PWY: L-arginine biosynthesis II (acetyl cycle)|g__Erysipelatoclostridium.s__Clostridium_cocleatum	0.084745	-0.4375	0.5	0.125	22.4049	1.7525	Model <= Con	12.0787	0.3125	0.0782197	-3.67632	0.196329	0	0	0	0	15.3812	61.5094	52.7743	49.5744	0	14.02	0	0	0	0	0	0
ARGSYNBSUB-PWY: L-arginine biosynthesis II (acetyl cycle)|g__Eubacterium.s__Eubacterium_plexicaudatum	0.381574	-0.125	0.125	0	3.23989	0	Model <= Con	1.61994	0.0625	0	#NAME?	0.438447	0	0	0	0	0	0	25.9191	0	0	0	0	0	0	0	0	0
ARGSYNBSUB-PWY: L-arginine biosynthesis II (acetyl cycle)|g__Firmicutes_unclassified.s__Firmicutes_bacterium_ASF500	0.0003108	0.96875	0.875	1	79.8414	247.662	Con < Model	163.752	0.9375	3.10192	1.63316	0.0120961	0	110.155	148.719	87.9065	33.2515	62.3295	71.1507	125.219	231.182	338.707	357.851	152.356	139.453	289.552	169.337	302.858
ARGSYNBSUB-PWY: L-arginine biosynthesis II (acetyl cycle)|g__Helicobacter.s__Helicobacter_typhlonius	0.268736	-0.34375	1	0.625	398.393	381.799	Model <= Con	390.096	0.8125	0.958349	-0.0613775	0.409397	292.234	231.671	187.652	221.792	100.226	824.256	264.752	1064.56	0	930.636	0	757.997	0	84.0408	1264.68	17.038
ARGSYNBSUB-PWY: L-arginine biosynthesis II (acetyl cycle)|g__Lachnospiraceae_unclassified.s__Lachnospiraceae_bacterium_28_4	0.00146006	0.875	0	0.875	0	613.422	Con < Model	306.711	0.4375	Inf	Inf	0.0130446	0	0	0	0	0	0	0	0	194.565	354.754	482.324	1139.78	1551.56	819.854	0	364.542
ARGSYNBSUB-PWY: L-arginine biosynthesis II (acetyl cycle)|g__Lachnospiraceae_unclassified.s__Lachnospiraceae_bacterium_3_2	0.381574	0.125	0	0.125	0	1.87922	Con <= Model	0.939611	0.0625	Inf	Inf	0.438447	0	0	0	0	0	0	0	0	0	0	15.0338	0	0	0	0	0
ARGSYNBSUB-PWY: L-arginine biosynthesis II (acetyl cycle)|g__Lachnospiraceae_unclassified.s__Lachnospiraceae_bacterium_A2	0.012777	-0.625	0.625	0	23.8236	0	Model < Con	11.9118	0.3125	0	#NAME?	0.056139	14.2087	0	43.8563	19.2174	32.7733	80.5334	0	0	0	0	0	0	0	0	0	0
ARGSYNBSUB-PWY: L-arginine biosynthesis II (acetyl cycle)|g__Lachnospiraceae_unclassified.s__Lachnospiraceae_bacterium_A4	0.0324742	-0.5	0.5	0	19.9333	0	Model < Con	9.96663	0.25	0	#NAME?	0.100562	55.3198	24.3269	0	66.6176	0	0	13.2017	0	0	0	0	0	0	0	0	0
ARGSYNBSUB-PWY: L-arginine biosynthesis II (acetyl cycle)|g__Lachnospiraceae_unclassified.s__Lachnospiraceae_bacterium_COE1	0.0764479	-0.375	0.375	0	18.7135	0	Model <= Con	9.35674	0.1875	0	#NAME?	0.180254	0	25.2228	90.6894	0	0	0	33.7956	0	0	0	0	0	0	0	0	0
ARGSYNBSUB-PWY: L-arginine biosynthesis II (acetyl cycle)|g__Lachnospiraceae_unclassified.s__Lachnospiraceae_bacterium_M18_1	0.305005	-0.28125	0.5	0.25	10.9489	5.15066	Model <= Con	8.04978	0.375	0.470427	-1.08796	0.438447	0	14.2022	44.8032	0	0	0	20.6263	7.95948	0	6.94742	0	0	34.2578	0	0	0
ARGSYNBSUB-PWY: L-arginine biosynthesis II (acetyl cycle)|g__Mucispirillum.s__Mucispirillum_schaedleri	0.000906857	1	0.625	1	28.1611	572.363	Con < Model	300.262	0.8125	20.3246	4.34515	0.0120961	0	0	0	16.989	21.7618	57.3794	30.3869	98.772	130.105	494.014	244.091	337.1	477.985	1382.03	574.99	938.59
ARGSYNBSUB-PWY: L-arginine biosynthesis II (acetyl cycle)|g__Oscillibacter.s__Oscillibacter_sp_1_3	0.000681956	1	0.25	1	9.68645	258.412	Con < Model	134.049	0.625	26.6777	4.73756	0.0120961	0	0	0	50.5633	26.9283	0	0	0	306.526	398.662	541.76	96.4074	65.3637	150.092	265.477	243.006
ARGSYNBSUB-PWY: L-arginine biosynthesis II (acetyl cycle)|g__Parasutterella.s__Parasutterella_excrementihominis	0.170904	-0.25	0.25	0	7.24249	0	Model <= Con	3.62125	0.125	0	#NAME?	0.289461	0	0	0	44.4021	0	0	13.5378	0	0	0	0	0	0	0	0	0
PWY-5384: sucrose degradation IV (sucrose phosphorylase)	0.00736206	-0.8125	1	0.75	138.851	33.4845	Model < Con	86.168	0.875	0.241153	-2.05198	0.0417034	56.9368	56.9711	170.461	193.535	32.3117	334.238	172.755	93.6044	26.1511	82.1531	0	0	42.9519	36.4111	29.8415	50.3671
ARGSYN-PWY: L-arginine biosynthesis I (via L-ornithine)|g__Clostridium.s__Clostridium_sp_ASF356	0.381574	-0.125	0.125	0	3.7953	0	Model <= Con	1.89765	0.0625	0	#NAME?	0.438447	0	0	0	0	0	0	30.3624	0	0	0	0	0	0	0	0	0
ARGSYN-PWY: L-arginine biosynthesis I (via L-ornithine)|g__Clostridium.s__Clostridium_sp_ASF502	0.2697	0.265625	0.125	0.375	4.18873	21.1428	Con <= Model	12.6658	0.25	5.04755	2.33558	0.409397	0	0	33.5098	0	0	0	0	0	0	95.0832	0	31.8138	0	0	42.2456	0
ARGSYN-PWY: L-arginine biosynthesis I (via L-ornithine)|g__Dorea.s__Dorea_sp_5_2	0.214338	0.296875	0.125	0.375	2.81337	19.9638	Con <= Model	11.3886	0.25	7.09605	2.82702	0.347809	0	0	0	0	0	22.5069	0	0	0	24.8956	0	0	0	67.0195	67.7952	0
ARGSYN-PWY: L-arginine biosynthesis I (via L-ornithine)|g__Eubacterium.s__Eubacterium_plexicaudatum	0.381574	-0.125	0.125	0	2.98094	0	Model <= Con	1.49047	0.0625	0	#NAME?	0.438447	0	0	0	0	0	0	23.8475	0	0	0	0	0	0	0	0	0
ARGSYN-PWY: L-arginine biosynthesis I (via L-ornithine)|g__Firmicutes_unclassified.s__Firmicutes_bacterium_ASF500	0.848108	-0.0625	0.375	0.25	30.5913	33.726	Model <= Con	32.1586	0.3125	1.10247	0.140738	0.88577	0	0	121.24	66.8417	0	0	56.6487	0	178.888	0	0	90.92	0	0	0	0
ARGSYN-PWY: L-arginine biosynthesis I (via L-ornithine)|g__Helicobacter.s__Helicobacter_typhlonius	0.31484	-0.3125	1	0.5	311.576	303.107	Model <= Con	307.342	0.75	0.972817	-0.0397591	0.438447	232.61	191.035	154.748	174.62	84.5744	617.842	227.635	809.545	0	723.754	0	621.615	0	66.9246	1012.56	0
ARGSYN-PWY: L-arginine biosynthesis I (via L-ornithine)|g__Lachnospiraceae_unclassified.s__Lachnospiraceae_bacterium_28_4	0.00146006	0.875	0	0.875	0	582.374	Con < Model	291.187	0.4375	Inf	Inf	0.0130446	0	0	0	0	0	0	0	0	180.379	343.173	447.438	1071.05	1490.19	778.935	0	347.822
ARGSYN-PWY: L-arginine biosynthesis I (via L-ornithine)|g__Lachnospiraceae_unclassified.s__Lachnospiraceae_bacterium_3_2	0.381574	0.125	0	0.125	0	1.64837	Con <= Model	0.824183	0.0625	Inf	Inf	0.438447	0	0	0	0	0	0	0	0	0	0	13.1869	0	0	0	0	0
ARGSYN-PWY: L-arginine biosynthesis I (via L-ornithine)|g__Lachnospiraceae_unclassified.s__Lachnospiraceae_bacterium_A2	0.012777	-0.625	0.625	0	22.6478	0	Model < Con	11.3239	0.3125	0	#NAME?	0.056139	13.7165	0	47.6295	19.5167	30.1416	70.1784	0	0	0	0	0	0	0	0	0	0
ARGSYN-PWY: L-arginine biosynthesis I (via L-ornithine)|g__Lachnospiraceae_unclassified.s__Lachnospiraceae_bacterium_A4	0.170904	-0.25	0.25	0	4.79449	0	Model <= Con	2.39724	0.125	0	#NAME?	0.289461	0	25.4053	0	0	0	0	12.9507	0	0	0	0	0	0	0	0	0
ARGSYN-PWY: L-arginine biosynthesis I (via L-ornithine)|g__Lachnospiraceae_unclassified.s__Lachnospiraceae_bacterium_COE1	0.0764479	-0.375	0.375	0	17.2938	0	Model <= Con	8.64691	0.1875	0	#NAME?	0.180254	0	23.6808	84.1159	0	0	0	30.5539	0	0	0	0	0	0	0	0	0
ARGSYN-PWY: L-arginine biosynthesis I (via L-ornithine)|g__Lachnospiraceae_unclassified.s__Lachnospiraceae_bacterium_M18_1	0.0764479	-0.375	0.375	0	6.32346	0	Model <= Con	3.16173	0.1875	0	#NAME?	0.180254	0	11.0113	19.9817	0	0	0	19.5947	0	0	0	0	0	0	0	0	0
ARGSYN-PWY: L-arginine biosynthesis I (via L-ornithine)|g__Parasutterella.s__Parasutterella_excrementihominis	0.381574	-0.125	0.125	0	2.47444	0	Model <= Con	1.23722	0.0625	0	#NAME?	0.438447	0	0	0	19.7955	0	0	0	0	0	0	0	0	0	0	0	0
PWY-5505: L-glutamate and L-glutamine biosynthesis	0.00699301	-0.78125	1	1	162.258	57.6487	Model < Con	109.953	1	0.355291	-1.49293	0.0398558	116.698	31.1921	140.56	183.045	123.022	310.88	167.617	225.047	34.5355	112.466	57.7153	57.597	23.544	41.657	76.8196	56.8548
ARO-PWY: chorismate biosynthesis I|g__Clostridium.s__Clostridium_sp_ASF502	0.214338	0.296875	0.125	0.375	2.92775	19.4554	Con <= Model	11.1916	0.25	6.64518	2.73231	0.347809	0	0	23.422	0	0	0	0	0	0	96.7883	0	27.2513	0	0	31.604	0
ARO-PWY: chorismate biosynthesis I|g__Corynebacterium.s__Corynebacterium_glutamicum	0.381574	-0.125	0.125	0	2.36882	0	Model <= Con	1.18441	0.0625	0	#NAME?	0.438447	0	18.9505	0	0	0	0	0	0	0	0	0	0	0	0	0	0
ARO-PWY: chorismate biosynthesis I|g__Erysipelatoclostridium.s__Clostridium_cocleatum	0.0764479	-0.375	0.375	0	13.4859	0	Model <= Con	6.74293	0.1875	0	#NAME?	0.180254	0	0	0	0	0	33.7545	42.5229	31.6095	0	0	0	0	0	0	0	0
ARO-PWY: chorismate biosynthesis I|g__Eubacterium.s__Eubacterium_plexicaudatum	0.381574	-0.125	0.125	0	2.56533	0	Model <= Con	1.28267	0.0625	0	#NAME?	0.438447	0	0	0	0	0	0	20.5226	0	0	0	0	0	0	0	0	0
ARO-PWY: chorismate biosynthesis I|g__Helicobacter.s__Helicobacter_typhlonius	0.268736	-0.34375	1	0.625	312.632	297.309	Model <= Con	304.97	0.8125	0.950989	-0.0725001	0.409397	242.933	203.853	151.236	178.671	70.793	652.169	222.293	779.105	0	734.927	0	574.393	0	68.8513	980.97	19.3319
ARO-PWY: chorismate biosynthesis I|g__Lachnospiraceae_unclassified.s__Lachnospiraceae_bacterium_28_4	0.00146006	0.875	0	0.875	0	631.274	Con < Model	315.637	0.4375	Inf	Inf	0.0130446	0	0	0	0	0	0	0	0	216.074	379.892	446.797	1198.5	1589.89	857.312	0	361.722
ARO-PWY: chorismate biosynthesis I|g__Lachnospiraceae_unclassified.s__Lachnospiraceae_bacterium_A2	0.0324742	-0.5	0.5	0	19.6167	0	Model < Con	9.80837	0.25	0	#NAME?	0.100562	14.97	0	36.4209	0	25.087	80.4559	0	0	0	0	0	0	0	0	0	0
ARO-PWY: chorismate biosynthesis I|g__Lachnospiraceae_unclassified.s__Lachnospiraceae_bacterium_COE1	0.381574	-0.125	0.125	0	10.7987	0	Model <= Con	5.39935	0.0625	0	#NAME?	0.438447	0	0	86.3896	0	0	0	0	0	0	0	0	0	0	0	0	0
ARO-PWY: chorismate biosynthesis I|g__Parabacteroides.s__Parabacteroides_distasonis	0.565563	-0.15625	0.375	0.25	8.76681	3.94331	Model <= Con	6.35506	0.3125	0.449801	-1.15264	0.61922	0	0	0	0	0	21.7148	20.2248	28.1949	8.63594	22.9106	0	0	0	0	0	0
ARO-PWY: chorismate biosynthesis I|g__Streptococcus.s__Streptococcus_hyointestinalis	0.170904	-0.25	0.25	0	18.3789	0	Model <= Con	9.18943	0.125	0	#NAME?	0.289461	0	0	0	47.6675	0	99.3634	0	0	0	0	0	0	0	0	0	0
PWY-6507: 4-deoxy-L-threo-hex-4-enopyranuronate degradation	0.00699301	-0.78125	1	1	159.845	73.3148	Model < Con	116.58	1	0.458663	-1.12449	0.0398558	128.833	80.6942	172.838	217.853	135.792	94.8846	271.562	176.3	110.473	38.4348	116.406	33.9618	23.3242	77.5378	90.7403	95.6398
ASPASN-PWY: superpathway of L-aspartate and L-asparagine biosynthesis|g__Alistipes.s__Alistipes_timonensis	0.381574	-0.125	0.125	0	1.14242	0	Model <= Con	0.571208	0.0625	0	#NAME?	0.438447	9.13933	0	0	0	0	0	0	0	0	0	0	0	0	0	0	0
ASPASN-PWY: superpathway of L-aspartate and L-asparagine biosynthesis|g__Bacteroides.s__Bacteroides_massiliensis	0.000785338	1	0.375	1	4.74856	118.922	Con < Model	61.8354	0.6875	25.0439	4.64638	0.0120961	22.2887	0	0	4.06465	0	11.6351	0	0	84.1889	340.367	207.302	85.0019	73.0133	45.5823	40.8984	75.0246
ASPASN-PWY: superpathway of L-aspartate and L-asparagine biosynthesis|g__Bacteroides.s__Bacteroides_sartorii	0.0561971	-0.53125	0.625	0.25	16.1923	1.46263	Model <= Con	8.82749	0.4375	0.0903286	-3.46867	0.167063	12.0757	0	0	44.2766	0	22.9271	13.3331	36.9262	3.42626	0	0	8.27479	0	0	0	0
ASPASN-PWY: superpathway of L-aspartate and L-asparagine biosynthesis|g__Bacteroides.s__Bacteroides_uniformis	0.00245523	-0.859375	0.875	0.125	20.8156	0.535245	Model < Con	10.6754	0.5	0.0257137	-5.28132	0.019834	32.3865	0	5.21462	29.6672	13.9417	55.4482	19.4761	10.3905	0	4.28196	0	0	0	0	0	0
ASPASN-PWY: superpathway of L-aspartate and L-asparagine biosynthesis|g__Bacteroides.s__Bacteroides_vulgatus	0.00505274	-0.828125	0.875	0.375	18.1036	1.18257	Model < Con	9.64307	0.625	0.0653225	-3.93628	0.0294294	7.19006	0	9.09648	7.56367	36.4844	29.8793	15.2463	39.3683	0	1.00616	0	0	0	4.36146	0	4.09294
ASPASN-PWY: superpathway of L-aspartate and L-asparagine biosynthesis|g__Corynebacterium.s__Corynebacterium_glutamicum	0.0045693	-0.75	0.75	0	15.1735	0	Model < Con	7.58673	0.375	0	#NAME?	0.027654	0	25.4499	13.7956	13.6472	0	31.7076	17.8164	18.971	0	0	0	0	0	0	0	0
ASPASN-PWY: superpathway of L-aspartate and L-asparagine biosynthesis|g__Escherichia.s__Escherichia_coli	0.381574	-0.125	0.125	0	2.87332	0	Model <= Con	1.43666	0.0625	0	#NAME?	0.438447	0	0	0	22.9866	0	0	0	0	0	0	0	0	0	0	0	0
ASPASN-PWY: superpathway of L-aspartate and L-asparagine biosynthesis|g__Helicobacter.s__Helicobacter_typhlonius	0.268736	-0.34375	1	0.625	347.782	335.512	Model <= Con	341.647	0.8125	0.964717	-0.0518217	0.409397	268.587	212.985	181.48	197.123	94.0104	715.019	236.044	877.01	0	792.96	0	673.71	0	65.3641	1127.86	24.201
ASPASN-PWY: superpathway of L-aspartate and L-asparagine biosynthesis|g__Parabacteroides.s__Parabacteroides_distasonis	0.261956	-0.328125	0.625	0.375	9.19427	5.36867	Model <= Con	7.28147	0.5	0.583915	-0.77617	0.409397	0	0	0	9.38319	9.00989	19.2444	17.2479	18.6688	8.9106	25.9958	0	0	0	8.043	0	0
ASPASN-PWY: superpathway of L-aspartate and L-asparagine biosynthesis|g__Streptococcus.s__Streptococcus_hyointestinalis	0.488143	-0.15625	0.25	0.125	17.4155	1.0278	Model <= Con	9.22164	0.1875	0.0590165	-4.08274	0.543024	0	0	0	40.1232	0	99.2006	0	0	0	8.22241	0	0	0	0	0	0
GLYCOL-GLYOXDEG-PWY: superpathway of glycol metabolism and degradation	0.0045693	-0.75	0.75	0	17.9464	0	Model < Con	8.9732	0.375	0	#NAME?	0.027654	0	26.6023	18.1948	27.8011	0	24.9001	24.4899	21.5828	0	0	0	0	0	0	0	0
BIOTIN-BIOSYNTHESIS-PWY: biotin biosynthesis I|g__Bacteroides.s__Bacteroides_vulgatus	0.0764479	-0.375	0.375	0	9.28178	0	Model <= Con	4.64089	0.1875	0	#NAME?	0.180254	0	0	0	0	36.0271	24.337	0	13.8902	0	0	0	0	0	0	0	0
GLYCOLYSIS-TCA-GLYOX-BYPASS: superpathway of glycolysis, pyruvate dehydrogenase, TCA, and glyoxylate bypass	0.0045693	-0.75	0.75	0	107.574	0	Model < Con	53.7868	0.375	0	#NAME?	0.027654	0	137.953	104.701	267.396	0	113.572	132.141	104.825	0	0	0	0	0	0	0	0
BRANCHED-CHAIN-AA-SYN-PWY: superpathway of branched chain amino acid biosynthesis|g__Acutalibacter.s__Acutalibacter_muris	0.2697	-0.265625	0.375	0.125	8.72099	2.41422	Model <= Con	5.5676	0.25	0.276829	-1.85294	0.409397	16.022	0	0	0	0	22.6615	31.0844	0	0	0	0	0	19.3137	0	0	0
BRANCHED-CHAIN-AA-SYN-PWY: superpathway of branched chain amino acid biosynthesis|g__Akkermansia.s__Akkermansia_muciniphila	0.0764479	0.375	0	0.375	0	12.9692	Con <= Model	6.4846	0.1875	Inf	Inf	0.180254	0	0	0	0	0	0	0	0	38.3328	43.4062	0	22.0146	0	0	0	0
BRANCHED-CHAIN-AA-SYN-PWY: superpathway of branched chain amino acid biosynthesis|g__Bacteroides.s__Bacteroides_caecimuris	0.832416	-0.078125	0.875	0.625	27.7453	24.0143	Model <= Con	25.8798	0.75	0.865527	-0.20835	0.872816	11.1481	0	37.1893	10.5305	13.997	100.171	26.6924	22.234	24.6383	92.0536	0	0	0	29.3855	18.1618	27.8751
BRANCHED-CHAIN-AA-SYN-PWY: superpathway of branched chain amino acid biosynthesis|g__Bacteroides.s__Bacteroides_faecichinchillae	0.170904	-0.25	0.25	0	3.34452	0	Model <= Con	1.67226	0.125	0	#NAME?	0.289461	7.15339	0	0	0	0	0	0	19.6028	0	0	0	0	0	0	0	0
BRANCHED-CHAIN-AA-SYN-PWY: superpathway of branched chain amino acid biosynthesis|g__Bacteroides.s__Bacteroides_uniformis	0.000785338	-1	1	0.375	48.9739	3.87211	Model < Con	26.423	0.6875	0.0790647	-3.66082	0.0120961	67.8108	11.9984	23.2963	68.3404	30.676	125.75	41.1084	22.8109	0	11.155	0	0	0	10.7144	9.10751	0
BRANCHED-CHAIN-AA-SYN-PWY: superpathway of branched chain amino acid biosynthesis|g__Corynebacterium.s__Corynebacterium_glutamicum	0.0324742	-0.5	0.5	0	10.0757	0	Model < Con	5.03784	0.25	0	#NAME?	0.100562	0	18.8341	24.3524	0	0	16.9718	20.4471	0	0	0	0	0	0	0	0	0
BRANCHED-CHAIN-AA-SYN-PWY: superpathway of branched chain amino acid biosynthesis|g__Helicobacter.s__Helicobacter_typhlonius	0.316998	-0.3125	1	0.625	420.98	402.818	Model <= Con	411.899	0.8125	0.956857	-0.0636241	0.438447	306.979	269.216	220.624	213.75	94.0913	865.531	309.563	1088.08	0	947.513	0	764.867	0	140.043	1321.14	48.975
BRANCHED-CHAIN-AA-SYN-PWY: superpathway of branched chain amino acid biosynthesis|g__Lachnospiraceae_unclassified.s__Lachnospiraceae_bacterium_3_2	0.381574	0.125	0	0.125	0	3.0391	Con <= Model	1.51955	0.0625	Inf	Inf	0.438447	0	0	0	0	0	0	0	0	0	0	24.3128	0	0	0	0	0
BRANCHED-CHAIN-AA-SYN-PWY: superpathway of branched chain amino acid biosynthesis|g__Mucispirillum.s__Mucispirillum_schaedleri	0.0001554	1	0.875	1	33.7618	708.827	Con < Model	371.295	0.9375	20.995	4.39197	0.0106938	0	16.6382	14.7892	18.8976	22.0226	57.4703	37.5047	102.772	159.875	623.755	307.995	435.917	556.992	1719.76	705.91	1160.41
BRANCHED-CHAIN-AA-SYN-PWY: superpathway of branched chain amino acid biosynthesis|g__Parabacteroides.s__Parabacteroides_distasonis	0.546524	-0.1875	0.625	0.5	11.8103	7.93291	Model <= Con	9.87158	0.5625	0.671697	-0.574118	0.599788	0	0	0	3.74348	13.5799	33.1932	16.3421	27.6233	6.36408	34.5467	0	9.83102	0	0	0	12.7214
BRANCHED-CHAIN-AA-SYN-PWY: superpathway of branched chain amino acid biosynthesis|g__Parabacteroides.s__Parabacteroides_goldsteinii	0.381574	0.125	0	0.125	0	0.302702	Con <= Model	0.151351	0.0625	Inf	Inf	0.438447	0	0	0	0	0	0	0	0	0	0	0	2.42162	0	0	0	0
BRANCHED-CHAIN-AA-SYN-PWY: superpathway of branched chain amino acid biosynthesis|g__Parabacteroides.s__Parabacteroides_merdae	0.381574	-0.125	0.125	0	1.49419	0	Model <= Con	0.747093	0.0625	0	#NAME?	0.438447	0	0	0	11.9535	0	0	0	0	0	0	0	0	0	0	0	0
BRANCHED-CHAIN-AA-SYN-PWY: superpathway of branched chain amino acid biosynthesis|g__Streptococcus.s__Streptococcus_hyointestinalis	0.170904	-0.25	0.25	0	19.4197	0	Model <= Con	9.70986	0.125	0	#NAME?	0.289461	0	0	0	39.8607	0	115.497	0	0	0	0	0	0	0	0	0	0
GLYOXYLATE-BYPASS: glyoxylate cycle	0.0045693	-0.75	0.75	0	30.7407	0	Model < Con	15.3704	0.375	0	#NAME?	0.027654	0	40.0815	28.1048	87.0152	0	29.9525	34.966	25.8057	0	0	0	0	0	0	0	0
CALVIN-PWY: Calvin-Benson-Bassham cycle|g__Corynebacterium.s__Corynebacterium_glutamicum	0.0764479	-0.375	0.375	0	6.09612	0	Model <= Con	3.04806	0.1875	0	#NAME?	0.180254	0	11.0321	16.7429	0	0	20.994	0	0	0	0	0	0	0	0	0	0
CALVIN-PWY: Calvin-Benson-Bassham cycle|g__Escherichia.s__Escherichia_coli	0.381574	-0.125	0.125	0	2.86663	0	Model <= Con	1.43332	0.0625	0	#NAME?	0.438447	0	0	0	22.9331	0	0	0	0	0	0	0	0	0	0	0	0
CALVIN-PWY: Calvin-Benson-Bassham cycle|g__Helicobacter.s__Helicobacter_typhlonius	0.268736	-0.34375	1	0.625	322.452	315.552	Model <= Con	319.002	0.8125	0.978601	-0.0312075	0.409397	260.485	206.988	167.071	179.907	81.822	642.934	226.16	814.251	0	797.481	0	623.897	0	65.6218	1016.94	20.4738
CALVIN-PWY: Calvin-Benson-Bassham cycle|g__Lachnospiraceae_unclassified.s__Lachnospiraceae_bacterium_M18_1	0.381574	-0.125	0.125	0	3.54568	0	Model <= Con	1.77284	0.0625	0	#NAME?	0.438447	0	0	28.3654	0	0	0	0	0	0	0	0	0	0	0	0	0
PWY0-42: 2-methylcitrate cycle I	0.0045693	-0.75	0.75	0	52.3713	0	Model < Con	26.1856	0.375	0	#NAME?	0.027654	0	110.466	36.2303	41.658	0	101.077	81.8784	47.6603	0	0	0	0	0	0	0	0
CATECHOL-ORTHO-CLEAVAGE-PWY: catechol degradation to &beta;-ketoadipate|g__Corynebacterium.s__Corynebacterium_glutamicum	0.0764479	-0.375	0.375	0	5.74546	0	Model <= Con	2.87273	0.1875	0	#NAME?	0.180254	0	15.2779	0	0	0	18.3809	0	12.3048	0	0	0	0	0	0	0	0
PWY1G-0: mycothiol biosynthesis	0.0045693	-0.75	0.75	0	25.348	0	Model < Con	12.674	0.375	0	#NAME?	0.027654	0	30.2591	42.0651	18.4098	21.4241	0	36.0442	54.5818	0	0	0	0	0	0	0	0
PWY-5747: 2-methylcitrate cycle II	0.0045693	-0.75	0.75	0	44.2997	0	Model < Con	22.1498	0.375	0	#NAME?	0.027654	0	97.2073	29.9933	34.7372	0	83.4752	70.3302	38.6541	0	0	0	0	0	0	0	0
CITRULBIO-PWY: L-citrulline biosynthesis|g__Helicobacter.s__Helicobacter_typhlonius	0.316998	-0.3125	1	0.625	343.884	331.255	Model <= Con	337.57	0.8125	0.963277	-0.0539777	0.438447	266.573	203.667	171.416	203.73	82.3953	726.138	248.2	848.951	0	791.888	0	661.655	0	104.415	1071.22	20.8679
PWY-5910: superpathway of geranylgeranyldiphosphate biosynthesis I (via mevalonate)	0.0045693	-0.75	0.75	0	32.3312	0	Model < Con	16.1656	0.375	0	#NAME?	0.027654	0	17.9978	21.2816	42.8139	0	101.776	34.8205	39.9601	0	0	0	0	0	0	0	0
COA-PWY: coenzyme A biosynthesis I (prokaryotic)|g__Acutalibacter.s__Acutalibacter_muris	0.170904	-0.25	0.25	0	2.54044	0	Model <= Con	1.27022	0.125	0	#NAME?	0.289461	0	0	0	13.2445	0	7.07905	0	0	0	0	0	0	0	0	0	0
COA-PWY: coenzyme A biosynthesis I (prokaryotic)|g__Akkermansia.s__Akkermansia_muciniphila	0.0764479	0.375	0	0.375	0	10.8817	Con <= Model	5.44083	0.1875	Inf	Inf	0.180254	0	0	0	0	0	0	0	0	32.9499	38.0973	0	16.0061	0	0	0	0
COA-PWY: coenzyme A biosynthesis I (prokaryotic)|g__Alistipes.s__Alistipes_timonensis	0.381574	-0.125	0.125	0	1.393	0	Model <= Con	0.6965	0.0625	0	#NAME?	0.438447	11.144	0	0	0	0	0	0	0	0	0	0	0	0	0	0	0
COA-PWY: coenzyme A biosynthesis I (prokaryotic)|g__Anaerotruncus.s__Anaerotruncus_sp_G3_2012	0.0045693	0.75	0	0.75	0	85.65	Con < Model	42.825	0.375	Inf	Inf	0.027654	0	0	0	0	0	0	0	0	181.155	0	151.09	66.1855	58.5759	35.226	0	192.968
COA-PWY: coenzyme A biosynthesis I (prokaryotic)|g__Bacteroides.s__Bacteroides_caecimuris	0.955271	-0.03125	0.5	0.5	16.0715	15.6541	Model <= Con	15.8628	0.5	0.974028	-0.0379655	0.981312	0	0	27.5648	0	11.0554	66.1942	23.7575	0	0	69.4895	0	0	0	13.3152	20.7291	21.6987
COA-PWY: coenzyme A biosynthesis I (prokaryotic)|g__Bacteroides.s__Bacteroides_faecichinchillae	0.381574	-0.125	0.125	0	0.968456	0	Model <= Con	0.484228	0.0625	0	#NAME?	0.438447	0	0	0	0	0	0	0	7.74765	0	0	0	0	0	0	0	0
COA-PWY: coenzyme A biosynthesis I (prokaryotic)|g__Bacteroides.s__Bacteroides_massiliensis	0.000553535	1	0.125	1	1.92325	91.7831	Con < Model	46.8532	0.5625	47.7229	5.57661	0.0120961	15.386	0	0	0	0	0	0	0	75.2927	303.976	152.135	39.1196	48.5861	43.8051	21.818	49.5329
COA-PWY: coenzyme A biosynthesis I (prokaryotic)|g__Bacteroides.s__Bacteroides_sartorii	0.0298407	-0.578125	0.625	0.125	22.0386	1.12506	Model < Con	11.5818	0.375	0.0510495	-4.29196	0.100562	16.2465	0	0	61.1734	0	32.9233	13.9162	52.0494	0	0	0	9.00048	0	0	0	0
COA-PWY: coenzyme A biosynthesis I (prokaryotic)|g__Bacteroides.s__Bacteroides_uniformis	0.00245523	-0.859375	0.875	0.125	36.3821	0.993689	Model < Con	18.6879	0.5	0.0273126	-5.19429	0.019834	44.3344	0	26.4948	55.0186	10.6308	105.503	30.025	19.0501	0	7.94951	0	0	0	0	0	0
COA-PWY: coenzyme A biosynthesis I (prokaryotic)|g__Bacteroides.s__Bacteroides_vulgatus	0.00245523	-0.859375	0.875	0.125	19.927	0.350754	Model < Con	10.1389	0.5	0.0176019	-5.82812	0.019834	9.71628	0	8.00687	10.4899	53.6286	38.9134	17.479	21.1824	0	0	0	2.80603	0	0	0	0
COA-PWY: coenzyme A biosynthesis I (prokaryotic)|g__Clostridium.s__Clostridium_sp_ASF356	0.170904	-0.25	0.25	0	2.31888	0	Model <= Con	1.15944	0.125	0	#NAME?	0.289461	0	5.34668	0	0	0	0	13.2043	0	0	0	0	0	0	0	0	0
COA-PWY: coenzyme A biosynthesis I (prokaryotic)|g__Corynebacterium.s__Corynebacterium_glutamicum	0.012777	-0.625	0.625	0	12.084	0	Model < Con	6.042	0.3125	0	#NAME?	0.056139	0	23.8484	17.8503	0	14.1469	22.4582	18.3681	0	0	0	0	0	0	0	0	0
COA-PWY: coenzyme A biosynthesis I (prokaryotic)|g__Dorea.s__Dorea_sp_5_2	0.406553	0.21875	0.25	0.375	4.75844	16.472	Con <= Model	10.6152	0.3125	3.46164	1.79145	0.463705	0	0	0	0	0	22.4075	0	15.6601	0	28.8072	0	0	0	54.8868	48.082	0
COA-PWY: coenzyme A biosynthesis I (prokaryotic)|g__Erysipelatoclostridium.s__Clostridium_cocleatum	0.084745	-0.4375	0.5	0.125	15.0521	1.15669	Model <= Con	8.1044	0.3125	0.0768459	-3.70189	0.196329	0	0	0	0	18.0033	35.6793	48.0615	18.6728	0	0	0	0	9.25355	0	0	0
COA-PWY: coenzyme A biosynthesis I (prokaryotic)|g__Eubacterium.s__Eubacterium_plexicaudatum	0.381574	-0.125	0.125	0	2.99595	0	Model <= Con	1.49797	0.0625	0	#NAME?	0.438447	0	0	0	0	0	0	23.9676	0	0	0	0	0	0	0	0	0
COA-PWY: coenzyme A biosynthesis I (prokaryotic)|g__Firmicutes_unclassified.s__Firmicutes_bacterium_ASF500	0.0003108	0.96875	1	1	57.25	203.512	Con < Model	130.381	1	3.5548	1.82977	0.0120961	28.1067	77.3641	97.4115	36.6182	22.3361	62.9962	55.8494	77.3175	211.84	307.131	305.096	140.034	94.2414	178.89	114.506	276.359
COA-PWY: coenzyme A biosynthesis I (prokaryotic)|g__Helicobacter.s__Helicobacter_typhlonius	0.316998	-0.3125	1	0.625	319.177	320.327	Model <= Con	319.752	0.8125	1.0036	0.00519113	0.438447	246.561	214.784	176.331	175.075	79.5944	607.742	233.606	819.722	0	763.98	0	658.457	0	76.026	1045.23	18.9231
COA-PWY: coenzyme A biosynthesis I (prokaryotic)|g__Ileibacterium.s__Ileibacterium_valens	0.381574	0.125	0	0.125	0	0.763026	Con <= Model	0.381513	0.0625	Inf	Inf	0.438447	0	0	0	0	0	0	0	0	6.10421	0	0	0	0	0	0	0
COA-PWY: coenzyme A biosynthesis I (prokaryotic)|g__Lachnospiraceae_unclassified.s__Lachnospiraceae_bacterium_28_4	0.00146006	0.875	0	0.875	0	634.5	Con < Model	317.25	0.4375	Inf	Inf	0.0130446	0	0	0	0	0	0	0	0	201.175	386.405	478.147	1105.39	1691.02	846.402	0	367.453
COA-PWY: coenzyme A biosynthesis I (prokaryotic)|g__Lachnospiraceae_unclassified.s__Lachnospiraceae_bacterium_A2	0.012777	-0.625	0.625	0	26.4351	0	Model < Con	13.2176	0.3125	0	#NAME?	0.056139	18.6329	0	53.5253	10.3382	37.6979	91.2866	0	0	0	0	0	0	0	0	0	0
COA-PWY: coenzyme A biosynthesis I (prokaryotic)|g__Lactobacillus.s__Lactobacillus_johnsonii	0.0324742	-0.5	0.5	0	9.4454	0	Model < Con	4.7227	0.25	0	#NAME?	0.100562	0	6.73401	17.8674	0	0	9.72872	0	41.2331	0	0	0	0	0	0	0	0
COA-PWY: coenzyme A biosynthesis I (prokaryotic)|g__Lactobacillus.s__Lactobacillus_murinus	0.0045693	-0.75	0.75	0	105.507	0	Model < Con	52.7533	0.375	0	#NAME?	0.027654	17.3885	42.9294	357.42	0	0	30.0904	379.514	16.7108	0	0	0	0	0	0	0	0
COA-PWY: coenzyme A biosynthesis I (prokaryotic)|g__Lactobacillus.s__Lactobacillus_reuteri	0.012777	-0.625	0.625	0	8.08105	0	Model < Con	4.04053	0.3125	0	#NAME?	0.056139	0	11.4575	9.74778	0	0	7.81148	13.9151	21.7165	0	0	0	0	0	0	0	0
COA-PWY: coenzyme A biosynthesis I (prokaryotic)|g__Mucispirillum.s__Mucispirillum_schaedleri	0.000785338	1	0.375	1	7.77644	239.836	Con < Model	123.806	0.6875	30.8414	4.9468	0.0120961	0	0	0	0	0	9.23033	19.8592	33.122	62.4926	181.911	101.815	145.357	219.697	551.669	229.936	425.813
COA-PWY: coenzyme A biosynthesis I (prokaryotic)|g__Muribaculaceae_unclassified.s__Muribaculaceae_bacterium_DSM_103720	0.012777	-0.625	0.625	0	18.5112	0	Model < Con	9.25559	0.3125	0	#NAME?	0.056139	13.3836	0	0	57.3557	20.787	47.3984	9.16474	0	0	0	0	0	0	0	0	0
COA-PWY: coenzyme A biosynthesis I (prokaryotic)|g__Muribaculum.s__Muribaculum_intestinale	0.0324742	-0.5	0.5	0	21.8286	0	Model < Con	10.9143	0.25	0	#NAME?	0.100562	33.4119	0	0	103.01	0	14.3369	23.8701	0	0	0	0	0	0	0	0	0
COA-PWY: coenzyme A biosynthesis I (prokaryotic)|g__Parabacteroides.s__Parabacteroides_distasonis	0.170904	-0.25	0.25	0	3.12853	0	Model <= Con	1.56426	0.125	0	#NAME?	0.289461	0	0	0	0	7.61421	0	17.414	0	0	0	0	0	0	0	0	0
COA-PWY: coenzyme A biosynthesis I (prokaryotic)|g__Parabacteroides.s__Parabacteroides_goldsteinii	0.381574	0.125	0	0.125	0	1.31996	Con <= Model	0.659979	0.0625	Inf	Inf	0.438447	0	0	0	0	0	0	0	0	10.5597	0	0	0	0	0	0	0
COA-PWY: coenzyme A biosynthesis I (prokaryotic)|g__Parabacteroides.s__Parabacteroides_merdae	0.381574	-0.125	0.125	0	2.14492	0	Model <= Con	1.07246	0.0625	0	#NAME?	0.438447	0	0	0	17.1594	0	0	0	0	0	0	0	0	0	0	0	0
COA-PWY: coenzyme A biosynthesis I (prokaryotic)|g__Prevotella.s__Prevotella_sp_MGM1	0.170904	-0.25	0.25	0	3.34471	0	Model <= Con	1.67235	0.125	0	#NAME?	0.289461	10.9118	0	0	0	15.8459	0	0	0	0	0	0	0	0	0	0	0
COA-PWY: coenzyme A biosynthesis I (prokaryotic)|g__Rodentibacter.s__Rodentibacter_ratti	0.381574	0.125	0	0.125	0	1.15249	Con <= Model	0.576245	0.0625	Inf	Inf	0.438447	0	0	0	0	0	0	0	0	0	9.21992	0	0	0	0	0	0
COA-PWY: coenzyme A biosynthesis I (prokaryotic)|g__Streptococcus.s__Streptococcus_hyointestinalis	0.170904	-0.25	0.25	0	15.3629	0	Model <= Con	7.68143	0.125	0	#NAME?	0.289461	0	0	0	39.1825	0	83.7203	0	0	0	0	0	0	0	0	0	0
COA-PWY-1: superpathway of coenzyme A biosynthesis III (mammals)|g__Acutalibacter.s__Acutalibacter_muris	0.170904	-0.25	0.25	0	2.5694	0	Model <= Con	1.2847	0.125	0	#NAME?	0.289461	0	0	0	13.124	0	7.43113	0	0	0	0	0	0	0	0	0	0
COA-PWY-1: superpathway of coenzyme A biosynthesis III (mammals)|g__Akkermansia.s__Akkermansia_muciniphila	0.0764479	0.375	0	0.375	0	12.7098	Con <= Model	6.35491	0.1875	Inf	Inf	0.180254	0	0	0	0	0	0	0	0	45.1935	42.2025	0	14.2825	0	0	0	0
COA-PWY-1: superpathway of coenzyme A biosynthesis III (mammals)|g__Alistipes.s__Alistipes_timonensis	0.381574	-0.125	0.125	0	1.39699	0	Model <= Con	0.698493	0.0625	0	#NAME?	0.438447	11.1759	0	0	0	0	0	0	0	0	0	0	0	0	0	0	0
COA-PWY-1: superpathway of coenzyme A biosynthesis III (mammals)|g__Anaerotruncus.s__Anaerotruncus_sp_G3_2012	0.0158729	0.6875	0.25	0.75	2.50207	104.803	Con < Model	53.6526	0.5	41.8865	5.38841	0.0676417	0	0	0	0	0	0	9.19579	10.8208	214.912	0	179.766	77.2415	70.3856	40.3706	0	255.749
COA-PWY-1: superpathway of coenzyme A biosynthesis III (mammals)|g__Bacteroides.s__Bacteroides_caecimuris	0.546524	-0.1875	0.625	0.5	21.0983	17.328	Model <= Con	19.2131	0.5625	0.821297	-0.284025	0.599788	0	0	28.7609	0	11.0554	83.7556	23.7575	21.4571	0	81.4992	0	0	0	13.3152	20.7291	23.0803
COA-PWY-1: superpathway of coenzyme A biosynthesis III (mammals)|g__Bacteroides.s__Bacteroides_faecichinchillae	0.381574	-0.125	0.125	0	1.10532	0	Model <= Con	0.552661	0.0625	0	#NAME?	0.438447	0	0	0	0	0	0	0	8.84257	0	0	0	0	0	0	0	0
COA-PWY-1: superpathway of coenzyme A biosynthesis III (mammals)|g__Bacteroides.s__Bacteroides_massiliensis	0.000553535	1	0.125	1	2.25213	101.617	Con < Model	51.9344	0.5625	45.1203	5.4957	0.0120961	18.0171	0	0	0	0	0	0	0	79.1304	332.456	167.657	47.8256	57.1057	45.7477	27.1582	55.8534
COA-PWY-1: superpathway of coenzyme A biosynthesis III (mammals)|g__Bacteroides.s__Bacteroides_sartorii	0.0298407	-0.578125	0.625	0.125	27.5389	1.34793	Model < Con	14.4434	0.375	0.0489466	-4.35265	0.100562	21.0277	0	0	61.1734	0	55.6882	30.3723	52.0494	0	0	0	10.7835	0	0	0	0
COA-PWY-1: superpathway of coenzyme A biosynthesis III (mammals)|g__Bacteroides.s__Bacteroides_uniformis	0.000553535	-1	1	0.125	43.1296	1.15732	Model < Con	22.1435	0.5625	0.0268335	-5.21982	0.0120961	53.5724	9.81097	29.8403	60.5843	13.3132	123.263	34.4973	20.1562	0	9.25856	0	0	0	0	0	0
COA-PWY-1: superpathway of coenzyme A biosynthesis III (mammals)|g__Bacteroides.s__Bacteroides_vulgatus	0.00245523	-0.859375	0.875	0.125	16.3686	0.350754	Model < Con	8.3597	0.5	0.0214284	-5.54433	0.019834	5.66701	0	8.75658	10.9672	49.3605	22.151	13.2652	20.7817	0	0	0	2.80603	0	0	0	0
COA-PWY-1: superpathway of coenzyme A biosynthesis III (mammals)|g__Clostridium.s__Clostridium_sp_ASF356	0.170904	-0.25	0.25	0	3.4944	0	Model <= Con	1.7472	0.125	0	#NAME?	0.289461	0	7.11735	0	0	0	0	20.8378	0	0	0	0	0	0	0	0	0
COA-PWY-1: superpathway of coenzyme A biosynthesis III (mammals)|g__Clostridium.s__Clostridium_sp_ASF502	0.118212	0.4375	0.25	0.625	8.23219	47.2834	Con <= Model	27.7578	0.4375	5.74372	2.52199	0.263989	0	0	43.7957	0	0	22.0618	0	0	0	76.7061	104.005	39.9065	0	139.237	18.4131	0
COA-PWY-1: superpathway of coenzyme A biosynthesis III (mammals)|g__Corynebacterium.s__Corynebacterium_glutamicum	0.0324742	-0.5	0.5	0	11.4994	0	Model < Con	5.74968	0.25	0	#NAME?	0.100562	0	24.8899	0	0	10.7509	28.659	27.6951	0	0	0	0	0	0	0	0	0
COA-PWY-1: superpathway of coenzyme A biosynthesis III (mammals)|g__Dorea.s__Dorea_sp_5_2	0.406553	0.21875	0.25	0.375	5.5508	17.203	Con <= Model	11.3769	0.3125	3.09919	1.63189	0.463705	0	0	19.4409	0	0	24.9654	0	0	0	31.0664	0	0	0	58.6732	47.8842	0
COA-PWY-1: superpathway of coenzyme A biosynthesis III (mammals)|g__Erysipelatoclostridium.s__Clostridium_cocleatum	0.0324742	-0.5	0.5	0	11.9298	0	Model < Con	5.96491	0.25	0	#NAME?	0.100562	0	0	0	0	10.9899	38.9827	31.5478	13.9182	0	0	0	0	0	0	0	0
COA-PWY-1: superpathway of coenzyme A biosynthesis III (mammals)|g__Escherichia.s__Escherichia_coli	0.381574	-0.125	0.125	0	1.39418	0	Model <= Con	0.697092	0.0625	0	#NAME?	0.438447	0	0	0	11.1535	0	0	0	0	0	0	0	0	0	0	0	0
COA-PWY-1: superpathway of coenzyme A biosynthesis III (mammals)|g__Eubacterium.s__Eubacterium_plexicaudatum	1	-0.015625	0.125	0.125	3.23706	1.32839	Model <=> Con	2.28272	0.125	0.41037	-1.285	1	0	0	0	0	0	0	25.8964	0	0	0	10.6271	0	0	0	0	0
COA-PWY-1: superpathway of coenzyme A biosynthesis III (mammals)|g__Firmicutes_unclassified.s__Firmicutes_bacterium_ASF500	0.0003108	0.96875	1	1	58.4154	202.464	Con < Model	130.44	1	3.46595	1.79325	0.0120961	28.1597	80.2007	97.8042	37.614	25.2759	59.3776	57.6348	81.256	216.524	302.584	301.69	149.164	96.1319	160.264	119.035	274.323
COA-PWY-1: superpathway of coenzyme A biosynthesis III (mammals)|g__Helicobacter.s__Helicobacter_typhlonius	0.316998	-0.3125	1	0.625	303.865	304.715	Model <= Con	304.29	0.8125	1.0028	0.00403163	0.438447	246.561	199.046	159.674	161.499	75.9853	576.024	233.606	778.523	0	740.11	0	602.774	0	70.3994	1004.15	20.2863
COA-PWY-1: superpathway of coenzyme A biosynthesis III (mammals)|g__Ileibacterium.s__Ileibacterium_valens	0.381574	0.125	0	0.125	0	0.748343	Con <= Model	0.374171	0.0625	Inf	Inf	0.438447	0	0	0	0	0	0	0	0	5.98674	0	0	0	0	0	0	0
COA-PWY-1: superpathway of coenzyme A biosynthesis III (mammals)|g__Lachnospiraceae_unclassified.s__Lachnospiraceae_bacterium_28_4	0.00146006	0.875	0	0.875	0	648.957	Con < Model	324.478	0.4375	Inf	Inf	0.0130446	0	0	0	0	0	0	0	0	228.14	393.325	491.428	1153.9	1700.21	858.971	0	365.674
COA-PWY-1: superpathway of coenzyme A biosynthesis III (mammals)|g__Lachnospiraceae_unclassified.s__Lachnospiraceae_bacterium_3_2	0.381574	0.125	0	0.125	0	2.4269	Con <= Model	1.21345	0.0625	Inf	Inf	0.438447	0	0	0	0	0	0	0	0	0	0	19.4152	0	0	0	0	0
COA-PWY-1: superpathway of coenzyme A biosynthesis III (mammals)|g__Lachnospiraceae_unclassified.s__Lachnospiraceae_bacterium_A2	0.012777	-0.625	0.625	0	28.0015	0	Model < Con	14.0007	0.3125	0	#NAME?	0.056139	19.1126	0	50.8992	15.204	41.4275	97.3686	0	0	0	0	0	0	0	0	0	0
COA-PWY-1: superpathway of coenzyme A biosynthesis III (mammals)|g__Lachnospiraceae_unclassified.s__Lachnospiraceae_bacterium_A4	0.170904	-0.25	0.25	0	13.9476	0	Model <= Con	6.97381	0.125	0	#NAME?	0.289461	0	26.0456	0	85.5354	0	0	0	0	0	0	0	0	0	0	0	0
COA-PWY-1: superpathway of coenzyme A biosynthesis III (mammals)|g__Lachnospiraceae_unclassified.s__Lachnospiraceae_bacterium_COE1	0.170904	-0.25	0.25	0	13.4691	0	Model <= Con	6.73457	0.125	0	#NAME?	0.289461	0	0	83.3665	0	0	0	24.3867	0	0	0	0	0	0	0	0	0
COA-PWY-1: superpathway of coenzyme A biosynthesis III (mammals)|g__Lachnospiraceae_unclassified.s__Lachnospiraceae_bacterium_M18_1	0.170904	-0.25	0.25	0	3.25139	0	Model <= Con	1.62569	0.125	0	#NAME?	0.289461	0	0	9.25041	0	0	0	16.7607	0	0	0	0	0	0	0	0	0
COA-PWY-1: superpathway of coenzyme A biosynthesis III (mammals)|g__Lactobacillus.s__Lactobacillus_johnsonii	0.0324742	-0.5	0.5	0	9.5017	0	Model < Con	4.75085	0.25	0	#NAME?	0.100562	0	7.91753	15.8393	0	0	8.36847	0	43.8882	0	0	0	0	0	0	0	0
COA-PWY-1: superpathway of coenzyme A biosynthesis III (mammals)|g__Lactobacillus.s__Lactobacillus_murinus	0.0045693	-0.75	0.75	0	126.067	0	Model < Con	63.0335	0.375	0	#NAME?	0.027654	16.8721	53.5895	420.264	0	0	32.6312	464.74	20.4382	0	0	0	0	0	0	0	0
COA-PWY-1: superpathway of coenzyme A biosynthesis III (mammals)|g__Lactobacillus.s__Lactobacillus_reuteri	0.0764479	-0.375	0.375	0	5.83025	0	Model <= Con	2.91512	0.1875	0	#NAME?	0.180254	0	12.8576	10.458	0	0	0	0	23.3264	0	0	0	0	0	0	0	0
COA-PWY-1: superpathway of coenzyme A biosynthesis III (mammals)|g__Mucispirillum.s__Mucispirillum_schaedleri	0.000553535	1	0.125	1	4.00871	181.605	Con < Model	92.8067	0.5625	45.3025	5.50152	0.0120961	0	0	0	0	0	0	0	32.0697	46.5082	170.144	76.4352	103.381	146.395	429.928	178.761	301.286
COA-PWY-1: superpathway of coenzyme A biosynthesis III (mammals)|g__Muribaculaceae_unclassified.s__Muribaculaceae_bacterium_DSM_103720	0.012777	-0.625	0.625	0	18.7364	0	Model < Con	9.36821	0.3125	0	#NAME?	0.056139	13.7	0	0	57.7047	21.4426	47.3984	9.64571	0	0	0	0	0	0	0	0	0
COA-PWY-1: superpathway of coenzyme A biosynthesis III (mammals)|g__Muribaculum.s__Muribaculum_intestinale	0.0324742	-0.5	0.5	0	20.1666	0	Model < Con	10.0833	0.25	0	#NAME?	0.100562	22.7241	0	0	101.103	0	11.4286	26.0765	0	0	0	0	0	0	0	0	0
COA-PWY-1: superpathway of coenzyme A biosynthesis III (mammals)|g__Oscillibacter.s__Oscillibacter_sp_1_3	0.000906857	1	0.625	1	10.3691	200.963	Con < Model	105.666	0.8125	19.3809	4.27657	0.0120961	20.2941	12.3615	21.8181	13.0058	15.4734	0	0	0	220.415	350.005	422.25	59.0049	37.3679	119.515	225.901	173.245
COA-PWY-1: superpathway of coenzyme A biosynthesis III (mammals)|g__Parabacteroides.s__Parabacteroides_distasonis	0.141991	-0.375	0.5	0.125	9.06632	2.45188	Model <= Con	5.7591	0.3125	0.270438	-1.88663	0.289461	8.03041	0	0	0	18.0309	0	20.1421	26.3271	0	19.615	0	0	0	0	0	0
COA-PWY-1: superpathway of coenzyme A biosynthesis III (mammals)|g__Parabacteroides.s__Parabacteroides_goldsteinii	0.381574	0.125	0	0.125	0	1.10947	Con <= Model	0.554734	0.0625	Inf	Inf	0.438447	0	0	0	0	0	0	0	0	8.87574	0	0	0	0	0	0	0
COA-PWY-1: superpathway of coenzyme A biosynthesis III (mammals)|g__Parabacteroides.s__Parabacteroides_merdae	0.381574	-0.125	0.125	0	2.01768	0	Model <= Con	1.00884	0.0625	0	#NAME?	0.438447	0	0	0	16.1415	0	0	0	0	0	0	0	0	0	0	0	0
COA-PWY-1: superpathway of coenzyme A biosynthesis III (mammals)|g__Prevotella.s__Prevotella_sp_MGM1	0.170904	-0.25	0.25	0	4.07421	0	Model <= Con	2.0371	0.125	0	#NAME?	0.289461	10.9118	0	0	0	21.6819	0	0	0	0	0	0	0	0	0	0	0
COA-PWY-1: superpathway of coenzyme A biosynthesis III (mammals)|g__Streptococcus.s__Streptococcus_hyointestinalis	0.170904	-0.25	0.25	0	16.805	0	Model <= Con	8.40249	0.125	0	#NAME?	0.289461	0	0	0	39.3023	0	95.1375	0	0	0	0	0	0	0	0	0	0
PWY-6531: mannitol cycle	0.0045693	-0.75	0.75	0	27.5565	0	Model < Con	13.7783	0.375	0	#NAME?	0.027654	0	24.9329	34.0148	66.3422	0	30.2633	41.5784	23.3209	0	0	0	0	0	0	0	0
COBALSYN-PWY: superpathway of adenosylcobalamin salvage from cobinamide I|g__Bacteroides.s__Bacteroides_uniformis	0.0092178	-0.71875	0.75	0.125	29.7996	1.0287	Model < Con	15.4142	0.4375	0.0345206	-4.8564	0.0509722	49.2825	0	21.2343	42.9951	23.306	76.6749	24.9043	0	0	0	0	0	0	0	8.22961	0
PWY-922: mevalonate pathway I (eukaryotes and bacteria)	0.0045693	-0.75	0.75	0	23.1065	0	Model < Con	11.5532	0.375	0	#NAME?	0.027654	0	12.7515	15.1572	30.8854	0	73.0011	24.8489	28.2078	0	0	0	0	0	0	0	0
TCA-GLYOX-BYPASS: superpathway of glyoxylate bypass and TCA	0.0045693	-0.75	0.75	0	57.3406	0	Model < Con	28.6703	0.375	0	#NAME?	0.027654	0	74.6837	55.2955	147.454	0	58.2311	69.4373	53.6236	0	0	0	0	0	0	0	0
COMPLETE-ARO-PWY: superpathway of aromatic amino acid biosynthesis|g__Clostridium.s__Clostridium_sp_ASF502	0.214338	0.296875	0.125	0.375	3.08768	20.3102	Con <= Model	11.6989	0.25	6.57782	2.71761	0.347809	0	0	24.7015	0	0	0	0	0	0	99.7044	0	28.6962	0	0	34.0811	0
COMPLETE-ARO-PWY: superpathway of aromatic amino acid biosynthesis|g__Corynebacterium.s__Corynebacterium_glutamicum	0.381574	-0.125	0.125	0	2.56812	0	Model <= Con	1.28406	0.0625	0	#NAME?	0.438447	0	20.545	0	0	0	0	0	0	0	0	0	0	0	0	0	0
COMPLETE-ARO-PWY: superpathway of aromatic amino acid biosynthesis|g__Eubacterium.s__Eubacterium_plexicaudatum	0.381574	-0.125	0.125	0	2.79454	0	Model <= Con	1.39727	0.0625	0	#NAME?	0.438447	0	0	0	0	0	0	22.3563	0	0	0	0	0	0	0	0	0
COMPLETE-ARO-PWY: superpathway of aromatic amino acid biosynthesis|g__Helicobacter.s__Helicobacter_typhlonius	0.268736	-0.34375	1	0.625	335.083	319.53	Model <= Con	327.306	0.8125	0.953585	-0.0685663	0.409397	260.998	218.299	162.496	191.889	75.7712	698.879	236.73	835.599	0	788.995	0	617.92	0	74.8389	1053.39	21.0996
COMPLETE-ARO-PWY: superpathway of aromatic amino acid biosynthesis|g__Parabacteroides.s__Parabacteroides_distasonis	0.565563	-0.15625	0.375	0.25	8.94888	4.09995	Model <= Con	6.52442	0.3125	0.458153	-1.1261	0.61922	0	0	0	0	0	21.5023	20.7974	29.2913	9.01341	23.7862	0	0	0	0	0	0
COMPLETE-ARO-PWY: superpathway of aromatic amino acid biosynthesis|g__Streptococcus.s__Streptococcus_hyointestinalis	0.170904	-0.25	0.25	0	19.1972	0	Model <= Con	9.59858	0.125	0	#NAME?	0.289461	0	0	0	50.0292	0	103.548	0	0	0	0	0	0	0	0	0	0
GLCMANNANAUT-PWY: superpathway of N-acetylglucosamine, N-acetylmannosamine and N-acetylneuraminate degradation	0.014763	-0.71875	1	1	585.963	204.338	Model < Con	395.151	1	0.348722	-1.51985	0.063348	376.72	122.139	916.434	651.359	246.844	667.774	1302.02	404.415	226.467	465.245	191.492	139.024	114.987	153.815	224.012	119.664
PENTOSE-P-PWY: pentose phosphate pathway	0.014763	-0.71875	1	1	332.874	149.518	Model < Con	241.196	1	0.449174	-1.15465	0.063348	184.805	191.441	394.982	304.926	191.711	516.342	517.101	361.682	158.759	200.492	204.991	202.587	92.3011	130.571	81.3481	125.097
DAPLYSINESYN-PWY: L-lysine biosynthesis I|g__Helicobacter.s__Helicobacter_typhlonius	0.268736	-0.34375	1	0.625	272.471	266.266	Model <= Con	269.369	0.8125	0.977227	-0.0332339	0.409397	220.963	158.402	129.21	151.606	69.4257	564.794	196.253	689.116	0	655.729	0	528.189	0	61.7641	869.839	14.6097
P108-PWY: pyruvate fermentation to propanoate I	0.0180441	-0.71875	1	0.75	126.045	37.6915	Model < Con	81.8683	0.875	0.299032	-1.74163	0.0761953	171.383	30.1847	142.54	254.033	47.6525	123.348	113.933	125.286	46.4228	64.676	0	32.8925	55.6785	43.7152	0	58.1466
GALACT-GLUCUROCAT-PWY: superpathway of hexuronide and hexuronate degradation	0.0206682	-0.6875	1	1	173.263	99.9395	Model < Con	136.601	1	0.576806	-0.793841	0.0866852	100.439	115.483	247.666	248.938	141.322	140.656	241.563	150.041	104.876	61.9566	205.295	58.4145	44.2006	135.262	71.9042	117.606
DTDPRHAMSYN-PWY: dTDP-&beta;-L-rhamnose biosynthesis|g__Akkermansia.s__Akkermansia_muciniphila	0.0764479	0.375	0	0.375	0	10.0328	Con <= Model	5.01641	0.1875	Inf	Inf	0.180254	0	0	0	0	0	0	0	0	36.9554	31.3121	0	11.9951	0	0	0	0
DTDPRHAMSYN-PWY: dTDP-&beta;-L-rhamnose biosynthesis|g__Alistipes.s__Alistipes_timonensis	0.0764479	-0.375	0.375	0	5.64652	0	Model <= Con	2.82326	0.1875	0	#NAME?	0.180254	25.8952	0	0	10.5644	0	0	0	8.7126	0	0	0	0	0	0	0	0
DTDPRHAMSYN-PWY: dTDP-&beta;-L-rhamnose biosynthesis|g__Anaerotruncus.s__Anaerotruncus_sp_G3_2012	0.0131326	0.734375	0.375	0.875	4.44528	126.692	Con < Model	65.5688	0.625	28.5004	4.83291	0.0572777	0	10.8638	16.259	0	0	0	8.4395	0	262.947	7.49309	200.983	127.143	70.5901	49.8701	0	294.513
DTDPRHAMSYN-PWY: dTDP-&beta;-L-rhamnose biosynthesis|g__Bacteroides.s__Bacteroides_caecimuris	0.791391	0.09375	0.75	0.75	27.4438	27.5236	Con <= Model	27.4837	0.75	1.00291	0.00419046	0.834983	0	0	34.7899	16.2375	18.1454	102.189	22.7449	25.4432	28.7649	90.806	13.9647	0	0	30.1402	28.4694	28.0435
DTDPRHAMSYN-PWY: dTDP-&beta;-L-rhamnose biosynthesis|g__Bacteroides.s__Bacteroides_faecichinchillae	0.170904	-0.25	0.25	0	4.78532	0	Model <= Con	2.39266	0.125	0	#NAME?	0.289461	17.8229	0	0	0	0	0	0	20.4597	0	0	0	0	0	0	0	0
DTDPRHAMSYN-PWY: dTDP-&beta;-L-rhamnose biosynthesis|g__Bacteroides.s__Bacteroides_massiliensis	0.000553535	1	0.125	1	2.37224	119.829	Con < Model	61.1007	0.5625	50.5132	5.65859	0.0120961	18.9779	0	0	0	0	0	0	0	82.026	340.301	204.709	83.4559	73.0865	55.6547	34.6335	84.768
DTDPRHAMSYN-PWY: dTDP-&beta;-L-rhamnose biosynthesis|g__Bacteroides.s__Bacteroides_sartorii	0.0298407	-0.578125	0.625	0.125	25.183	1.52471	Model < Con	13.3538	0.375	0.0605455	-4.04584	0.100562	17.7819	0	0	62.3033	0	49.9853	21.7985	49.5947	0	0	0	12.1977	0	0	0	0
DTDPRHAMSYN-PWY: dTDP-&beta;-L-rhamnose biosynthesis|g__Bacteroides.s__Bacteroides_uniformis	0.00505274	-0.828125	0.875	0.375	45.4124	3.21438	Model < Con	24.3134	0.625	0.0707819	-3.82048	0.0294294	59.9104	0	28.589	58.8739	24.3108	132.366	44.4975	14.7522	0	12.8893	0	0	0	5.99868	6.82709	0
DTDPRHAMSYN-PWY: dTDP-&beta;-L-rhamnose biosynthesis|g__Bacteroides.s__Bacteroides_vulgatus	0.0933375	-0.46875	0.625	0.25	12.6264	2.09078	Model <= Con	7.35858	0.4375	0.165588	-2.59433	0.2141	5.04264	0	0	0	16.7481	40.1209	7.16557	31.9338	0	3.48189	0	0	0	13.2443	0	0
DTDPRHAMSYN-PWY: dTDP-&beta;-L-rhamnose biosynthesis|g__Clostridium.s__Clostridium_sp_ASF502	0.251614	0.3125	0.25	0.5	7.53783	27.4208	Con <= Model	17.4793	0.375	3.63777	1.86305	0.403364	0	0	48.557	0	0	11.7456	0	0	0	0	50.5259	0	69.1873	90.4717	9.18192	0
DTDPRHAMSYN-PWY: dTDP-&beta;-L-rhamnose biosynthesis|g__Corynebacterium.s__Corynebacterium_glutamicum	0.170904	-0.25	0.25	0	5.05497	0	Model <= Con	2.52748	0.125	0	#NAME?	0.289461	0	0	20.4098	0	0	0	20.0299	0	0	0	0	0	0	0	0	0
DTDPRHAMSYN-PWY: dTDP-&beta;-L-rhamnose biosynthesis|g__Desulfovibrionaceae_unclassified.s__Desulfovibrionaceae_bacterium	0.170904	0.25	0	0.25	0	2.43083	Con <= Model	1.21541	0.125	Inf	Inf	0.289461	0	0	0	0	0	0	0	0	11.5549	7.89172	0	0	0	0	0	0
DTDPRHAMSYN-PWY: dTDP-&beta;-L-rhamnose biosynthesis|g__Dorea.s__Dorea_sp_5_2	0.214338	0.296875	0.125	0.375	1.9612	16.6872	Con <= Model	9.3242	0.25	8.50869	3.08894	0.347809	0	0	0	0	0	15.6896	0	0	0	17.4152	0	0	0	61.2255	54.8569	0
DTDPRHAMSYN-PWY: dTDP-&beta;-L-rhamnose biosynthesis|g__Erysipelatoclostridium.s__Clostridium_cocleatum	0.0933375	-0.46875	0.625	0.25	26.273	3.25997	Model <= Con	14.7665	0.4375	0.124081	-3.01065	0.2141	0	0	0	8.67328	14.7906	52.4513	66.2289	68.0397	0	12.7631	0	0	13.3166	0	0	0
DTDPRHAMSYN-PWY: dTDP-&beta;-L-rhamnose biosynthesis|g__Eubacterium.s__Eubacterium_plexicaudatum	1	-0.015625	0.125	0.125	4.34909	1.87487	Model <=> Con	3.11198	0.125	0.431095	-1.21392	1	0	0	0	0	0	0	34.7927	0	0	0	14.999	0	0	0	0	0
DTDPRHAMSYN-PWY: dTDP-&beta;-L-rhamnose biosynthesis|g__Firmicutes_unclassified.s__Firmicutes_bacterium_ASF500	0.953857	-0.03125	0.5	0.375	11.7135	32.0531	Model <= Con	21.8833	0.4375	2.73643	1.45229	0.981312	0	41.5052	0	7.40784	0	0	22.8282	21.9664	8.97063	95.5048	0	0	0	0	0	151.949
DTDPRHAMSYN-PWY: dTDP-&beta;-L-rhamnose biosynthesis|g__Ileibacterium.s__Ileibacterium_valens	0.381574	0.125	0	0.125	0	1.33101	Con <= Model	0.665506	0.0625	Inf	Inf	0.438447	0	0	0	0	0	0	0	0	10.6481	0	0	0	0	0	0	0
DTDPRHAMSYN-PWY: dTDP-&beta;-L-rhamnose biosynthesis|g__Lachnospiraceae_unclassified.s__Lachnospiraceae_bacterium_10_1	0.381574	-0.125	0.125	0	1.1663	0	Model <= Con	0.58315	0.0625	0	#NAME?	0.438447	0	0	0	9.3304	0	0	0	0	0	0	0	0	0	0	0	0
DTDPRHAMSYN-PWY: dTDP-&beta;-L-rhamnose biosynthesis|g__Lachnospiraceae_unclassified.s__Lachnospiraceae_bacterium_28_4	0.00146006	0.875	0	0.875	0	696.412	Con < Model	348.206	0.4375	Inf	Inf	0.0130446	0	0	0	0	0	0	0	0	247.943	403.488	540.697	1237.06	1732.11	965.783	0	444.213
DTDPRHAMSYN-PWY: dTDP-&beta;-L-rhamnose biosynthesis|g__Lachnospiraceae_unclassified.s__Lachnospiraceae_bacterium_A2	0.012777	-0.625	0.625	0	29.4725	0	Model < Con	14.7362	0.3125	0	#NAME?	0.056139	13.4188	0	79.8269	23.689	32.0286	86.8165	0	0	0	0	0	0	0	0	0	0
DTDPRHAMSYN-PWY: dTDP-&beta;-L-rhamnose biosynthesis|g__Lachnospiraceae_unclassified.s__Lachnospiraceae_bacterium_A4	0.0324742	-0.5	0.5	0	24.3174	0	Model < Con	12.1587	0.25	0	#NAME?	0.100562	0	18.8704	19.5132	106.699	0	0	49.4569	0	0	0	0	0	0	0	0	0
DTDPRHAMSYN-PWY: dTDP-&beta;-L-rhamnose biosynthesis|g__Lachnospiraceae_unclassified.s__Lachnospiraceae_bacterium_COE1	0.0324742	-0.5	0.5	0	17.5806	0	Model < Con	8.79028	0.25	0	#NAME?	0.100562	0	11.635	94.61	2.39663	0	0	32.0028	0	0	0	0	0	0	0	0	0
DTDPRHAMSYN-PWY: dTDP-&beta;-L-rhamnose biosynthesis|g__Lachnospiraceae_unclassified.s__Lachnospiraceae_bacterium_M18_1	0.0764479	-0.375	0.375	0	3.51121	0	Model <= Con	1.7556	0.1875	0	#NAME?	0.180254	10.9617	0	8.82016	8.3078	0	0	0	0	0	0	0	0	0	0	0	0
DTDPRHAMSYN-PWY: dTDP-&beta;-L-rhamnose biosynthesis|g__Lactobacillus.s__Lactobacillus_johnsonii	0.170904	-0.25	0.25	0	4.64376	0	Model <= Con	2.32188	0.125	0	#NAME?	0.289461	0	0	14.4465	0	0	0	0	22.7036	0	0	0	0	0	0	0	0
DTDPRHAMSYN-PWY: dTDP-&beta;-L-rhamnose biosynthesis|g__Lactobacillus.s__Lactobacillus_murinus	0.0324742	-0.5	0.5	0	17.5929	0	Model < Con	8.79644	0.25	0	#NAME?	0.100562	0	11.8651	32.2548	0	0	12.959	83.664	0	0	0	0	0	0	0	0	0
DTDPRHAMSYN-PWY: dTDP-&beta;-L-rhamnose biosynthesis|g__Lactobacillus.s__Lactobacillus_reuteri	0.0324742	-0.5	0.5	0	7.78655	0	Model < Con	3.89327	0.25	0	#NAME?	0.100562	0	14.6765	11.1426	0	0	0	16.484	19.9893	0	0	0	0	0	0	0	0
DTDPRHAMSYN-PWY: dTDP-&beta;-L-rhamnose biosynthesis|g__Lactococcus.s__Lactococcus_lactis	0.381574	0.125	0	0.125	0	0.691769	Con <= Model	0.345884	0.0625	Inf	Inf	0.438447	0	0	0	0	0	0	0	0	0	5.53415	0	0	0	0	0	0
DTDPRHAMSYN-PWY: dTDP-&beta;-L-rhamnose biosynthesis|g__Mucispirillum.s__Mucispirillum_schaedleri	0.00114874	0.96875	0.375	1	15.8367	280.262	Con < Model	148.049	0.6875	17.697	4.14543	0.0130446	0	0	0	0	19.0214	44.5419	0	63.1304	58.7029	224.318	102.428	158.759	288.102	645.261	286.474	478.051
DTDPRHAMSYN-PWY: dTDP-&beta;-L-rhamnose biosynthesis|g__Muribaculaceae_unclassified.s__Muribaculaceae_bacterium_DSM_103720	0.0324742	-0.5	0.5	0	17.807	0	Model < Con	8.90349	0.25	0	#NAME?	0.100562	18.9236	0	0	67.1368	26.8571	29.5385	0	0	0	0	0	0	0	0	0	0
DTDPRHAMSYN-PWY: dTDP-&beta;-L-rhamnose biosynthesis|g__Muribaculum.s__Muribaculum_intestinale	0.0045693	-0.75	0.75	0	25.8755	0	Model < Con	12.9378	0.375	0	#NAME?	0.027654	29.8754	0	0	114.134	10.854	13.0687	27.0032	12.069	0	0	0	0	0	0	0	0
DTDPRHAMSYN-PWY: dTDP-&beta;-L-rhamnose biosynthesis|g__Parabacteroides.s__Parabacteroides_distasonis	0.65494	-0.125	0.375	0.25	5.74826	3.89761	Model <= Con	4.82294	0.3125	0.67805	-0.560537	0.702586	0	0	0	0	11.1969	27.9232	6.86598	0	0	24.0328	0	7.14804	0	0	0	0
DTDPRHAMSYN-PWY: dTDP-&beta;-L-rhamnose biosynthesis|g__Parabacteroides.s__Parabacteroides_merdae	0.381574	-0.125	0.125	0	2.32182	0	Model <= Con	1.16091	0.0625	0	#NAME?	0.438447	0	0	0	18.5746	0	0	0	0	0	0	0	0	0	0	0	0
DTDPRHAMSYN-PWY: dTDP-&beta;-L-rhamnose biosynthesis|g__Streptococcus.s__Streptococcus_hyointestinalis	0.170904	-0.25	0.25	0	8.42172	0	Model <= Con	4.21086	0.125	0	#NAME?	0.289461	0	0	0	18.3634	0	49.0103	0	0	0	0	0	0	0	0	0	0
PWY-7323: superpathway of GDP-mannose-derived O-antigen building blocks biosynthesis	0.0206682	-0.6875	1	1	494.004	243.206	Model < Con	368.605	1	0.492316	-1.02234	0.0866852	312.951	261.203	476.047	549.057	282.764	872.905	576.747	620.362	114.183	619.631	68.0241	282.419	69.1365	218.986	436.681	136.588
PWY-6859: all-trans-farnesol biosynthesis	0.0235359	-0.6875	1	0.625	287.184	86.5519	Model < Con	186.868	0.8125	0.301382	-1.73034	0.0976109	63.2503	189.571	392.489	215.072	87.5086	462.946	470.96	415.671	0	322.16	0	107.696	0	106.072	113.793	42.6953
FASYN-ELONG-PWY: fatty acid elongation -- saturated|g__Bacteroides.s__Bacteroides_vulgatus	0.0764479	-0.375	0.375	0	8.80443	0	Model <= Con	4.40222	0.1875	0	#NAME?	0.180254	0	0	0	0	32.93	24.4656	0	13.0398	0	0	0	0	0	0	0	0
THISYNARA-PWY: superpathway of thiamine diphosphate biosynthesis III (eukaryotes)	0.0235359	-0.6875	1	0.625	376.907	133.825	Model < Con	255.366	0.8125	0.355061	-1.49386	0.0976109	278.182	187.066	295.509	466.584	99.9757	764.345	428.53	495.06	0	420.585	0	287.074	0	187.652	121.466	53.8208
FASYN-INITIAL-PWY: superpathway of fatty acid biosynthesis initiation (E. coli)|g__Anaerotruncus.s__Anaerotruncus_sp_G3_2012	0.0045693	0.75	0	0.75	0	107.634	Con < Model	53.8168	0.375	Inf	Inf	0.027654	0	0	0	0	0	0	0	0	219.966	0	158.837	100.655	74.773	46.2093	0	260.628
FASYN-INITIAL-PWY: superpathway of fatty acid biosynthesis initiation (E. coli)|g__Bacteroides.s__Bacteroides_caecimuris	0.872959	0.0625	0.625	0.75	30.471	33.1527	Con <= Model	31.8119	0.6875	1.08801	0.121692	0.908152	0	0	47.8163	0	19.0104	129.283	26.7084	20.9502	37.7845	123.689	16.8	0	0	36.7691	16.0891	34.0906
FASYN-INITIAL-PWY: superpathway of fatty acid biosynthesis initiation (E. coli)|g__Bacteroides.s__Bacteroides_faecichinchillae	0.170904	-0.25	0.25	0	2.7143	0	Model <= Con	1.35715	0.125	0	#NAME?	0.289461	8.46572	0	0	0	0	0	0	13.2487	0	0	0	0	0	0	0	0
FASYN-INITIAL-PWY: superpathway of fatty acid biosynthesis initiation (E. coli)|g__Bacteroides.s__Bacteroides_massiliensis	0.000681956	1	0.25	1	5.52218	143.115	Con < Model	74.3184	0.625	25.9163	4.69579	0.0120961	27.8744	0	0	0	0	16.3031	0	0	99.0069	434.241	230.323	104.109	92.3048	51.2125	35.2334	98.4862
FASYN-INITIAL-PWY: superpathway of fatty acid biosynthesis initiation (E. coli)|g__Bacteroides.s__Bacteroides_sartorii	0.0298407	-0.578125	0.625	0.125	26.2585	1.42781	Model < Con	13.8431	0.375	0.0543754	-4.2009	0.100562	19.3506	0	0	80.7161	0	42.2351	17.9388	49.827	0	0	0	11.4225	0	0	0	0
FASYN-INITIAL-PWY: superpathway of fatty acid biosynthesis initiation (E. coli)|g__Bacteroides.s__Bacteroides_uniformis	0.000785338	-1	1	0.375	39.6179	2.30289	Model < Con	20.9604	0.6875	0.0581276	-4.10463	0.0120961	58.8247	9.73762	18.3575	47.7991	21.8929	111.567	36.1014	12.6623	0	6.6589	0	0	0	6.61544	5.14879	0
FASYN-INITIAL-PWY: superpathway of fatty acid biosynthesis initiation (E. coli)|g__Bacteroides.s__Bacteroides_vulgatus	0.00146006	-0.875	0.875	0	17.978	0	Model < Con	8.98901	0.4375	0	#NAME?	0.0130446	3.90849	0	8.10867	8.04636	68.5196	34.4356	17.5694	3.23616	0	0	0	0	0	0	0	0
FASYN-INITIAL-PWY: superpathway of fatty acid biosynthesis initiation (E. coli)|g__Clostridium.s__Clostridium_sp_ASF356	0.381574	-0.125	0.125	0	1.74239	0	Model <= Con	0.871195	0.0625	0	#NAME?	0.438447	0	0	0	0	0	0	13.9391	0	0	0	0	0	0	0	0	0
FASYN-INITIAL-PWY: superpathway of fatty acid biosynthesis initiation (E. coli)|g__Clostridium.s__Clostridium_sp_ASF502	0.2697	0.265625	0.125	0.375	2.8077	14.2611	Con <= Model	8.5344	0.25	5.07928	2.34462	0.409397	0	0	22.4616	0	0	0	0	0	0	68.6619	0	14.4627	0	0	30.9642	0
FASYN-INITIAL-PWY: superpathway of fatty acid biosynthesis initiation (E. coli)|g__Dorea.s__Dorea_sp_5_2	0.214338	0.296875	0.125	0.375	2.94372	20.0656	Con <= Model	11.5047	0.25	6.8164	2.76901	0.347809	0	0	0	0	0	23.5498	0	0	0	29.8839	0	0	0	58.2479	72.3929	0
FASYN-INITIAL-PWY: superpathway of fatty acid biosynthesis initiation (E. coli)|g__Erysipelatoclostridium.s__Clostridium_cocleatum	0.0324742	-0.5	0.5	0	20.7521	0	Model < Con	10.376	0.25	0	#NAME?	0.100562	0	0	0	0	11.4877	55.3025	54.4625	44.7639	0	0	0	0	0	0	0	0
FASYN-INITIAL-PWY: superpathway of fatty acid biosynthesis initiation (E. coli)|g__Firmicutes_unclassified.s__Firmicutes_bacterium_ASF500	0.000621601	0.9375	1	1	43.9903	125.288	Con < Model	84.6389	1	2.84807	1.50999	0.0120961	31.2058	59.9869	70.7059	37.7005	22.7937	49.3328	28.9441	51.2525	104.339	164.34	133.27	74.7263	54.7192	175.663	103.306	191.937
FASYN-INITIAL-PWY: superpathway of fatty acid biosynthesis initiation (E. coli)|g__Helicobacter.s__Helicobacter_typhlonius	0.268736	-0.34375	1	0.625	337.682	319.695	Model <= Con	328.689	0.8125	0.946736	-0.0789657	0.409397	266.707	209.832	161.794	184.314	89.0088	699.778	239.677	850.344	0	791.923	0	639.721	0	82.3115	1025.83	17.7781
FASYN-INITIAL-PWY: superpathway of fatty acid biosynthesis initiation (E. coli)|g__Lachnospiraceae_unclassified.s__Lachnospiraceae_bacterium_3_2	0.381574	-0.125	0.125	0	1.76042	0	Model <= Con	0.880209	0.0625	0	#NAME?	0.438447	0	0	0	0	0	0	0	14.0833	0	0	0	0	0	0	0	0
FASYN-INITIAL-PWY: superpathway of fatty acid biosynthesis initiation (E. coli)|g__Lachnospiraceae_unclassified.s__Lachnospiraceae_bacterium_A2	0.012777	-0.625	0.625	0	18.3375	0	Model < Con	9.16874	0.3125	0	#NAME?	0.056139	11.5973	0	35.2145	10.3425	19.4032	70.1424	0	0	0	0	0	0	0	0	0	0
FASYN-INITIAL-PWY: superpathway of fatty acid biosynthesis initiation (E. coli)|g__Lachnospiraceae_unclassified.s__Lachnospiraceae_bacterium_M18_1	0.700128	-0.09375	0.25	0.125	3.14685	7.4048	Model <= Con	5.27583	0.1875	2.35308	1.23455	0.74675	0	15.6424	0	0	0	0	0	9.53237	0	0	0	0	59.2384	0	0	0
FASYN-INITIAL-PWY: superpathway of fatty acid biosynthesis initiation (E. coli)|g__Lactobacillus.s__Lactobacillus_reuteri	0.170904	-0.25	0.25	0	3.12655	0	Model <= Con	1.56328	0.125	0	#NAME?	0.289461	0	12.9817	0	0	0	0	0	12.0307	0	0	0	0	0	0	0	0
FASYN-INITIAL-PWY: superpathway of fatty acid biosynthesis initiation (E. coli)|g__Oscillibacter.s__Oscillibacter_sp_1_3	0.000785338	1	0.375	1	5.51277	149.84	Con < Model	77.6762	0.6875	27.1805	4.7645	0.0120961	18.833	13.689	0	11.5802	0	0	0	0	175.513	250.894	329.581	34.2437	21.4144	80.6353	164.788	141.648
FASYN-INITIAL-PWY: superpathway of fatty acid biosynthesis initiation (E. coli)|g__Parabacteroides.s__Parabacteroides_distasonis	0.500904	-0.203125	0.625	0.375	11.671	7.46523	Model <= Con	9.56811	0.5	0.63964	-0.644668	0.554967	5.02559	0	7.69099	0	0	28.0243	24.5387	28.0884	7.73047	36.8186	0	15.1728	0	0	0	0
FASYN-INITIAL-PWY: superpathway of fatty acid biosynthesis initiation (E. coli)|g__Parasutterella.s__Parasutterella_excrementihominis	0.170904	-0.25	0.25	0	2.55951	0	Model <= Con	1.27976	0.125	0	#NAME?	0.289461	0	0	0	15.5049	0	0	0	4.97124	0	0	0	0	0	0	0	0
FASYN-INITIAL-PWY: superpathway of fatty acid biosynthesis initiation (E. coli)|g__Streptococcus.s__Streptococcus_hyointestinalis	0.170904	-0.25	0.25	0	19.9429	0	Model <= Con	9.97146	0.125	0	#NAME?	0.289461	0	0	0	44.7308	0	114.812	0	0	0	0	0	0	0	0	0	0
PWY-4041: &gamma;-glutamyl cycle	0.0262942	-0.671875	0.875	0.625	159.709	22.4386	Model < Con	91.074	0.75	0.140496	-2.8314	0.100562	49.2319	0	264.634	220.808	39.5755	314.143	221.059	168.224	9.77579	60.4855	28.629	19.3494	0	0	0	61.2689
PWY-821: superpathway of sulfur amino acid biosynthesis (Saccharomyces cerevisiae)	0.0214682	-0.65625	0.75	0.25	44.8867	5.99516	Model < Con	25.4409	0.5	0.133562	-2.90442	0.0898375	0	0	74.09	68.688	35.449	54.4226	102.67	23.7734	0	24.7823	0	23.179	0	0	0	0
PWY-7332: superpathway of UDP-N-acetylglucosamine-derived O-antigen building blocks biosynthesis	0.0270655	-0.65625	1	0.25	300.061	42.1523	Model < Con	171.107	0.625	0.140479	-2.83157	0.100562	49.7851	220.323	47.0826	47.5549	183.82	90.0475	1662.53	99.3491	0	96.3212	0	0	240.897	0	0	0
PWY-1861: formaldehyde assimilation II (assimilatory RuMP Cycle)	0.0288663	-0.65625	0.875	0.5	79.0538	22.6832	Model < Con	50.8685	0.6875	0.286933	-1.80121	0.100562	0	87.0632	124.281	60.5857	33.533	64.8815	205.354	56.7319	0	19.3281	0	51.6712	63.8445	0	0	46.6216
POLYISOPRENSYN-PWY: polyisoprenoid biosynthesis (E. coli)	0.0308276	-0.65625	1	0.625	384.449	137.478	Model < Con	260.963	0.8125	0.357596	-1.4836	0.100562	110.635	266.403	402.676	299.793	131.757	693.85	523.419	647.058	0	523.787	0	195.292	0	120.871	214.62	45.2501
GALACTARDEG-PWY: D-galactarate degradation I|g__Escherichia.s__Escherichia_coli	0.381574	-0.125	0.125	0	3.68988	0	Model <= Con	1.84494	0.0625	0	#NAME?	0.438447	0	0	0	29.5191	0	0	0	0	0	0	0	0	0	0	0	0
PWY-7392: taxadiene biosynthesis (engineered)	0.0308276	-0.65625	1	0.625	601.075	222.43	Model < Con	411.753	0.8125	0.370055	-1.43419	0.100562	169.151	400.9	716.214	497.88	214.363	991.552	920.589	897.947	0	815.733	0	299.651	0	252.634	316.626	94.7997
PWY-6309: L-tryptophan degradation XI (mammalian, via kynurenine)	0.012777	-0.625	0.625	0	16.6981	0	Model < Con	8.34907	0.3125	0	#NAME?	0.056139	0	30.7442	21.9553	0	0	32.7028	29.1745	19.0082	0	0	0	0	0	0	0	0
PWY-6863: pyruvate fermentation to hexanol (engineered)	0.012777	-0.625	0.625	0	39.5434	0	Model < Con	19.7717	0.3125	0	#NAME?	0.056139	0	0	34.2143	73.0936	0	62.1661	103.601	43.2719	0	0	0	0	0	0	0	0
GLCMANNANAUT-PWY: superpathway of N-acetylglucosamine, N-acetylmannosamine and N-acetylneuraminate degradation|g__Escherichia.s__Escherichia_coli	0.381574	-0.125	0.125	0	2.08845	0	Model <= Con	1.04423	0.0625	0	#NAME?	0.438447	0	0	0	16.7076	0	0	0	0	0	0	0	0	0	0	0	0
PWY-7200: superpathway of pyrimidine deoxyribonucleoside salvage	0.012777	-0.625	0.625	0	93.7084	0	Model < Con	46.8542	0.3125	0	#NAME?	0.056139	0	116.456	253.166	0	73.5446	0	122.508	183.993	0	0	0	0	0	0	0	0
GLUCARDEG-PWY: D-glucarate degradation I|g__Escherichia.s__Escherichia_coli	0.381574	-0.125	0.125	0	1.84521	0	Model <= Con	0.922606	0.0625	0	#NAME?	0.438447	0	0	0	14.7617	0	0	0	0	0	0	0	0	0	0	0	0
GLUDEG-I-PWY: GABA shunt	0.0287082	-0.625	0.75	0.25	27.2504	4.55626	Model < Con	15.9033	0.5	0.1672	-2.58036	0.100562	0	29.5223	23.089	0	9.36604	37.5501	55.986	62.4899	21.3775	0	0	0	0	0	0	15.0725
GLUCARGALACTSUPER-PWY: superpathway of D-glucarate and D-galactarate degradation|g__Escherichia.s__Escherichia_coli	0.381574	-0.125	0.125	0	3.68988	0	Model <= Con	1.84494	0.0625	0	#NAME?	0.438447	0	0	0	29.5191	0	0	0	0	0	0	0	0	0	0	0	0
NAD-BIOSYNTHESIS-II: NAD salvage pathway III (to nicotinamide riboside)	0.0376443	-0.625	0.875	0.5	40.6084	10.0574	Model < Con	25.3329	0.6875	0.247668	-2.01352	0.115811	25.5204	0	10.9077	52.6648	85.6302	96.5308	14.7427	38.8707	0	35.673	0	0	8.16459	22.7298	0	13.8919
GLUCONEO-PWY: gluconeogenesis I|g__Helicobacter.s__Helicobacter_typhlonius	0.268736	-0.34375	1	0.625	311.66	297.805	Model <= Con	304.732	0.8125	0.955544	-0.0656054	0.409397	234.253	209.735	153.617	176.134	83.825	635.332	214.966	785.417	0	753.67	0	574.946	0	65.9373	971.84	16.0449
GLYCOLYSIS-E-D: superpathway of glycolysis and the Entner-Doudoroff pathway	0.0379176	-0.625	1	1	477.036	286.197	Model < Con	381.617	1	0.599949	-0.737089	0.115811	320.969	292.208	427.715	527.777	230.676	796.484	681.274	539.185	271.016	308.972	440.847	407.036	219.485	243.314	155.511	243.398
GLUCOSE1PMETAB-PWY: glucose and glucose-1-phosphate degradation|g__Escherichia.s__Escherichia_coli	0.381574	-0.125	0.125	0	4.36425	0	Model <= Con	2.18212	0.0625	0	#NAME?	0.438447	0	0	0	34.914	0	0	0	0	0	0	0	0	0	0	0	0
PWY-5022: 4-aminobutanoate degradation V	0.0379595	-0.59375	0.75	0.25	26.1104	4.54971	Model < Con	15.33	0.5	0.174249	-2.52078	0.115811	0	18.9104	22.7522	0	9.4034	39.4584	57.4305	60.9282	21.1092	0	0	0	0	0	0	15.2885
NONOXIPENT-PWY: pentose phosphate pathway (non-oxidative branch) I	0.0498834	-0.59375	1	1	915.144	607.372	Model < Con	761.258	1	0.66369	-0.591418	0.151196	495.496	489.527	1116.88	1269.59	483.893	1153.11	1051.05	1261.61	299.222	1069.75	475.596	777.638	276.46	433.747	1170.32	356.242
GLUDEG-I-PWY: GABA shunt|g__Lactobacillus.s__Lactobacillus_reuteri	0.0764479	-0.375	0.375	0	6.49387	0	Model <= Con	3.24693	0.1875	0	#NAME?	0.180254	0	17.1372	0	0	0	0	12.4862	22.3275	0	0	0	0	0	0	0	0
COLANSYN-PWY: colanic acid building blocks biosynthesis	0.0649573	-0.5625	1	1	626.747	350.003	Model <= Con	488.375	1	0.558444	-0.840516	0.180254	392.374	341.641	616.436	688.381	341.911	1061.76	740.559	830.92	172.203	837.197	107.152	417.09	108.618	322.908	627.075	207.783
GLUTORN-PWY: L-ornithine biosynthesis I|g__Clostridium.s__Clostridium_sp_ASF356	0.381574	-0.125	0.125	0	2.34031	0	Model <= Con	1.17015	0.0625	0	#NAME?	0.438447	0	0	0	0	0	0	18.7225	0	0	0	0	0	0	0	0	0
GLUTORN-PWY: L-ornithine biosynthesis I|g__Clostridium.s__Clostridium_sp_ASF502	0.2697	0.265625	0.125	0.375	2.27191	13.6196	Con <= Model	7.94576	0.25	5.99479	2.58371	0.409397	0	0	18.1753	0	0	0	0	0	0	68.9529	0	13.2051	0	0	26.7989	0
GLUTORN-PWY: L-ornithine biosynthesis I|g__Corynebacterium.s__Corynebacterium_glutamicum	0.170904	-0.25	0.25	0	3.78701	0	Model <= Con	1.8935	0.125	0	#NAME?	0.289461	0	0	0	0	0	14.4249	15.8711	0	0	0	0	0	0	0	0	0
GLUTORN-PWY: L-ornithine biosynthesis I|g__Dorea.s__Dorea_sp_5_2	0.214338	0.296875	0.125	0.375	1.76196	15.7393	Con <= Model	8.75062	0.25	8.93283	3.15912	0.347809	0	0	0	0	0	14.0957	0	0	0	19.4399	0	0	0	59.4148	47.0596	0
GLUTORN-PWY: L-ornithine biosynthesis I|g__Escherichia.s__Escherichia_coli	0.381574	-0.125	0.125	0	1.28234	0	Model <= Con	0.641172	0.0625	0	#NAME?	0.438447	0	0	0	10.2588	0	0	0	0	0	0	0	0	0	0	0	0
GLUTORN-PWY: L-ornithine biosynthesis I|g__Eubacterium.s__Eubacterium_plexicaudatum	0.381574	-0.125	0.125	0	2.32164	0	Model <= Con	1.16082	0.0625	0	#NAME?	0.438447	0	0	0	0	0	0	18.5731	0	0	0	0	0	0	0	0	0
GLUTORN-PWY: L-ornithine biosynthesis I|g__Firmicutes_unclassified.s__Firmicutes_bacterium_ASF500	0.749559	-0.09375	0.375	0.25	11.1479	9.16813	Model <= Con	10.158	0.3125	0.822413	-0.282066	0.794909	0	0	45.6749	23.5672	0	0	19.9407	0	50.2138	0	0	23.1313	0	0	0	0
GLUTORN-PWY: L-ornithine biosynthesis I|g__Helicobacter.s__Helicobacter_typhlonius	0.268736	-0.34375	1	0.625	369.716	373.25	Model <= Con	371.483	0.8125	1.00956	0.0137244	0.409397	282.495	218.017	231.067	203.321	77.453	741.058	249.999	954.316	0	908.826	0	710.12	0	77.2562	1269.96	19.8376
GLUTORN-PWY: L-ornithine biosynthesis I|g__Lachnospiraceae_unclassified.s__Lachnospiraceae_bacterium_28_4	0.00146006	0.875	0	0.875	0	539.891	Con < Model	269.946	0.4375	Inf	Inf	0.0130446	0	0	0	0	0	0	0	0	179.147	300.743	447.498	952.462	1403.48	710.44	0	325.358
GLUTORN-PWY: L-ornithine biosynthesis I|g__Lachnospiraceae_unclassified.s__Lachnospiraceae_bacterium_3_2	0.381574	0.125	0	0.125	0	1.26011	Con <= Model	0.630057	0.0625	Inf	Inf	0.438447	0	0	0	0	0	0	0	0	0	0	10.0809	0	0	0	0	0
GLUTORN-PWY: L-ornithine biosynthesis I|g__Lachnospiraceae_unclassified.s__Lachnospiraceae_bacterium_A2	0.012777	-0.625	0.625	0	19.6202	0	Model < Con	9.81012	0.3125	0	#NAME?	0.056139	13.9585	0	35.0567	16.1595	24.7457	67.0416	0	0	0	0	0	0	0	0	0	0
GLUTORN-PWY: L-ornithine biosynthesis I|g__Lachnospiraceae_unclassified.s__Lachnospiraceae_bacterium_A4	0.0324742	-0.5	0.5	0	19.5085	0	Model < Con	9.75423	0.25	0	#NAME?	0.100562	55.5049	20.0887	0	67.4935	0	0	12.9805	0	0	0	0	0	0	0	0	0
GLUTORN-PWY: L-ornithine biosynthesis I|g__Lachnospiraceae_unclassified.s__Lachnospiraceae_bacterium_COE1	0.0764479	-0.375	0.375	0	19.0048	0	Model <= Con	9.50242	0.1875	0	#NAME?	0.180254	0	15.6515	106.348	0	0	0	30.0395	0	0	0	0	0	0	0	0	0
GLUTORN-PWY: L-ornithine biosynthesis I|g__Lachnospiraceae_unclassified.s__Lachnospiraceae_bacterium_M18_1	0.65494	-0.125	0.375	0.25	11.8696	10.9724	Model <= Con	11.421	0.3125	0.924415	-0.113387	0.702586	0	21.3333	60.5965	0	0	0	13.0268	0	0	11.7172	0	0	76.0622	0	0	0
GLUTORN-PWY: L-ornithine biosynthesis I|g__Parasutterella.s__Parasutterella_excrementihominis	0.381574	-0.125	0.125	0	0.695712	0	Model <= Con	0.347856	0.0625	0	#NAME?	0.438447	0	0	0	5.5657	0	0	0	0	0	0	0	0	0	0	0	0
P42-PWY: incomplete reductive TCA cycle	0.0649573	-0.5625	1	1	240.897	139.705	Model <= Con	190.301	1	0.579935	-0.786037	0.180254	71.2909	232.549	248.512	423.398	81.0025	183.572	374.286	312.569	305.707	383.482	48.261	179.934	32.9249	46.3904	50.5321	70.4066
PWY-6263: superpathway of menaquinol-8 biosynthesis II	0.0822168	-0.53125	1	0.625	257.975	136.387	Model <= Con	197.181	0.8125	0.528683	-0.919526	0.193611	154.017	129.897	153.013	270.021	142.726	360.438	362.212	491.474	0	281.146	0	297.873	0	112.585	291.994	107.497
GLYCOGENSYNTH-PWY: glycogen biosynthesis I (from ADP-D-Glucose)|g__Escherichia.s__Escherichia_coli	0.381574	-0.125	0.125	0	1.71518	0	Model <= Con	0.857588	0.0625	0	#NAME?	0.438447	0	0	0	13.7214	0	0	0	0	0	0	0	0	0	0	0	0
GLYCOGENSYNTH-PWY: glycogen biosynthesis I (from ADP-D-Glucose)|g__Streptococcus.s__Streptococcus_hyointestinalis	0.170904	-0.25	0.25	0	16.9633	0	Model <= Con	8.48167	0.125	0	#NAME?	0.289461	0	0	0	38.464	0	97.2427	0	0	0	0	0	0	0	0	0	0
PHOSLIPSYN-PWY: superpathway of phospholipid biosynthesis I (bacteria)	0.0829837	-0.53125	1	1	703.324	382.105	Model <= Con	542.715	1	0.543283	-0.880223	0.193942	626.289	232.061	652.574	1029.11	335.04	1141.39	951.828	658.298	211.081	660.409	86.6612	579.529	78.4062	449.979	680.495	310.275
TRPSYN-PWY: L-tryptophan biosynthesis	0.0829837	-0.53125	1	1	833.025	416.75	Model <= Con	624.888	1	0.500285	-0.999177	0.193942	522.712	592.394	658.708	1192.94	348.926	1071.65	893.338	1383.54	60.3382	1044.91	67.2404	676.872	67.9696	205.393	1117.81	93.4757
CATECHOL-ORTHO-CLEAVAGE-PWY: catechol degradation to &beta;-ketoadipate	0.0324742	-0.5	0.5	0	9.26588	0	Model < Con	4.63294	0.25	0	#NAME?	0.100562	0	15.2779	0	0	0	18.6538	24.6394	15.5559	0	0	0	0	0	0	0	0
METHGLYUT-PWY: superpathway of methylglyoxal degradation	0.0324742	-0.5	0.5	0	18.8222	0	Model < Con	9.41109	0.25	0	#NAME?	0.100562	0	8.58159	0	54.9784	0	57.2652	0	29.7523	0	0	0	0	0	0	0	0
P124-PWY: Bifidobacterium shunt	0.0324742	-0.5	0.5	0	37.7812	0	Model < Con	18.8906	0.25	0	#NAME?	0.100562	0	86.1882	58.0424	0	0	0	83.9537	74.0653	0	0	0	0	0	0	0	0
GLYOXYLATE-BYPASS: glyoxylate cycle|g__Corynebacterium.s__Corynebacterium_glutamicum	0.0324742	-0.5	0.5	0	8.07545	0	Model < Con	4.03772	0.25	0	#NAME?	0.100562	0	17.9733	13.8263	0	0	12.4806	20.3233	0	0	0	0	0	0	0	0	0
GLYOXYLATE-BYPASS: glyoxylate cycle|g__Escherichia.s__Escherichia_coli	0.381574	-0.125	0.125	0	1.59447	0	Model <= Con	0.797235	0.0625	0	#NAME?	0.438447	0	0	0	12.7558	0	0	0	0	0	0	0	0	0	0	0	0
PWY0-862: (5Z)-dodecenoate biosynthesis I	0.0324742	-0.5	0.5	0	24.8014	0	Model < Con	12.4007	0.25	0	#NAME?	0.100562	0	0	0	42.6022	53.8892	59.7989	0	42.1212	0	0	0	0	0	0	0	0
PWY-5464: superpathway of cytosolic glycolysis (plants), pyruvate dehydrogenase and TCA cycle	0.0324742	-0.5	0.5	0	32.8837	0	Model < Con	16.4419	0.25	0	#NAME?	0.100562	0	57.6224	0	35.4294	0	68.8267	101.191	0	0	0	0	0	0	0	0	0
HCAMHPDEG-PWY: 3-phenylpropanoate and 3-(3-hydroxyphenyl)propanoate degradation to 2-hydroxypentadienoate|g__Escherichia.s__Escherichia_coli	0.381574	-0.125	0.125	0	1.30533	0	Model <= Con	0.652665	0.0625	0	#NAME?	0.438447	0	0	0	10.4426	0	0	0	0	0	0	0	0	0	0	0	0
PWY-5723: Rubisco shunt	0.0324742	-0.5	0.5	0	23.4425	0	Model < Con	11.7213	0.25	0	#NAME?	0.100562	0	37.5336	18.0079	71.1817	0	0	60.8169	0	0	0	0	0	0	0	0	0
HEME-BIOSYNTHESIS-II: heme b biosynthesis I (aerobic)|g__Corynebacterium.s__Corynebacterium_glutamicum	0.0045693	-0.75	0.75	0	12.7684	0	Model < Con	6.38419	0.375	0	#NAME?	0.027654	0	17.0919	24.3709	11.2682	0	18.2104	15.5769	15.6285	0	0	0	0	0	0	0	0
HEME-BIOSYNTHESIS-II: heme b biosynthesis I (aerobic)|g__Mucispirillum.s__Mucispirillum_schaedleri	0.000906857	1	0.625	1	23.1544	545.899	Con < Model	284.527	0.8125	23.5764	4.55927	0.0120961	0	0	12.0731	0	11.9984	34.8098	33.8429	92.5113	132.733	469.523	235.695	310.257	438.813	1290.3	546.422	943.45
PWY-7115: C4 photosynthetic carbon assimilation cycle, NAD-ME type	0.0324742	-0.5	0.5	0	35.9503	0	Model < Con	17.9751	0.25	0	#NAME?	0.100562	38.726	0	44.8218	72.1141	0	0	0	131.94	0	0	0	0	0	0	0	0
HEMESYN2-PWY: heme b biosynthesis II (oxygen-independent)|g__Helicobacter.s__Helicobacter_typhlonius	0.268736	-0.34375	1	0.625	308.248	294.716	Model <= Con	301.482	0.8125	0.956101	-0.0647655	0.409397	243.625	201.818	149.541	159.951	77.8732	618.844	228.197	786.135	0	728.779	0	567.035	0	68.391	978.253	15.2705
PWY66-409: superpathway of purine nucleotide salvage	0.0728489	-0.5	0.625	0.25	239.923	12.3559	Model <= Con	126.139	0.4375	0.0514997	-4.27929	0.180254	0	44.7103	151.863	180.304	0	620.396	922.11	0	0	60.3722	0	0	0	38.4754	0	0
PWY-6270: isoprene biosynthesis I	0.104895	-0.5	1	1	916.679	456.618	Model <= Con	686.648	1	0.498122	-1.00543	0.238842	234.735	537.785	1424.29	796.164	330.561	1294.34	1596.08	1119.47	476.911	1135.8	104.151	409.076	125.283	610.271	415.504	375.948
HISDEG-PWY: L-histidine degradation I|g__Alistipes.s__Alistipes_timonensis	0.381574	-0.125	0.125	0	1.37728	0	Model <= Con	0.68864	0.0625	0	#NAME?	0.438447	11.0182	0	0	0	0	0	0	0	0	0	0	0	0	0	0	0
HISDEG-PWY: L-histidine degradation I|g__Bacteroides.s__Bacteroides_massiliensis	0.000681956	1	0.25	1	5.76031	140.353	Con < Model	73.0568	0.625	24.3656	4.60677	0.0120961	33.3387	0	0	0	0	12.7438	0	0	94.4164	434.051	251.153	86.9686	69.9415	49.8697	43.64	92.7859
HISDEG-PWY: L-histidine degradation I|g__Bacteroides.s__Bacteroides_sartorii	0.214338	-0.296875	0.375	0.125	12.0808	1.60798	Model <= Con	6.8444	0.25	0.133102	-2.9094	0.347809	0	0	0	50.9905	0	16.9257	0	28.7303	0	0	0	12.8638	0	0	0	0
HISDEG-PWY: L-histidine degradation I|g__Bacteroides.s__Bacteroides_vulgatus	0.0764479	-0.375	0.375	0	6.22521	0	Model <= Con	3.1126	0.1875	0	#NAME?	0.180254	0	0	0	9.60733	0	22.2124	0	17.9819	0	0	0	0	0	0	0	0
HISDEG-PWY: L-histidine degradation I|g__Firmicutes_unclassified.s__Firmicutes_bacterium_ASF500	0.0001554	1	1	1	146.845	704.867	Con < Model	425.856	1	4.80007	2.26305	0.0106938	77.8656	227.028	271.584	95.6609	73.4153	98.8034	127.768	202.636	861.817	1087.08	1235.57	467.609	369.767	591.73	392.275	633.087
HISDEG-PWY: L-histidine degradation I|g__Muribaculaceae_unclassified.s__Muribaculaceae_bacterium_DSM_103720	0.012777	-0.625	0.625	0	17.8463	0	Model < Con	8.92316	0.3125	0	#NAME?	0.056139	15.4604	0	0	56.8412	21.5091	39.975	8.98468	0	0	0	0	0	0	0	0	0
HISDEG-PWY: L-histidine degradation I|g__Parabacteroides.s__Parabacteroides_distasonis	0.170561	-0.40625	0.75	0.375	15.7536	6.98491	Model <= Con	11.3693	0.5625	0.443383	-1.17337	0.289461	7.21589	0	0	10.055	19.4281	38.1339	23.685	27.5114	9.56782	36.0095	0	10.302	0	0	0	0
HISDEG-PWY: L-histidine degradation I|g__Parabacteroides.s__Parabacteroides_goldsteinii	0.381574	0.125	0	0.125	0	0.890988	Con <= Model	0.445494	0.0625	Inf	Inf	0.438447	0	0	0	0	0	0	0	0	7.1279	0	0	0	0	0	0	0
PWY-7560: methylerythritol phosphate pathway II	0.104895	-0.5	1	1	842.197	407.7	Model <= Con	624.948	1	0.484092	-1.04665	0.238842	208.67	493.76	1328.92	715.827	294.796	1203.34	1470.23	1022.03	426.9	1023.2	91.463	363.373	110.189	543.659	369.49	333.333
HISTSYN-PWY: L-histidine biosynthesis|g__Anaerotruncus.s__Anaerotruncus_sp_G3_2012	0.0045693	0.75	0	0.75	0	83.2075	Con < Model	41.6037	0.375	Inf	Inf	0.027654	0	0	0	0	0	0	0	0	171.591	0	135.16	79.0227	45.3866	30.7995	0	203.7
HISTSYN-PWY: L-histidine biosynthesis|g__Bacteroides.s__Bacteroides_caecimuris	0.488371	0.21875	0.625	0.75	17.3647	21.1122	Con <= Model	19.2385	0.6875	1.21581	0.281916	0.543024	11.5368	0	32.8197	0	11.1355	76.6722	0	6.75375	22.6246	74.6037	0	11.3128	0	16.8818	17.601	25.8737
HISTSYN-PWY: L-histidine biosynthesis|g__Bacteroides.s__Bacteroides_faecichinchillae	0.170904	-0.25	0.25	0	2.33142	0	Model <= Con	1.16571	0.125	0	#NAME?	0.289461	2.4083	0	0	0	0	0	0	16.2431	0	0	0	0	0	0	0	0
HISTSYN-PWY: L-histidine biosynthesis|g__Bacteroides.s__Bacteroides_massiliensis	0.000681956	1	0.25	1	4.77236	111.151	Con < Model	57.9616	0.625	23.2905	4.54167	0.0120961	25.6293	0	0	0	0	12.5495	0	0	63.9631	370.124	183.045	81.9384	57.8062	39.9837	37.1577	55.188
HISTSYN-PWY: L-histidine biosynthesis|g__Bacteroides.s__Bacteroides_sartorii	0.0298407	-0.578125	0.625	0.125	25.9342	1.46328	Model < Con	13.6987	0.375	0.056423	-4.14757	0.100562	24.6336	0	0	61.3821	0	38.9827	35.5532	46.9216	0	0	0	11.7063	0	0	0	0
HISTSYN-PWY: L-histidine biosynthesis|g__Bacteroides.s__Bacteroides_uniformis	0.012777	-0.625	0.625	0	29.3553	0	Model < Con	14.6777	0.3125	0	#NAME?	0.056139	38.9085	0	22.2643	37.6318	0	117.913	18.1255	0	0	0	0	0	0	0	0	0
HISTSYN-PWY: L-histidine biosynthesis|g__Bacteroides.s__Bacteroides_vulgatus	0.0045693	-0.75	0.75	0	13.9633	0	Model < Con	6.98163	0.375	0	#NAME?	0.027654	2.13431	0	0	6.59227	49.9512	29.1854	9.81305	14.0298	0	0	0	0	0	0	0	0
HISTSYN-PWY: L-histidine biosynthesis|g__Corynebacterium.s__Corynebacterium_glutamicum	0.170904	-0.25	0.25	0	4.49156	0	Model <= Con	2.24578	0.125	0	#NAME?	0.289461	0	0	17.2491	0	0	18.6834	0	0	0	0	0	0	0	0	0	0
HISTSYN-PWY: L-histidine biosynthesis|g__Erysipelatoclostridium.s__Clostridium_cocleatum	0.0764479	-0.375	0.375	0	13.3043	0	Model <= Con	6.65216	0.1875	0	#NAME?	0.180254	0	0	0	0	0	32.9709	39.1	34.3637	0	0	0	0	0	0	0	0
HISTSYN-PWY: L-histidine biosynthesis|g__Helicobacter.s__Helicobacter_typhlonius	0.268736	-0.34375	1	0.625	330.437	321.885	Model <= Con	326.161	0.8125	0.974116	-0.0378339	0.409397	235.44	199.867	161.341	193.791	90.4675	693.922	228.89	839.781	0	772.268	0	651.225	0	75.1611	1057.25	19.1765
HISTSYN-PWY: L-histidine biosynthesis|g__Mucispirillum.s__Mucispirillum_schaedleri	0.000681956	1	0.25	1	4.78426	517.986	Con < Model	261.385	0.625	108.269	6.75847	0.0120961	0	0	0	0	17.0235	0	21.2506	0	118.273	445.407	212.22	321.216	466.052	1195.94	492.876	891.903
HISTSYN-PWY: L-histidine biosynthesis|g__Muribaculaceae_unclassified.s__Muribaculaceae_bacterium_DSM_103720	0.0324742	-0.5	0.5	0	16.0638	0	Model < Con	8.03188	0.25	0	#NAME?	0.100562	12.7605	0	0	66.9486	17.3464	31.4545	0	0	0	0	0	0	0	0	0	0
HISTSYN-PWY: L-histidine biosynthesis|g__Muribaculum.s__Muribaculum_intestinale	0.0764479	-0.375	0.375	0	19.7318	0	Model <= Con	9.86589	0.1875	0	#NAME?	0.180254	31.2535	0	0	101.75	0	0	24.8512	0	0	0	0	0	0	0	0	0
HISTSYN-PWY: L-histidine biosynthesis|g__Oscillibacter.s__Oscillibacter_sp_1_3	0.00505274	0.828125	0.375	0.875	8.37563	194.462	Con < Model	101.419	0.625	23.2176	4.53714	0.0294294	25.8398	0	25.641	0	0	15.5242	0	0	236.192	296.438	432.572	61.771	0	126.04	237.123	165.557
HISTSYN-PWY: L-histidine biosynthesis|g__Parabacteroides.s__Parabacteroides_distasonis	0.407775	-0.203125	0.375	0.125	5.57229	2.76077	Model <= Con	4.16653	0.25	0.495446	-1.0132	0.463959	8.96662	0	0	0	0	18.2442	0	17.3676	0	22.0861	0	0	0	0	0	0
HISTSYN-PWY: L-histidine biosynthesis|g__Parasutterella.s__Parasutterella_excrementihominis	0.381574	-0.125	0.125	0	3.19649	0	Model <= Con	1.59825	0.0625	0	#NAME?	0.438447	0	0	0	25.5719	0	0	0	0	0	0	0	0	0	0	0	0
PYRIDNUCSYN-PWY: NAD de novo biosynthesis I (from aspartate)	0.104895	-0.5	1	1	1225.28	918.706	Model <= Con	1071.99	1	0.749794	-0.415435	0.238842	951.889	634	1081.73	1471.52	688.459	1976.39	1342.34	1655.89	505.439	2172.74	627.433	1257.73	371.801	596.803	1319.33	498.362
HOMOSER-METSYN-PWY: L-methionine biosynthesis I|g__Corynebacterium.s__Corynebacterium_glutamicum	0.0764479	-0.375	0.375	0	6.53511	0	Model <= Con	3.26756	0.1875	0	#NAME?	0.180254	0	19.3485	0	0	0	17.1646	0	15.7678	0	0	0	0	0	0	0	0
HOMOSER-METSYN-PWY: L-methionine biosynthesis I|g__Escherichia.s__Escherichia_coli	0.381574	-0.125	0.125	0	2.4589	0	Model <= Con	1.22945	0.0625	0	#NAME?	0.438447	0	0	0	19.6712	0	0	0	0	0	0	0	0	0	0	0	0
HOMOSER-METSYN-PWY: L-methionine biosynthesis I|g__Streptococcus.s__Streptococcus_hyointestinalis	0.170904	-0.25	0.25	0	14.3681	0	Model <= Con	7.18407	0.125	0	#NAME?	0.289461	0	0	0	34.2023	0	80.7429	0	0	0	0	0	0	0	0	0	0
P562-PWY: myo-inositol degradation I	0.105772	-0.484375	0.875	0.375	60.6195	25.4998	Model <= Con	43.0597	0.625	0.420654	-1.24929	0.240544	0	29.94	35.2824	39.8399	84.1162	60.5422	146.26	88.9753	65.0297	0	0	0	0	82.1024	56.8666	0
HSERMETANA-PWY: L-methionine biosynthesis III|g__Akkermansia.s__Akkermansia_muciniphila	0.0764479	0.375	0	0.375	0	10.3818	Con <= Model	5.1909	0.1875	Inf	Inf	0.180254	0	0	0	0	0	0	0	0	30.2165	36.6168	0	16.2212	0	0	0	0
HSERMETANA-PWY: L-methionine biosynthesis III|g__Corynebacterium.s__Corynebacterium_glutamicum	0.0045693	-0.75	0.75	0	11.5409	0	Model < Con	5.77045	0.375	0	#NAME?	0.027654	0	12.0566	18.7275	13.0812	0	14.8157	16.8334	16.8128	0	0	0	0	0	0	0	0
HSERMETANA-PWY: L-methionine biosynthesis III|g__Helicobacter.s__Helicobacter_typhlonius	0.268736	-0.34375	1	0.625	303.93	299.496	Model <= Con	301.713	0.8125	0.985413	-0.0212001	0.409397	212.57	199.385	144.403	169.019	77.2204	654.518	226.241	748.08	0	712.993	0	570.451	0	76.1124	1015.03	21.3799
HSERMETANA-PWY: L-methionine biosynthesis III|g__Muribaculaceae_unclassified.s__Muribaculaceae_bacterium_DSM_103720	0.0764479	-0.375	0.375	0	14.7067	0	Model <= Con	7.35333	0.1875	0	#NAME?	0.180254	0	0	0	55.4355	17.1625	45.0552	0	0	0	0	0	0	0	0	0	0
HSERMETANA-PWY: L-methionine biosynthesis III|g__Parabacteroides.s__Parabacteroides_distasonis	0.65494	-0.125	0.375	0.25	8.08536	4.1983	Model <= Con	6.14183	0.3125	0.519247	-0.945508	0.702586	0	0	0	0	0	25.3037	15.2747	24.1045	5.6482	27.9382	0	0	0	0	0	0
HSERMETANA-PWY: L-methionine biosynthesis III|g__Parabacteroides.s__Parabacteroides_goldsteinii	0.381574	0.125	0	0.125	0	0.862999	Con <= Model	0.4315	0.0625	Inf	Inf	0.438447	0	0	0	0	0	0	0	0	6.90399	0	0	0	0	0	0	0
HSERMETANA-PWY: L-methionine biosynthesis III|g__Streptococcus.s__Streptococcus_hyointestinalis	0.170904	-0.25	0.25	0	14.9573	0	Model <= Con	7.47867	0.125	0	#NAME?	0.289461	0	0	0	31.6234	0	88.0353	0	0	0	0	0	0	0	0	0	0
FERMENTATION-PWY: mixed acid fermentation	0.126686	-0.46875	1	0.625	311.41	198.492	Model <= Con	254.951	0.8125	0.637397	-0.649735	0.282232	167.912	419.457	395.54	300.928	201.359	232.156	532.43	241.499	0	185.904	0	476.422	0	174.062	690.642	60.9053
ILEUSYN-PWY: L-isoleucine biosynthesis I (from threonine)|g__Acutalibacter.s__Acutalibacter_muris	0.2697	-0.265625	0.375	0.125	11.6951	2.80621	Model <= Con	7.25067	0.25	0.239947	-2.05921	0.409397	20.3205	0	0	0	0	27.3736	45.8669	0	0	0	0	0	22.4497	0	0	0
ILEUSYN-PWY: L-isoleucine biosynthesis I (from threonine)|g__Akkermansia.s__Akkermansia_muciniphila	0.0764479	0.375	0	0.375	0	15.6764	Con <= Model	7.8382	0.1875	Inf	Inf	0.180254	0	0	0	0	0	0	0	0	43.0941	56.5803	0	25.7368	0	0	0	0
ILEUSYN-PWY: L-isoleucine biosynthesis I (from threonine)|g__Bacteroides.s__Bacteroides_caecimuris	1	-0.015625	0.875	0.625	28.737	27.4395	Model <=> Con	28.0882	0.75	0.95485	-0.0666536	1	15.0223	0	35.6447	10.861	13.3795	105.428	26.0417	23.5181	24.2448	111.501	0	0	0	36.1237	20.2121	27.4344
ILEUSYN-PWY: L-isoleucine biosynthesis I (from threonine)|g__Bacteroides.s__Bacteroides_faecichinchillae	0.170904	-0.25	0.25	0	3.68664	0	Model <= Con	1.84332	0.125	0	#NAME?	0.289461	8.67007	0	0	0	0	0	0	20.823	0	0	0	0	0	0	0	0
ILEUSYN-PWY: L-isoleucine biosynthesis I (from threonine)|g__Bacteroides.s__Bacteroides_uniformis	0.000785338	-1	1	0.375	50.9709	4.20578	Model < Con	27.5883	0.6875	0.0825134	-3.59923	0.0120961	71.1735	12.6767	22.0745	70.2682	33.4792	130.092	44.7223	23.2808	0	12.0011	0	0	0	11.3345	10.3107	0
ILEUSYN-PWY: L-isoleucine biosynthesis I (from threonine)|g__Corynebacterium.s__Corynebacterium_glutamicum	0.0324742	-0.5	0.5	0	11.149	0	Model < Con	5.57451	0.25	0	#NAME?	0.100562	0	23.3451	26.8507	0	0	17.793	21.2034	0	0	0	0	0	0	0	0	0
ILEUSYN-PWY: L-isoleucine biosynthesis I (from threonine)|g__Helicobacter.s__Helicobacter_typhlonius	0.316998	-0.3125	1	0.625	469.87	469.357	Model <= Con	469.614	0.8125	0.998908	-0.00157636	0.438447	328.723	293.586	249.523	223.691	100.309	931.962	342.624	1288.55	0	1084.26	0	845.371	0	223.619	1525.85	75.7591
ILEUSYN-PWY: L-isoleucine biosynthesis I (from threonine)|g__Lachnospiraceae_unclassified.s__Lachnospiraceae_bacterium_3_2	0.381574	0.125	0	0.125	0	6.2668	Con <= Model	3.1334	0.0625	Inf	Inf	0.438447	0	0	0	0	0	0	0	0	0	0	50.1344	0	0	0	0	0
ILEUSYN-PWY: L-isoleucine biosynthesis I (from threonine)|g__Mucispirillum.s__Mucispirillum_schaedleri	0.0001554	1	0.875	1	36.7102	747.193	Con < Model	391.952	0.9375	20.3538	4.34723	0.0106938	0	19.4767	15.1951	19.8595	24.1766	59.5438	39.8478	115.582	170.955	677.667	318.495	450.202	572.027	1823.27	764.302	1200.63
ILEUSYN-PWY: L-isoleucine biosynthesis I (from threonine)|g__Parabacteroides.s__Parabacteroides_distasonis	0.546524	-0.1875	0.625	0.5	12.3446	8.51268	Model <= Con	10.4286	0.5625	0.68959	-0.536189	0.599788	0	0	0	4.90004	14.0529	33.7987	17.9496	28.0552	6.11523	35.6334	0	12.6612	0	0	0	13.6917
ILEUSYN-PWY: L-isoleucine biosynthesis I (from threonine)|g__Parabacteroides.s__Parabacteroides_goldsteinii	0.381574	0.125	0	0.125	0	0.447033	Con <= Model	0.223516	0.0625	Inf	Inf	0.438447	0	0	0	0	0	0	0	0	0	0	0	3.57626	0	0	0	0
ILEUSYN-PWY: L-isoleucine biosynthesis I (from threonine)|g__Parabacteroides.s__Parabacteroides_merdae	0.381574	-0.125	0.125	0	1.56456	0	Model <= Con	0.78228	0.0625	0	#NAME?	0.438447	0	0	0	12.5165	0	0	0	0	0	0	0	0	0	0	0	0
ILEUSYN-PWY: L-isoleucine biosynthesis I (from threonine)|g__Streptococcus.s__Streptococcus_hyointestinalis	0.170904	-0.25	0.25	0	24.7122	0	Model <= Con	12.3561	0.125	0	#NAME?	0.289461	0	0	0	60.5838	0	137.114	0	0	0	0	0	0	0	0	0	0
PWY-5690: TCA cycle II (plants and fungi)	0.130381	-0.46875	1	1	139.204	83.7484	Model <= Con	111.476	1	0.601624	-0.733066	0.288047	47.7466	199.002	194.8	155.663	66.3944	77.342	281.176	91.5075	198.391	69.9542	38.931	146.54	27.4618	38.4086	100.77	49.5301
KETOGLUCONMET-PWY: ketogluconate metabolism|g__Escherichia.s__Escherichia_coli	0.381574	-0.125	0.125	0	2.32474	0	Model <= Con	1.16237	0.0625	0	#NAME?	0.438447	0	0	0	18.5979	0	0	0	0	0	0	0	0	0	0	0	0
PWY-7234: inosine-5-phosphate biosynthesis III	0.130381	-0.46875	1	1	442.488	181.554	Model <= Con	312.021	1	0.410304	-1.28524	0.288047	151.046	238.114	820.585	409.063	56.6865	353.103	1183.89	327.412	155.184	425.079	88.5803	230.357	72.9665	211.23	116.812	152.226
LACTOSECAT-PWY: lactose and galactose degradation I|g__Lactobacillus.s__Lactobacillus_johnsonii	0.381574	-0.125	0.125	0	1.18038	0	Model <= Con	0.590191	0.0625	0	#NAME?	0.438447	0	0	9.44306	0	0	0	0	0	0	0	0	0	0	0	0	0
LACTOSECAT-PWY: lactose and galactose degradation I|g__Lactobacillus.s__Lactobacillus_murinus	0.00146006	-0.875	0.875	0	35.3566	0	Model < Con	17.6783	0.4375	0	#NAME?	0.0130446	23.5734	13.1928	16.0744	30.3155	0	58.1558	121.251	20.29	0	0	0	0	0	0	0	0
LACTOSECAT-PWY: lactose and galactose degradation I|g__Lactococcus.s__Lactococcus_lactis	0.0045693	0.75	0	0.75	0	11.7846	Con < Model	5.89228	0.375	Inf	Inf	0.027654	0	0	0	0	0	0	0	0	7.93349	26.472	8.10998	0	0	21.3446	12.3967	18.0196
LACTOSECAT-PWY: lactose and galactose degradation I|g__Lactococcus.s__Lactococcus_raffinolactis	0.381574	0.125	0	0.125	0	1.25227	Con <= Model	0.626137	0.0625	Inf	Inf	0.438447	0	0	0	0	0	0	0	0	0	10.0182	0	0	0	0	0	0
LACTOSECAT-PWY: lactose and galactose degradation I|g__Streptococcus.s__Streptococcus_hyointestinalis	0.488143	-0.15625	0.25	0.125	25.5829	0.957752	Model <= Con	13.2703	0.1875	0.0374372	-4.73938	0.543024	0	0	0	39.7921	0	164.871	0	0	0	0	0	0	0	0	0	7.66202
PWY66-398: TCA cycle III (animals)	0.118212	-0.4375	0.625	0.25	24.5303	8.37187	Model <= Con	16.4511	0.4375	0.341286	-1.55095	0.263989	0	28.6111	53.5576	0	0	40.7068	47.812	25.5553	0	0	0	40.1286	0	0	26.8464	0
PWY-6549: L-glutamine biosynthesis III	0.155034	-0.4375	1	0.625	289.173	163.442	Model <= Con	226.308	0.8125	0.565205	-0.823155	0.289461	116.56	402.6	469.494	235.529	202.647	172.368	547.778	166.41	0	126.951	0	416.65	0	208.112	479.191	76.6328
METHGLYUT-PWY: superpathway of methylglyoxal degradation|g__Escherichia.s__Escherichia_coli	0.381574	-0.125	0.125	0	1.16046	0	Model <= Con	0.580229	0.0625	0	#NAME?	0.438447	0	0	0	9.28366	0	0	0	0	0	0	0	0	0	0	0	0
PWY-6612: superpathway of tetrahydrofolate biosynthesis	0.155034	-0.4375	1	0.625	547.586	354.729	Model <= Con	451.158	0.8125	0.647806	-0.626367	0.289461	445.579	373.211	296.184	416.5	179.336	1077.23	484.946	1107.7	0	1001.59	0	723.843	0	144.319	942.457	25.6203
MET-SAM-PWY: superpathway of S-adenosyl-L-methionine biosynthesis|g__Escherichia.s__Escherichia_coli	0.381574	-0.125	0.125	0	1.3035	0	Model <= Con	0.651749	0.0625	0	#NAME?	0.438447	0	0	0	10.428	0	0	0	0	0	0	0	0	0	0	0	0
MET-SAM-PWY: superpathway of S-adenosyl-L-methionine biosynthesis|g__Streptococcus.s__Streptococcus_hyointestinalis	0.170904	-0.25	0.25	0	13.7179	0	Model <= Con	6.85895	0.125	0	#NAME?	0.289461	0	0	0	33.5794	0	76.1638	0	0	0	0	0	0	0	0	0	0
ANAGLYCOLYSIS-PWY: glycolysis III (from glucose)	0.194872	-0.40625	1	1	1491.26	946.742	Model <= Con	1219	1	0.634862	-0.655484	0.326485	737.055	834.49	2306.08	1729.58	524.635	1575.81	2791.96	1430.43	996.841	2306.38	856.671	816.38	513.398	498.246	706.045	879.981
METSYN-PWY: superpathway of L-homoserine and L-methionine biosynthesis|g__Escherichia.s__Escherichia_coli	0.381574	-0.125	0.125	0	1.18435	0	Model <= Con	0.592174	0.0625	0	#NAME?	0.438447	0	0	0	9.47478	0	0	0	0	0	0	0	0	0	0	0	0
METSYN-PWY: superpathway of L-homoserine and L-methionine biosynthesis|g__Streptococcus.s__Streptococcus_hyointestinalis	0.170904	-0.25	0.25	0	13.7986	0	Model <= Con	6.89931	0.125	0	#NAME?	0.289461	0	0	0	34.6201	0	75.7689	0	0	0	0	0	0	0	0	0	0
GLUCONEO-PWY: gluconeogenesis I	0.194872	-0.40625	1	1	1638.02	1211.96	Model <= Con	1424.99	1	0.73989	-0.434618	0.326485	1163.57	978.747	1372.73	1944.05	955.493	2360.79	1876.04	2452.77	745.173	2700.22	542.193	1683.66	304.602	674.099	2385.94	659.748
NAD-BIOSYNTHESIS-II: NAD salvage pathway III (to nicotinamide riboside)|g__Escherichia.s__Escherichia_coli	0.381574	-0.125	0.125	0	3.90633	0	Model <= Con	1.95316	0.0625	0	#NAME?	0.438447	0	0	0	31.2506	0	0	0	0	0	0	0	0	0	0	0	0
PWY0-1586: peptidoglycan maturation (meso-diaminopimelate containing)	0.194872	-0.40625	1	1	399.623	273.566	Model <= Con	336.594	1	0.68456	-0.54675	0.326485	157.778	201.438	406.747	694.119	247.903	645.757	387.697	455.543	246.548	269.216	332.199	361.539	86.3263	239.667	498.604	154.429
NAGLIPASYN-PWY: lipid IVA biosynthesis (E. coli)|g__Bacteroides.s__Bacteroides_uniformis	0.00146006	-0.875	0.875	0	49.572	0	Model < Con	24.786	0.4375	0	#NAME?	0.0130446	55.8311	0	35.4262	64.0224	25.4708	137.483	53.5605	24.7817	0	0	0	0	0	0	0	0
NAGLIPASYN-PWY: lipid IVA biosynthesis (E. coli)|g__Parasutterella.s__Parasutterella_excrementihominis	0.170904	-0.25	0.25	0	4.73212	0	Model <= Con	2.36606	0.125	0	#NAME?	0.289461	0	0	0	28.5028	0	0	9.35412	0	0	0	0	0	0	0	0	0
ALLANTOINDEG-PWY: superpathway of allantoin degradation in yeast	0.0764479	-0.375	0.375	0	4.79033	0	Model <= Con	2.39517	0.1875	0	#NAME?	0.180254	0	3.82485	16.5639	17.9339	0	0	0	0	0	0	0	0	0	0	0	0
NONMEVIPP-PWY: methylerythritol phosphate pathway I|g__Anaerotruncus.s__Anaerotruncus_sp_G3_2012	0.0045693	0.75	0	0.75	0	83.116	Con < Model	41.558	0.375	Inf	Inf	0.027654	0	0	0	0	0	0	0	0	180.185	0	130.778	68.2293	65.982	29.7594	0	189.994
NONMEVIPP-PWY: methylerythritol phosphate pathway I|g__Bacteroides.s__Bacteroides_caecimuris	0.772337	0.09375	0.375	0.5	16.6563	15.1154	Con <= Model	15.8859	0.4375	0.907485	-0.140054	0.8172	0	0	34.149	0	12.1609	86.9407	0	0	0	59.7936	0	0	0	23.0499	14.8612	23.2182
NONMEVIPP-PWY: methylerythritol phosphate pathway I|g__Bacteroides.s__Bacteroides_faecichinchillae	0.170904	-0.25	0.25	0	1.98003	0	Model <= Con	0.990015	0.125	0	#NAME?	0.289461	7.00278	0	0	0	0	0	0	8.83745	0	0	0	0	0	0	0	0
NONMEVIPP-PWY: methylerythritol phosphate pathway I|g__Bacteroides.s__Bacteroides_massiliensis	0.170904	0.25	0	0.25	0	30.9341	Con <= Model	15.4671	0.125	Inf	Inf	0.289461	0	0	0	0	0	0	0	0	0	0	166.565	80.9077	0	0	0	0
NONMEVIPP-PWY: methylerythritol phosphate pathway I|g__Bacteroides.s__Bacteroides_sartorii	0.0324742	-0.5	0.5	0	18.5844	0	Model < Con	9.29221	0.25	0	#NAME?	0.100562	19.1815	0	0	55.6805	0	24.2633	0	49.55	0	0	0	0	0	0	0	0
NONMEVIPP-PWY: methylerythritol phosphate pathway I|g__Bacteroides.s__Bacteroides_uniformis	0.00146006	-0.875	0.875	0	38.4223	0	Model < Con	19.2111	0.4375	0	#NAME?	0.0130446	55.988	0	25.9705	49.6415	23.1758	106.295	31.2185	15.0886	0	0	0	0	0	0	0	0
NONMEVIPP-PWY: methylerythritol phosphate pathway I|g__Bacteroides.s__Bacteroides_vulgatus	0.170904	-0.25	0.25	0	7.39992	0	Model <= Con	3.69996	0.125	0	#NAME?	0.289461	0	0	0	0	0	32.859	0	26.3403	0	0	0	0	0	0	0	0
NONMEVIPP-PWY: methylerythritol phosphate pathway I|g__Clostridium.s__Clostridium_sp_ASF502	0.214338	0.296875	0.125	0.375	2.4172	15.3202	Con <= Model	8.86867	0.25	6.33798	2.66402	0.347809	0	0	19.3376	0	0	0	0	0	0	73.2264	0	23.5044	0	0	25.8304	0
NONMEVIPP-PWY: methylerythritol phosphate pathway I|g__Corynebacterium.s__Corynebacterium_glutamicum	0.170904	-0.25	0.25	0	5.35375	0	Model <= Con	2.67687	0.125	0	#NAME?	0.289461	0	24.5636	18.2664	0	0	0	0	0	0	0	0	0	0	0	0	0
NONMEVIPP-PWY: methylerythritol phosphate pathway I|g__Dorea.s__Dorea_sp_5_2	0.214338	0.296875	0.125	0.375	2.11285	17.3466	Con <= Model	9.72972	0.25	8.21006	3.03739	0.347809	0	0	0	0	0	16.9028	0	0	0	27.3494	0	0	0	57.0466	54.3767	0
NONMEVIPP-PWY: methylerythritol phosphate pathway I|g__Erysipelatoclostridium.s__Clostridium_cocleatum	0.0764479	-0.375	0.375	0	12.3354	0	Model <= Con	6.16772	0.1875	0	#NAME?	0.180254	0	0	0	0	0	31.2215	33.3336	34.1285	0	0	0	0	0	0	0	0
NONMEVIPP-PWY: methylerythritol phosphate pathway I|g__Eubacterium.s__Eubacterium_plexicaudatum	0.381574	-0.125	0.125	0	1.78925	0	Model <= Con	0.894625	0.0625	0	#NAME?	0.438447	0	0	0	0	0	0	14.314	0	0	0	0	0	0	0	0	0
NONMEVIPP-PWY: methylerythritol phosphate pathway I|g__Firmicutes_unclassified.s__Firmicutes_bacterium_ASF500	0.263011	0.34375	0.75	0.625	31	91.663	Con <= Model	61.3315	0.6875	2.95688	1.56407	0.409397	0	41.9737	54.6704	27.8416	0	35.8923	36.2149	51.4068	159.197	219.449	0	79.6719	0	88.8303	0	186.156
NONMEVIPP-PWY: methylerythritol phosphate pathway I|g__Helicobacter.s__Helicobacter_typhlonius	0.316998	-0.3125	1	0.625	284.192	284.928	Model <= Con	284.56	0.8125	1.00259	0.00372837	0.438447	208.478	183.102	147.61	159.066	76.8641	608.701	193.486	696.23	0	710.353	0	551.175	0	61.1431	939.459	17.2906
NONMEVIPP-PWY: methylerythritol phosphate pathway I|g__Lachnospiraceae_unclassified.s__Lachnospiraceae_bacterium_28_4	0.00146006	0.875	0	0.875	0	558.34	Con < Model	279.17	0.4375	Inf	Inf	0.0130446	0	0	0	0	0	0	0	0	183.393	315.411	411.881	1053.13	1413.78	750.047	0	339.085
NONMEVIPP-PWY: methylerythritol phosphate pathway I|g__Lachnospiraceae_unclassified.s__Lachnospiraceae_bacterium_A2	0.0764479	-0.375	0.375	0	17.8924	0	Model <= Con	8.94622	0.1875	0	#NAME?	0.180254	0	0	40.5035	0	28.5817	74.0542	0	0	0	0	0	0	0	0	0	0
NONMEVIPP-PWY: methylerythritol phosphate pathway I|g__Lachnospiraceae_unclassified.s__Lachnospiraceae_bacterium_A4	0.170904	-0.25	0.25	0	6.65264	0	Model <= Con	3.32632	0.125	0	#NAME?	0.289461	0	0	0	24.3645	0	0	28.8566	0	0	0	0	0	0	0	0	0
NONMEVIPP-PWY: methylerythritol phosphate pathway I|g__Lachnospiraceae_unclassified.s__Lachnospiraceae_bacterium_COE1	0.381574	-0.125	0.125	0	11.4384	0	Model <= Con	5.7192	0.0625	0	#NAME?	0.438447	0	0	91.5072	0	0	0	0	0	0	0	0	0	0	0	0	0
NONMEVIPP-PWY: methylerythritol phosphate pathway I|g__Lachnospiraceae_unclassified.s__Lachnospiraceae_bacterium_M18_1	0.170904	-0.25	0.25	0	9.57998	0	Model <= Con	4.78999	0.125	0	#NAME?	0.289461	0	15.8714	60.7685	0	0	0	0	0	0	0	0	0	0	0	0	0
NONMEVIPP-PWY: methylerythritol phosphate pathway I|g__Mucispirillum.s__Mucispirillum_schaedleri	0.000681956	1	0.25	1	9.86988	334.677	Con < Model	172.273	0.625	33.9089	5.08359	0.0120961	0	0	0	0	0	29.036	0	49.9231	68.5997	290.557	125.743	190.668	310.243	773.237	329.624	588.744
NONMEVIPP-PWY: methylerythritol phosphate pathway I|g__Muribaculaceae_unclassified.s__Muribaculaceae_bacterium_DSM_103720	0.170904	-0.25	0.25	0	11.7243	0	Model <= Con	5.86216	0.125	0	#NAME?	0.289461	0	0	0	50.7109	0	43.0836	0	0	0	0	0	0	0	0	0	0
NONMEVIPP-PWY: methylerythritol phosphate pathway I|g__Muribaculum.s__Muribaculum_intestinale	0.0324742	-0.5	0.5	0	21.9734	0	Model < Con	10.9867	0.25	0	#NAME?	0.100562	29.2074	0	0	100.936	14.5773	0	31.0667	0	0	0	0	0	0	0	0	0
NONMEVIPP-PWY: methylerythritol phosphate pathway I|g__Oscillibacter.s__Oscillibacter_sp_1_3	0.0324742	0.5	0	0.5	0	32.9198	Con < Model	16.4599	0.25	Inf	Inf	0.100562	0	0	0	0	0	0	0	0	57.456	0	113.493	0	0	0	38.3014	54.1084
NONMEVIPP-PWY: methylerythritol phosphate pathway I|g__Parabacteroides.s__Parabacteroides_distasonis	1	0.015625	0.125	0.125	2.4152	2.42758	Con <=> Model	2.42139	0.125	1.00513	0.00737961	1	0	0	0	0	0	19.3216	0	0	0	19.4207	0	0	0	0	0	0
NONMEVIPP-PWY: methylerythritol phosphate pathway I|g__Prevotella.s__Prevotella_sp_MGM1	0.381574	-0.125	0.125	0	1.20251	0	Model <= Con	0.601253	0.0625	0	#NAME?	0.438447	9.62005	0	0	0	0	0	0	0	0	0	0	0	0	0	0	0
BIOTIN-BIOSYNTHESIS-PWY: biotin biosynthesis I	0.0764479	-0.375	0.375	0	28.6644	0	Model <= Con	14.3322	0.1875	0	#NAME?	0.180254	0	0	0	0	76.6661	89.7871	0	62.8623	0	0	0	0	0	0	0	0
NONOXIPENT-PWY: pentose phosphate pathway (non-oxidative branch) I|g__Corynebacterium.s__Corynebacterium_glutamicum	0.170904	-0.25	0.25	0	3.94366	0	Model <= Con	1.97183	0.125	0	#NAME?	0.289461	0	0	0	0	0	16.9442	14.6051	0	0	0	0	0	0	0	0	0
NONOXIPENT-PWY: pentose phosphate pathway (non-oxidative branch) I|g__Escherichia.s__Escherichia_coli	0.381574	-0.125	0.125	0	2.95056	0	Model <= Con	1.47528	0.0625	0	#NAME?	0.438447	0	0	0	23.6045	0	0	0	0	0	0	0	0	0	0	0	0
NONOXIPENT-PWY: pentose phosphate pathway (non-oxidative branch) I|g__Helicobacter.s__Helicobacter_typhlonius	0.316998	-0.3125	1	0.625	285.384	272.774	Model <= Con	279.079	0.8125	0.955815	-0.0651966	0.438447	207.059	183.905	160.102	152.212	75.4655	584.53	205.377	714.42	0	668.552	0	547.86	0	79.4419	865.795	20.5435
NONOXIPENT-PWY: pentose phosphate pathway (non-oxidative branch) I|g__Parabacteroides.s__Parabacteroides_distasonis	0.170561	-0.40625	0.75	0.375	11.9882	6.81632	Model <= Con	9.40227	0.5625	0.568585	-0.814552	0.289461	8.24637	0	0	10.2259	14.4046	19.9146	21.3408	21.7735	0	34.6282	0	12.1434	0	0	7.75897	0
NONOXIPENT-PWY: pentose phosphate pathway (non-oxidative branch) I|g__Streptococcus.s__Streptococcus_hyointestinalis	0.170904	-0.25	0.25	0	18.001	0	Model <= Con	9.00052	0.125	0	#NAME?	0.289461	0	0	0	43.8648	0	100.144	0	0	0	0	0	0	0	0	0	0
FASYN-ELONG-PWY: fatty acid elongation -- saturated	0.0764479	-0.375	0.375	0	25.6275	0	Model <= Con	12.8138	0.1875	0	#NAME?	0.180254	0	0	0	0	70.0857	79.0824	0	55.8519	0	0	0	0	0	0	0	0
OANTIGEN-PWY: O-antigen building blocks biosynthesis (E. coli)|g__Corynebacterium.s__Corynebacterium_glutamicum	0.170904	-0.25	0.25	0	4.31268	0	Model <= Con	2.15634	0.125	0	#NAME?	0.289461	0	0	15.648	0	0	0	18.8535	0	0	0	0	0	0	0	0	0
OANTIGEN-PWY: O-antigen building blocks biosynthesis (E. coli)|g__Erysipelatoclostridium.s__Clostridium_cocleatum	0.110465	-0.40625	0.5	0.125	20.0282	1.58656	Model <= Con	10.8074	0.3125	0.0792164	-3.65806	0.248179	0	0	0	0	12.157	42.5052	56.9157	48.6476	0	12.6925	0	0	0	0	0	0
OANTIGEN-PWY: O-antigen building blocks biosynthesis (E. coli)|g__Lactobacillus.s__Lactobacillus_johnsonii	0.170904	-0.25	0.25	0	4.0272	0	Model <= Con	2.0136	0.125	0	#NAME?	0.289461	0	0	12.1816	0	0	0	0	20.0359	0	0	0	0	0	0	0	0
OANTIGEN-PWY: O-antigen building blocks biosynthesis (E. coli)|g__Lactobacillus.s__Lactobacillus_murinus	0.170904	-0.25	0.25	0	23.0336	0	Model <= Con	11.5168	0.125	0	#NAME?	0.289461	0	0	53.6979	0	0	0	130.571	0	0	0	0	0	0	0	0	0
OANTIGEN-PWY: O-antigen building blocks biosynthesis (E. coli)|g__Mucispirillum.s__Mucispirillum_schaedleri	0.0045693	0.75	0	0.75	0	195.478	Con < Model	97.7389	0.375	Inf	Inf	0.027654	0	0	0	0	0	0	0	0	0	165.316	103.418	0	181.614	474.033	212.998	426.444
PWY0-1479: tRNA processing	0.0764479	-0.375	0.375	0	22.6327	0	Model <= Con	11.3164	0.1875	0	#NAME?	0.180254	0	0	0	114.563	0	0	32.5639	33.9349	0	0	0	0	0	0	0	0
PWY-4321: L-glutamate degradation IV	0.0764479	-0.375	0.375	0	10.9976	0	Model <= Con	5.49881	0.1875	0	#NAME?	0.180254	0	26.5674	0	0	0	0	21.7311	39.6825	0	0	0	0	0	0	0	0
PWY-4702: phytate degradation I	0.0764479	-0.375	0.375	0	2.96318	0	Model <= Con	1.48159	0.1875	0	#NAME?	0.180254	0	0	0	14.0116	5.68182	0	0	4.01204	0	0	0	0	0	0	0	0
PWY-5265: peptidoglycan biosynthesis II (staphylococci)	0.0764479	-0.375	0.375	0	182.52	0	Model <= Con	91.2599	0.1875	0	#NAME?	0.180254	0	0	49.6909	562.63	0	847.837	0	0	0	0	0	0	0	0	0	0
PWY-6282: palmitoleate biosynthesis I (from (5Z)-dodec-5-enoate)	0.0764479	-0.375	0.375	0	21.1087	0	Model <= Con	10.5543	0.1875	0	#NAME?	0.180254	0	0	0	0	53.551	73.2298	0	42.0885	0	0	0	0	0	0	0	0
P125-PWY: superpathway of (R,R)-butanediol biosynthesis|g__Streptococcus.s__Streptococcus_hyointestinalis	0.488143	-0.15625	0.25	0.125	18.5045	1.05657	Model <= Con	9.78053	0.1875	0.0570981	-4.13041	0.543024	0	0	0	56.7836	0	91.2523	0	0	0	8.45256	0	0	0	0	0	0
PWY-6519: 8-amino-7-oxononanoate biosynthesis I	0.0764479	-0.375	0.375	0	22.8253	0	Model <= Con	11.4126	0.1875	0	#NAME?	0.180254	0	0	0	0	61.3997	71.3362	0	49.8661	0	0	0	0	0	0	0	0
PWY-7664: oleate biosynthesis IV (anaerobic)	0.0764479	-0.375	0.375	0	22.5717	0	Model <= Con	11.2859	0.1875	0	#NAME?	0.180254	0	0	0	0	62.0883	69.4801	0	49.0056	0	0	0	0	0	0	0	0
PWY-5989: stearate biosynthesis II (bacteria and plants)	0.1652	-0.375	0.5	0.25	37.7983	5.08075	Model <= Con	21.4395	0.375	0.134418	-2.89521	0.289461	0	0	0	77.8774	52.9126	130.025	0	41.5711	0	20.4514	0	0	0	0	0	20.1946
PWY-5345: superpathway of L-methionine biosynthesis (by sulfhydrylation)	0.207391	-0.375	0.75	0.375	156.971	79.208	Model <= Con	118.089	0.5625	0.504604	-0.986776	0.345281	0	0	369.007	118.859	361.497	171.254	195.9	39.2476	0	72.3635	0	278.837	0	0	282.464	0
FOLSYN-PWY: superpathway of tetrahydrofolate biosynthesis and salvage	0.225777	-0.375	1	0.625	708.325	482.859	Model <= Con	595.592	0.8125	0.681692	-0.552809	0.36446	561.768	485.91	419.902	570.488	244.685	1364.7	671.141	1348.01	0	1366.29	0	988.679	0	213.193	1256.42	38.2936
PWY-6803: phosphatidylcholine acyl editing	0.225777	-0.375	1	0.625	330.956	210.696	Model <= Con	270.826	0.8125	0.636628	-0.651478	0.36446	251.142	215.999	194.068	313.785	123.288	626.459	337.735	585.169	0	772.835	0	373.365	0	121.471	403.999	13.8945
PWY-6147: 6-hydroxymethyl-dihydropterin diphosphate biosynthesis I	0.234499	-0.375	1	1	703.014	552.516	Model <= Con	627.765	1	0.785925	-0.347537	0.376576	482.079	306.413	386.258	638.176	307.3	1503.14	596.291	1404.46	114.923	1408.89	96.2681	851.627	33.272	252.421	1441.52	221.216
PWY-7539: 6-hydroxymethyl-dihydropterin diphosphate biosynthesis III (Chlamydia)	0.234499	-0.375	1	1	686.43	551.168	Model <= Con	618.799	1	0.802949	-0.31662	0.376576	459.932	316.065	386.495	625.503	302.783	1434.27	594.815	1371.57	114.529	1420.33	96.0387	847.526	33.2094	250.672	1427.63	219.408
PWY-241: C4 photosynthetic carbon assimilation cycle, NADP-ME type	0.268736	-0.34375	1	0.625	588.506	450.5	Model <= Con	519.503	0.8125	0.765498	-0.385529	0.409397	393.618	368.875	310.809	495.223	167.243	1238.67	420.93	1312.67	0	1101.14	0	844.307	0	174.628	1434.93	49.0012
PWY-6936: seleno-amino acid biosynthesis (plants)	0.268736	-0.34375	1	0.625	610.02	494.278	Model <= Con	552.149	0.8125	0.810266	-0.303533	0.409397	406.454	414.618	335.206	430.401	155.843	1232.15	545.898	1359.59	0	1188.67	0	962.313	0	247.303	1516.43	39.5142
PWY-7117: C4 photosynthetic carbon assimilation cycle, PEPCK type	0.268736	-0.34375	1	0.625	573.345	497.354	Model <= Con	535.35	0.8125	0.867459	-0.205132	0.409397	398.685	334.139	279.653	495.399	170.751	1272.16	406.308	1229.67	0	1204.05	0	957.808	0	232.548	1522.84	61.5816
PWY-5659: GDP-mannose biosynthesis	0.278632	-0.34375	1	1	634.611	503.526	Model <= Con	569.069	1	0.79344	-0.333807	0.422267	396.431	403.096	502.084	633.047	297.055	1051.76	563.68	1229.73	174.911	1059.19	107.13	858.352	68.9158	202.314	1397.01	160.39
PANTO-PWY: phosphopantothenate biosynthesis I|g__Akkermansia.s__Akkermansia_muciniphila	0.0764479	0.375	0	0.375	0	14.7068	Con <= Model	7.35338	0.1875	Inf	Inf	0.180254	0	0	0	0	0	0	0	0	38.651	58.2084	0	20.7948	0	0	0	0
PANTO-PWY: phosphopantothenate biosynthesis I|g__Alistipes.s__Alistipes_timonensis	0.381574	-0.125	0.125	0	1.28693	0	Model <= Con	0.643463	0.0625	0	#NAME?	0.438447	10.2954	0	0	0	0	0	0	0	0	0	0	0	0	0	0	0
PANTO-PWY: phosphopantothenate biosynthesis I|g__Bacteroides.s__Bacteroides_caecimuris	0.711154	0.125	0.75	0.75	22.5017	27.7927	Con <= Model	25.1472	0.75	1.23514	0.304675	0.758075	0	0	28.1946	17.668	6.80803	87.4217	10.6409	29.2803	29.5452	104.655	0	17.1831	0	26.4489	19.8284	24.6812
PANTO-PWY: phosphopantothenate biosynthesis I|g__Bacteroides.s__Bacteroides_faecichinchillae	0.170904	-0.25	0.25	0	2.06459	0	Model <= Con	1.0323	0.125	0	#NAME?	0.289461	6.30004	0	0	0	0	0	0	10.2167	0	0	0	0	0	0	0	0
PANTO-PWY: phosphopantothenate biosynthesis I|g__Bacteroides.s__Bacteroides_massiliensis	0.000681956	1	0.25	1	4.21342	130.87	Con < Model	67.5419	0.625	31.0604	4.957	0.0120961	24.7325	0	0	0	0	8.9748	0	0	86.4055	391.562	208.551	85.4218	79.7591	54.5208	45.0353	95.7076
PANTO-PWY: phosphopantothenate biosynthesis I|g__Bacteroides.s__Bacteroides_sartorii	0.0402162	-0.546875	0.625	0.125	21.7086	2.20591	Model < Con	11.9572	0.375	0.101615	-3.29882	0.122094	13.8405	0	0	61.5437	0	32.3717	25.95	39.9627	0	0	0	17.6473	0	0	0	0
PANTO-PWY: phosphopantothenate biosynthesis I|g__Bacteroides.s__Bacteroides_uniformis	0.000906857	-1	1	0.625	48.0947	5.5262	Model < Con	26.8104	0.8125	0.114902	-3.12152	0.0120961	53.54	12.9308	33.2196	57.9233	28.9756	137.831	37.9748	22.3616	0	10.4342	0	4.0282	0	10.7205	10.4186	8.60809
PANTO-PWY: phosphopantothenate biosynthesis I|g__Bacteroides.s__Bacteroides_vulgatus	0.00146006	-0.875	0.875	0	20.6731	0	Model < Con	10.3365	0.4375	0	#NAME?	0.0130446	9.76505	0	16.9408	16.4192	51.9295	25.357	12.2436	32.7294	0	0	0	0	0	0	0	0
PANTO-PWY: phosphopantothenate biosynthesis I|g__Clostridium.s__Clostridium_sp_ASF356	0.381574	-0.125	0.125	0	3.20686	0	Model <= Con	1.60343	0.0625	0	#NAME?	0.438447	0	0	0	0	0	0	25.6549	0	0	0	0	0	0	0	0	0
PANTO-PWY: phosphopantothenate biosynthesis I|g__Corynebacterium.s__Corynebacterium_glutamicum	0.012777	-0.625	0.625	0	14.7316	0	Model < Con	7.36579	0.3125	0	#NAME?	0.056139	0	25.924	0	10.5648	0	36.0483	30.1962	15.1194	0	0	0	0	0	0	0	0
PANTO-PWY: phosphopantothenate biosynthesis I|g__Escherichia.s__Escherichia_coli	0.381574	-0.125	0.125	0	3.48532	0	Model <= Con	1.74266	0.0625	0	#NAME?	0.438447	0	0	0	27.8826	0	0	0	0	0	0	0	0	0	0	0	0
PANTO-PWY: phosphopantothenate biosynthesis I|g__Eubacterium.s__Eubacterium_plexicaudatum	1	-0.015625	0.125	0.125	2.72505	1.24066	Model <=> Con	1.98285	0.125	0.455278	-1.13518	1	0	0	0	0	0	0	21.8004	0	0	0	9.92524	0	0	0	0	0
PANTO-PWY: phosphopantothenate biosynthesis I|g__Helicobacter.s__Helicobacter_typhlonius	0.266603	-0.34375	1	0.5	263.543	255.724	Model <= Con	259.634	0.75	0.970331	-0.0434514	0.409397	209.794	149.479	137.061	150.125	56.0229	560.076	180.377	665.411	0	644.574	0	491.418	0	51.3234	858.477	0
PANTO-PWY: phosphopantothenate biosynthesis I|g__Lachnospiraceae_unclassified.s__Lachnospiraceae_bacterium_A2	0.0324742	-0.5	0.5	0	22.6953	0	Model < Con	11.3477	0.25	0	#NAME?	0.100562	0	0	46.3659	23.1569	22.914	89.126	0	0	0	0	0	0	0	0	0	0
PANTO-PWY: phosphopantothenate biosynthesis I|g__Mucispirillum.s__Mucispirillum_schaedleri	0.00245523	0.859375	0.125	0.875	4.94106	136.38	Con < Model	70.6603	0.5	27.6013	4.78666	0.019834	0	0	0	0	0	0	0	39.5285	42.3039	120.413	0	69.7679	111.218	351.105	152.485	243.743
PANTO-PWY: phosphopantothenate biosynthesis I|g__Muribaculaceae_unclassified.s__Muribaculaceae_bacterium_DSM_103720	0.0324742	-0.5	0.5	0	13.1928	0	Model < Con	6.59639	0.25	0	#NAME?	0.100562	15.2976	0	0	56.8006	6.89656	26.5474	0	0	0	0	0	0	0	0	0	0
PANTO-PWY: phosphopantothenate biosynthesis I|g__Muribaculum.s__Muribaculum_intestinale	0.0324742	-0.5	0.5	0	19.628	0	Model < Con	9.81401	0.25	0	#NAME?	0.100562	18.657	0	0	104.422	0	0	26.2988	7.6462	0	0	0	0	0	0	0	0
PANTO-PWY: phosphopantothenate biosynthesis I|g__Parabacteroides.s__Parabacteroides_distasonis	0.325271	-0.28125	0.625	0.25	11.2073	6.45501	Model <= Con	8.83116	0.4375	0.575965	-0.795947	0.438447	0	0	0	6.75203	13.6444	32.1808	15.3059	21.7753	0	34.6891	0	16.951	0	0	0	0
PANTO-PWY: phosphopantothenate biosynthesis I|g__Parabacteroides.s__Parabacteroides_goldsteinii	0.381574	0.125	0	0.125	0	0.323097	Con <= Model	0.161548	0.0625	Inf	Inf	0.438447	0	0	0	0	0	0	0	0	0	0	0	2.58477	0	0	0	0
PANTO-PWY: phosphopantothenate biosynthesis I|g__Prevotella.s__Prevotella_sp_MGM1	0.381574	-0.125	0.125	0	1.54519	0	Model <= Con	0.772593	0.0625	0	#NAME?	0.438447	0	0	0	0	12.3615	0	0	0	0	0	0	0	0	0	0	0
PANTO-PWY: phosphopantothenate biosynthesis I|g__Proteobacteria_unclassified.s__Proteobacteria_bacterium_CAG_139	0.0324742	-0.5	0.5	0	9.55254	0	Model < Con	4.77627	0.25	0	#NAME?	0.100562	7.72678	0	0	33.3837	0	0	22.5894	12.7205	0	0	0	0	0	0	0	0
PPGPPMET-PWY: ppGpp metabolism	0.328205	-0.3125	1	1	457.618	418.656	Model <= Con	438.137	1	0.914859	-0.128378	0.438447	308.997	348.101	323.564	286.845	172.751	830.211	425.231	965.241	73.376	872.409	118.963	740.336	12.0021	281.198	1200.56	50.4037
PANTOSYN-PWY: superpathway of coenzyme A biosynthesis I (bacteria)|g__Akkermansia.s__Akkermansia_muciniphila	0.170904	0.25	0	0.25	0	7.55706	Con <= Model	3.77853	0.125	Inf	Inf	0.289461	0	0	0	0	0	0	0	0	34.2075	26.249	0	0	0	0	0	0
PANTOSYN-PWY: superpathway of coenzyme A biosynthesis I (bacteria)|g__Bacteroides.s__Bacteroides_caecimuris	0.779136	0.09375	0.5	0.5	15.3031	18.0751	Con <= Model	16.6891	0.5	1.18114	0.240175	0.823924	0	0	20.2124	0	7.79655	78.3489	16.0671	0	0	84.9088	0	0	0	17.6918	19.0216	22.9784
PANTOSYN-PWY: superpathway of coenzyme A biosynthesis I (bacteria)|g__Bacteroides.s__Bacteroides_faecichinchillae	0.381574	-0.125	0.125	0	0.837125	0	Model <= Con	0.418562	0.0625	0	#NAME?	0.438447	0	0	0	0	0	0	0	6.697	0	0	0	0	0	0	0	0
PANTOSYN-PWY: superpathway of coenzyme A biosynthesis I (bacteria)|g__Bacteroides.s__Bacteroides_massiliensis	0.000553535	1	0.125	1	2.12271	107.845	Con < Model	54.9839	0.5625	50.8055	5.66691	0.0120961	16.9816	0	0	0	0	0	0	0	83.3762	348.583	172.405	54.4162	61.5813	48.5486	30.0497	63.8008
PANTOSYN-PWY: superpathway of coenzyme A biosynthesis I (bacteria)|g__Bacteroides.s__Bacteroides_sartorii	0.0298407	-0.578125	0.625	0.125	20.0715	0.894562	Model < Con	10.483	0.375	0.0445688	-4.48782	0.100562	9.81738	0	0	58.7406	0	30.8597	15.4196	45.7345	0	0	0	7.15649	0	0	0	0
PANTOSYN-PWY: superpathway of coenzyme A biosynthesis I (bacteria)|g__Bacteroides.s__Bacteroides_uniformis	0.00245523	-0.859375	0.875	0.125	40.6935	0.748594	Model < Con	20.721	0.5	0.0183959	-5.76447	0.019834	48.9703	0	30.4324	55.2979	15.5437	119.625	34.7011	20.9771	0	5.98875	0	0	0	0	0	0
PANTOSYN-PWY: superpathway of coenzyme A biosynthesis I (bacteria)|g__Bacteroides.s__Bacteroides_vulgatus	0.0045693	-0.75	0.75	0	16.1316	0	Model < Con	8.06578	0.375	0	#NAME?	0.027654	8.49311	0	0	9.43677	45.1581	29.1842	14.0596	22.7206	0	0	0	0	0	0	0	0
PANTOSYN-PWY: superpathway of coenzyme A biosynthesis I (bacteria)|g__Corynebacterium.s__Corynebacterium_glutamicum	0.0764479	-0.375	0.375	0	8.08881	0	Model <= Con	4.0444	0.1875	0	#NAME?	0.180254	0	19.0415	0	0	0	23.5849	22.0841	0	0	0	0	0	0	0	0	0
PANTOSYN-PWY: superpathway of coenzyme A biosynthesis I (bacteria)|g__Helicobacter.s__Helicobacter_typhlonius	0.266603	-0.34375	1	0.5	283.61	281.595	Model <= Con	282.603	0.75	0.992896	-0.010285	0.409397	229.983	174.389	150.918	145.076	63.9968	573.819	205.506	725.193	0	697.329	0	567.185	0	62.7535	925.496	0
PANTOSYN-PWY: superpathway of coenzyme A biosynthesis I (bacteria)|g__Lachnospiraceae_unclassified.s__Lachnospiraceae_bacterium_A2	0.0324742	-0.5	0.5	0	21.098	0	Model < Con	10.549	0.25	0	#NAME?	0.100562	0	0	37.9865	12.7522	28.9191	89.1265	0	0	0	0	0	0	0	0	0	0
PANTOSYN-PWY: superpathway of coenzyme A biosynthesis I (bacteria)|g__Mucispirillum.s__Mucispirillum_schaedleri	0.488143	0.15625	0.125	0.25	3.08855	26.7155	Con <= Model	14.902	0.1875	8.64985	3.11267	0.543024	0	0	0	0	0	0	0	24.7084	0	0	0	53.4365	0	0	0	160.288
PANTOSYN-PWY: superpathway of coenzyme A biosynthesis I (bacteria)|g__Muribaculaceae_unclassified.s__Muribaculaceae_bacterium_DSM_103720	0.170904	-0.25	0.25	0	10.2786	0	Model <= Con	5.1393	0.125	0	#NAME?	0.289461	0	0	0	48.7382	0	33.4906	0	0	0	0	0	0	0	0	0	0
PANTOSYN-PWY: superpathway of coenzyme A biosynthesis I (bacteria)|g__Muribaculum.s__Muribaculum_intestinale	0.0764479	-0.375	0.375	0	17.5577	0	Model <= Con	8.77887	0.1875	0	#NAME?	0.180254	23.447	0	0	93.621	0	0	23.3938	0	0	0	0	0	0	0	0	0
PANTOSYN-PWY: superpathway of coenzyme A biosynthesis I (bacteria)|g__Parabacteroides.s__Parabacteroides_distasonis	0.170904	-0.25	0.25	0	3.20583	0	Model <= Con	1.60292	0.125	0	#NAME?	0.289461	0	0	0	0	9.51826	0	16.1284	0	0	0	0	0	0	0	0	0
PANTOSYN-PWY: superpathway of coenzyme A biosynthesis I (bacteria)|g__Prevotella.s__Prevotella_sp_MGM1	0.381574	-0.125	0.125	0	1.81214	0	Model <= Con	0.906071	0.0625	0	#NAME?	0.438447	0	0	0	0	14.4971	0	0	0	0	0	0	0	0	0	0	0
PWY0-1261: anhydromuropeptides recycling I	0.328205	-0.3125	1	0.875	489.25	230.768	Model <= Con	360.009	0.9375	0.471678	-1.08413	0.438447	633.363	100.016	130.53	754.599	178.102	984.463	864.983	267.941	210.084	505.144	280.053	0	165.682	293.62	269.639	121.924
PENTOSE-P-PWY: pentose phosphate pathway|g__Parabacteroides.s__Parabacteroides_distasonis	0.700128	-0.09375	0.25	0.125	4.48119	3.11529	Model <= Con	3.79824	0.1875	0.695191	-0.524518	0.74675	0	0	0	0	0	18.6865	0	17.163	0	24.9223	0	0	0	0	0	0
PWY-1269: CMP-3-deoxy-D-manno-octulosonate biosynthesis	0.328205	-0.3125	1	1	607.475	537.508	Model <= Con	572.492	1	0.884824	-0.176538	0.438447	448.587	298.191	311.452	599.427	244.556	1144.3	580.128	1233.16	134.286	1416.08	67.3977	924.995	14.0608	195.813	1458.65	88.7847
PEPTIDOGLYCANSYN-PWY: peptidoglycan biosynthesis I (meso-diaminopimelate containing)|g__Akkermansia.s__Akkermansia_muciniphila	0.170904	0.25	0	0.25	0	8.46716	Con <= Model	4.23358	0.125	Inf	Inf	0.289461	0	0	0	0	0	0	0	0	40.9832	26.754	0	0	0	0	0	0
PEPTIDOGLYCANSYN-PWY: peptidoglycan biosynthesis I (meso-diaminopimelate containing)|g__Anaerotruncus.s__Anaerotruncus_sp_G3_2012	0.0045693	0.75	0	0.75	0	83.015	Con < Model	41.5075	0.375	Inf	Inf	0.027654	0	0	0	0	0	0	0	0	174.905	0	138.117	71.8229	60.2175	30.0145	0	189.043
PEPTIDOGLYCANSYN-PWY: peptidoglycan biosynthesis I (meso-diaminopimelate containing)|g__Bacteroides.s__Bacteroides_caecimuris	1	0	0.5	0.5	16.9089	13.2354	Con <=> Model	15.0721	0.5	0.78275	-0.353376	1	0	0	39.758	0	8.34076	72.9701	14.202	0	0	57.2907	0	0	0	15.0253	13.0515	20.5158
PEPTIDOGLYCANSYN-PWY: peptidoglycan biosynthesis I (meso-diaminopimelate containing)|g__Bacteroides.s__Bacteroides_faecichinchillae	0.381574	-0.125	0.125	0	1.07946	0	Model <= Con	0.539729	0.0625	0	#NAME?	0.438447	8.63566	0	0	0	0	0	0	0	0	0	0	0	0	0	0	0
PEPTIDOGLYCANSYN-PWY: peptidoglycan biosynthesis I (meso-diaminopimelate containing)|g__Bacteroides.s__Bacteroides_massiliensis	0.000553535	1	0.125	1	3.34531	117.388	Con < Model	60.3667	0.5625	35.0904	5.13301	0.0120961	26.7624	0	0	0	0	0	0	0	88.8735	347.489	186.142	81.3342	66.7481	45.6779	30.4331	92.4081
PEPTIDOGLYCANSYN-PWY: peptidoglycan biosynthesis I (meso-diaminopimelate containing)|g__Bacteroides.s__Bacteroides_sartorii	0.0298407	-0.578125	0.625	0.125	27.7317	1.87585	Model < Con	14.8038	0.375	0.0676428	-3.88592	0.100562	18.1754	0	0	71.6074	0	44.5236	32.3779	55.1697	0	0	0	15.0068	0	0	0	0
PEPTIDOGLYCANSYN-PWY: peptidoglycan biosynthesis I (meso-diaminopimelate containing)|g__Bacteroides.s__Bacteroides_uniformis	0.00146006	-0.875	0.875	0	38.7513	0	Model < Con	19.3757	0.4375	0	#NAME?	0.0130446	48.4246	0	25.2757	53.5883	18.2067	111.818	37.5792	15.1181	0	0	0	0	0	0	0	0
PEPTIDOGLYCANSYN-PWY: peptidoglycan biosynthesis I (meso-diaminopimelate containing)|g__Bacteroides.s__Bacteroides_vulgatus	0.012777	-0.625	0.625	0	14.7312	0	Model < Con	7.3656	0.3125	0	#NAME?	0.056139	0	0	0	6.72244	39.9813	34.389	7.62496	29.1319	0	0	0	0	0	0	0	0
PEPTIDOGLYCANSYN-PWY: peptidoglycan biosynthesis I (meso-diaminopimelate containing)|g__Clostridium.s__Clostridium_sp_ASF502	0.214338	0.296875	0.125	0.375	2.60092	17.5135	Con <= Model	10.0572	0.25	6.73357	2.75137	0.347809	0	0	20.8074	0	0	0	0	0	0	83.5118	0	24.3177	0	0	32.2785	0
PEPTIDOGLYCANSYN-PWY: peptidoglycan biosynthesis I (meso-diaminopimelate containing)|g__Corynebacterium.s__Corynebacterium_glutamicum	0.381574	-0.125	0.125	0	1.95237	0	Model <= Con	0.976187	0.0625	0	#NAME?	0.438447	0	15.619	0	0	0	0	0	0	0	0	0	0	0	0	0	0
PEPTIDOGLYCANSYN-PWY: peptidoglycan biosynthesis I (meso-diaminopimelate containing)|g__Dorea.s__Dorea_sp_5_2	0.214338	0.296875	0.125	0.375	2.82596	19.738	Con <= Model	11.282	0.25	6.98453	2.80416	0.347809	0	0	0	0	0	22.6077	0	0	0	29.708	0	0	0	66.2668	61.9293	0
PEPTIDOGLYCANSYN-PWY: peptidoglycan biosynthesis I (meso-diaminopimelate containing)|g__Erysipelatoclostridium.s__Clostridium_cocleatum	0.0324742	-0.5	0.5	0	12.0015	0	Model < Con	6.00073	0.25	0	#NAME?	0.100562	0	0	0	0	7.95546	25.0921	33.9	29.0642	0	0	0	0	0	0	0	0
PEPTIDOGLYCANSYN-PWY: peptidoglycan biosynthesis I (meso-diaminopimelate containing)|g__Eubacterium.s__Eubacterium_plexicaudatum	0.381574	-0.125	0.125	0	2.27318	0	Model <= Con	1.13659	0.0625	0	#NAME?	0.438447	0	0	0	0	0	0	18.1855	0	0	0	0	0	0	0	0	0
PEPTIDOGLYCANSYN-PWY: peptidoglycan biosynthesis I (meso-diaminopimelate containing)|g__Firmicutes_unclassified.s__Firmicutes_bacterium_ASF500	0.388323	0.265625	0.625	0.625	23.79	80.3828	Con <= Model	52.0864	0.625	3.37885	1.75653	0.444824	0	0	44.7975	20.3544	0	36.4808	38.7601	49.9271	106.464	217.746	0	0	26.2014	79.4001	0	213.251
PEPTIDOGLYCANSYN-PWY: peptidoglycan biosynthesis I (meso-diaminopimelate containing)|g__Helicobacter.s__Helicobacter_typhlonius	0.370618	-0.28125	1	0.625	289.643	293.93	Model <= Con	291.787	0.8125	1.0148	0.021196	0.438447	216.303	187.513	137.907	151.863	74.6571	595.172	223.978	729.755	0	731.372	0	563.894	0	79.5054	958.002	18.6689
PEPTIDOGLYCANSYN-PWY: peptidoglycan biosynthesis I (meso-diaminopimelate containing)|g__Lachnospiraceae_unclassified.s__Lachnospiraceae_bacterium_28_4	0.00146006	0.875	0	0.875	0	639.572	Con < Model	319.786	0.4375	Inf	Inf	0.0130446	0	0	0	0	0	0	0	0	223.864	369.886	489.442	1168.97	1658.28	828.704	0	377.435
PEPTIDOGLYCANSYN-PWY: peptidoglycan biosynthesis I (meso-diaminopimelate containing)|g__Lachnospiraceae_unclassified.s__Lachnospiraceae_bacterium_A2	0.0324742	-0.5	0.5	0	24.023	0	Model < Con	12.0115	0.25	0	#NAME?	0.100562	0	0	49.7391	18.6764	34.6528	89.1154	0	0	0	0	0	0	0	0	0	0
PEPTIDOGLYCANSYN-PWY: peptidoglycan biosynthesis I (meso-diaminopimelate containing)|g__Lachnospiraceae_unclassified.s__Lachnospiraceae_bacterium_A4	0.381574	-0.125	0.125	0	3.06847	0	Model <= Con	1.53423	0.0625	0	#NAME?	0.438447	0	0	0	0	0	0	24.5477	0	0	0	0	0	0	0	0	0
PEPTIDOGLYCANSYN-PWY: peptidoglycan biosynthesis I (meso-diaminopimelate containing)|g__Lachnospiraceae_unclassified.s__Lachnospiraceae_bacterium_COE1	0.381574	-0.125	0.125	0	14.11	0	Model <= Con	7.05498	0.0625	0	#NAME?	0.438447	0	0	112.88	0	0	0	0	0	0	0	0	0	0	0	0	0
PEPTIDOGLYCANSYN-PWY: peptidoglycan biosynthesis I (meso-diaminopimelate containing)|g__Lachnospiraceae_unclassified.s__Lachnospiraceae_bacterium_M18_1	0.381574	-0.125	0.125	0	1.87512	0	Model <= Con	0.937561	0.0625	0	#NAME?	0.438447	0	0	15.001	0	0	0	0	0	0	0	0	0	0	0	0	0
PEPTIDOGLYCANSYN-PWY: peptidoglycan biosynthesis I (meso-diaminopimelate containing)|g__Lactobacillus.s__Lactobacillus_johnsonii	0.170904	-0.25	0.25	0	4.82259	0	Model <= Con	2.4113	0.125	0	#NAME?	0.289461	0	0	10.6186	0	0	0	0	27.9622	0	0	0	0	0	0	0	0
PEPTIDOGLYCANSYN-PWY: peptidoglycan biosynthesis I (meso-diaminopimelate containing)|g__Lactobacillus.s__Lactobacillus_murinus	0.012777	-0.625	0.625	0	95.7318	0	Model < Con	47.8659	0.3125	0	#NAME?	0.056139	0	39.0059	340.36	0	0	30.6655	337.76	18.0632	0	0	0	0	0	0	0	0
PEPTIDOGLYCANSYN-PWY: peptidoglycan biosynthesis I (meso-diaminopimelate containing)|g__Lactobacillus.s__Lactobacillus_reuteri	0.0764479	-0.375	0.375	0	7.68028	0	Model <= Con	3.84014	0.1875	0	#NAME?	0.180254	0	20.4512	0	0	0	0	18.5612	22.4298	0	0	0	0	0	0	0	0
PEPTIDOGLYCANSYN-PWY: peptidoglycan biosynthesis I (meso-diaminopimelate containing)|g__Mucispirillum.s__Mucispirillum_schaedleri	0.000859897	1	0.5	1	16.0484	445.857	Con < Model	230.953	0.75	27.7821	4.79608	0.0120961	0	0	0	9.70098	0	32.6232	24.9527	61.1101	100.995	360.131	160.701	259.677	414.45	1079.67	417.558	773.677
PEPTIDOGLYCANSYN-PWY: peptidoglycan biosynthesis I (meso-diaminopimelate containing)|g__Muribaculum.s__Muribaculum_intestinale	0.012777	-0.625	0.625	0	24.9098	0	Model < Con	12.4549	0.3125	0	#NAME?	0.056139	30.6801	0	0	123.185	0	14.1547	23.3813	7.87685	0	0	0	0	0	0	0	0
PEPTIDOGLYCANSYN-PWY: peptidoglycan biosynthesis I (meso-diaminopimelate containing)|g__Oscillibacter.s__Oscillibacter_sp_1_3	0.0092178	0.71875	0.125	0.75	2.57502	106.567	Con < Model	54.5709	0.4375	41.385	5.37103	0.0509722	20.6001	0	0	0	0	0	0	0	143.059	156.855	289.315	27.5271	0	0	110.715	125.064
PEPTIDOGLYCANSYN-PWY: peptidoglycan biosynthesis I (meso-diaminopimelate containing)|g__Parabacteroides.s__Parabacteroides_distasonis	0.369493	-0.265625	0.625	0.375	12.7735	7.5305	Model <= Con	10.152	0.5	0.589541	-0.762335	0.438447	0	0	0	10.5565	14.9671	25.8064	23.5052	27.3527	0	35.8405	0	12.8028	0	0	0	11.6008
PEPTIDOGLYCANSYN-PWY: peptidoglycan biosynthesis I (meso-diaminopimelate containing)|g__Streptococcus.s__Streptococcus_hyointestinalis	0.170904	-0.25	0.25	0	18.6395	0	Model <= Con	9.31977	0.125	0	#NAME?	0.289461	0	0	0	43.4309	0	105.685	0	0	0	0	0	0	0	0	0	0
PWY-6606: guanosine nucleotides degradation II	0.328205	-0.3125	1	0.875	56.1338	43.6189	Model <= Con	49.8763	0.9375	0.777052	-0.363917	0.438447	29.5505	61.2853	62.5881	53.7043	18.0675	94.5763	52.8746	76.4237	52.5956	102.01	36.7323	17.3765	0	44.8946	63.8064	31.5352
PWY-7199: pyrimidine deoxyribonucleosides salvage	0.328205	-0.3125	1	1	1111.11	920.745	Model <= Con	1015.93	1	0.828669	-0.271132	0.438447	708.773	526.624	1446.48	1123.28	893.256	1397.56	1626.68	1166.25	943.79	1594.8	949.085	1051.3	503.995	800.035	582.526	940.429
CENTFERM-PWY: pyruvate fermentation to butanoate	0.370618	-0.28125	0.75	0.875	126.514	67.0878	Model <= Con	96.8008	0.8125	0.530281	-0.915172	0.438447	0	63.7925	165.662	100.782	0	107.078	350.486	224.31	83.2571	155.006	166.372	21.6431	50.2824	40.6884	0	19.4534
POLYAMSYN-PWY: superpathway of polyamine biosynthesis I|g__Escherichia.s__Escherichia_coli	0.381574	-0.125	0.125	0	1.8218	0	Model <= Con	0.910902	0.0625	0	#NAME?	0.438447	0	0	0	14.5744	0	0	0	0	0	0	0	0	0	0	0	0
P4-PWY: superpathway of L-lysine, L-threonine and L-methionine biosynthesis I	0.370618	-0.28125	1	0.625	628.269	560.968	Model <= Con	594.619	0.8125	0.892879	-0.163464	0.438447	471.371	365.615	428.456	549.672	247.448	1174.08	624.756	1164.76	0	1521.66	0	1034.57	0	265.9	1546.56	119.05
POLYISOPRENSYN-PWY: polyisoprenoid biosynthesis (E. coli)|g__Corynebacterium.s__Corynebacterium_glutamicum	0.0324742	-0.5	0.5	0	19.1307	0	Model < Con	9.56534	0.25	0	#NAME?	0.100562	0	48.0637	44.1882	0	0	23.0098	0	37.7838	0	0	0	0	0	0	0	0
POLYISOPRENSYN-PWY: polyisoprenoid biosynthesis (E. coli)|g__Escherichia.s__Escherichia_coli	0.381574	-0.125	0.125	0	0.939165	0	Model <= Con	0.469582	0.0625	0	#NAME?	0.438447	0	0	0	7.51332	0	0	0	0	0	0	0	0	0	0	0	0
PWY0-781: aspartate superpathway	0.370618	-0.28125	1	0.625	639.121	574.197	Model <= Con	606.659	0.8125	0.898417	-0.154542	0.438447	488.415	366.299	441.272	552.908	246.008	1213.39	649.612	1155.06	0	1545.14	0	1081.55	0	266.246	1593.88	106.763
PPGPPMET-PWY: ppGpp metabolism|g__Corynebacterium.s__Corynebacterium_glutamicum	0.170904	-0.25	0.25	0	6.97991	0	Model <= Con	3.48996	0.125	0	#NAME?	0.289461	0	31.4926	24.3467	0	0	0	0	0	0	0	0	0	0	0	0	0
PPGPPMET-PWY: ppGpp metabolism|g__Helicobacter.s__Helicobacter_typhlonius	0.316998	-0.3125	1	0.625	290.689	287.511	Model <= Con	289.1	0.8125	0.989068	-0.0158591	0.438447	218.745	181.924	109.415	156.132	66.5713	633.838	205.519	753.369	0	658.309	0	578.629	0	79.2392	960.821	23.0932
PWY-5913: partial TCA cycle (obligate autotrophs)	0.370618	-0.28125	1	0.625	484.39	415.735	Model <= Con	450.063	0.8125	0.858266	-0.220502	0.438447	327.465	309.433	256.064	432.112	144.008	1068.43	331.281	1006.33	0	1091.63	0	802.781	0	166.091	1223.64	41.7453
PWY-6590: superpathway of Clostridium acetobutylicum acidogenic fermentation	0.370618	-0.28125	0.75	0.875	157.47	85.0426	Model <= Con	121.256	0.8125	0.540057	-0.888816	0.438447	0	80.1993	205.545	127.352	0	135.309	430.998	280.353	105.658	196.636	209.544	27.7575	63.7603	52.0448	0	24.9397
GLUCUROCAT-PWY: superpathway of &beta;-D-glucuronosides degradation	0.382284	-0.28125	1	1	199.348	180.995	Model <= Con	190.171	1	0.907939	-0.139333	0.438447	123.574	137.488	250.239	282.223	176.728	128.334	330.423	165.771	150.374	200.648	410.614	107.907	121.761	204.115	120.638	131.905
HOMOSER-METSYN-PWY: L-methionine biosynthesis I	0.382284	-0.28125	1	1	371.127	334.485	Model <= Con	352.806	1	0.901268	-0.149972	0.438447	263.597	193.206	243.746	375.79	150.69	745.895	386.621	609.471	29.8071	889.595	16.3937	563.305	11.8686	167.178	944.992	52.7404
METSYN-PWY: superpathway of L-homoserine and L-methionine biosynthesis	0.382284	-0.28125	1	1	638.05	556.442	Model <= Con	597.246	1	0.872098	-0.197438	0.438447	454.633	339.449	450.425	673.261	276.537	1195.33	704.058	1010.71	58.9496	1493.29	32.625	950.635	23.628	322.551	1465.83	104.03
PWY0-1241: ADP-L-glycero-&beta;-D-manno-heptose biosynthesis|g__Akkermansia.s__Akkermansia_muciniphila	0.0764479	0.375	0	0.375	0	13.4173	Con <= Model	6.70863	0.1875	Inf	Inf	0.180254	0	0	0	0	0	0	0	0	45.8811	38.6253	0	22.8317	0	0	0	0
PWY0-1241: ADP-L-glycero-&beta;-D-manno-heptose biosynthesis|g__Helicobacter.s__Helicobacter_typhlonius	0.268736	-0.34375	1	0.625	288.346	286.683	Model <= Con	287.515	0.8125	0.994235	-0.00834094	0.409397	215.939	193.578	130.195	173.209	56.1458	586.56	198.753	752.385	0	665.717	0	573.123	0	47.6761	983.966	22.9857
PWY0-1241: ADP-L-glycero-&beta;-D-manno-heptose biosynthesis|g__Mucispirillum.s__Mucispirillum_schaedleri	0.000859897	1	0.5	1	13.8271	345.879	Con < Model	179.853	0.75	25.0146	4.6447	0.0120961	0	0	0	10.1543	0	31.0987	21.874	47.4896	69.3355	255.762	118.554	175.586	324.278	877.242	343.101	603.172
PWY-6168: flavin biosynthesis III (fungi)	0.382284	-0.28125	1	1	1157.19	1059.48	Model <= Con	1108.33	1	0.915564	-0.127267	0.438447	856.314	728.931	800.161	1169.64	560.12	2176.91	1108.02	1857.41	492.854	2695.02	194.335	1763.7	174.34	629.374	2222.84	303.375
GOLPDLCAT-PWY: superpathway of glycerol degradation to 1,3-propanediol	0.2697	-0.265625	0.375	0.125	9.17499	2.74711	Model <= Con	5.96105	0.25	0.299413	-1.73979	0.409397	0	24.1651	0	0	0	0	19.4867	29.7482	0	0	0	0	21.9769	0	0	0
PWY0-1296: purine ribonucleosides degradation|g__Acutalibacter.s__Acutalibacter_muris	0.381574	-0.125	0.125	0	0.998204	0	Model <= Con	0.499102	0.0625	0	#NAME?	0.438447	7.98564	0	0	0	0	0	0	0	0	0	0	0	0	0	0	0
PWY0-1296: purine ribonucleosides degradation|g__Clostridium.s__Clostridium_sp_ASF502	0.596799	0.171875	0.875	0.625	18.2098	47.7058	Con <= Model	32.9578	0.75	2.61979	1.38945	0.646939	0	13.0874	98.6327	8.72851	2.04032	8.47344	12.7056	2.01007	0	185.163	36.9705	45.165	25.8569	0	88.4906	0
PWY0-1296: purine ribonucleosides degradation|g__Dorea.s__Dorea_sp_5_2	0.225777	0.375	0.625	1	21.2572	38.6872	Con <= Model	29.9722	0.8125	1.81996	0.863903	0.36446	0	41.2053	76.3283	0	14.6718	19.8398	18.0127	0	10.0889	43.7187	12.8882	23.2475	8.38057	50.1253	99.3664	61.6821
PWY0-1296: purine ribonucleosides degradation|g__Erysipelatoclostridium.s__Clostridium_cocleatum	0.214338	-0.296875	0.375	0.125	16.6593	1.73602	Model <= Con	9.19767	0.25	0.104207	-3.26248	0.347809	0	0	0	0	0	52.2896	43.0632	37.9218	0	13.8881	0	0	0	0	0	0
PWY0-1296: purine ribonucleosides degradation|g__Escherichia.s__Escherichia_coli	0.381574	-0.125	0.125	0	4.34375	0	Model <= Con	2.17187	0.0625	0	#NAME?	0.438447	0	0	0	34.75	0	0	0	0	0	0	0	0	0	0	0	0
PWY0-1296: purine ribonucleosides degradation|g__Eubacterium.s__Eubacterium_plexicaudatum	0.381574	-0.125	0.125	0	5.23539	0	Model <= Con	2.61769	0.0625	0	#NAME?	0.438447	0	0	0	0	0	0	41.8831	0	0	0	0	0	0	0	0	0
PWY0-1296: purine ribonucleosides degradation|g__Lachnospiraceae_unclassified.s__Lachnospiraceae_bacterium_28_4	0.00146006	0.875	0	0.875	0	835.115	Con < Model	417.557	0.4375	Inf	Inf	0.0130446	0	0	0	0	0	0	0	0	286.889	500.551	613.99	1549.9	2175.22	1056.64	0	497.728
PWY0-1296: purine ribonucleosides degradation|g__Lachnospiraceae_unclassified.s__Lachnospiraceae_bacterium_3_2	0.180008	0.34375	0.125	0.5	1.20417	3.39018	Con <= Model	2.29718	0.3125	2.81535	1.49332	0.303499	0	0	0	0	0	0	0	9.6334	0	0	18.5811	0	2.09652	2.1821	0	4.26172
PWY0-1296: purine ribonucleosides degradation|g__Lachnospiraceae_unclassified.s__Lachnospiraceae_bacterium_A2	0.0324742	-0.5	0.5	0	23.2576	0	Model < Con	11.6288	0.25	0	#NAME?	0.100562	0	0	49.7967	19.6534	28.4106	88.1998	0	0	0	0	0	0	0	0	0	0
PWY0-1296: purine ribonucleosides degradation|g__Lachnospiraceae_unclassified.s__Lachnospiraceae_bacterium_A4	0.170904	-0.25	0.25	0	14.1402	0	Model <= Con	7.07009	0.125	0	#NAME?	0.289461	0	0	0	85.5942	0	0	27.5272	0	0	0	0	0	0	0	0	0
PWY0-1296: purine ribonucleosides degradation|g__Lachnospiraceae_unclassified.s__Lachnospiraceae_bacterium_COE1	0.0764479	-0.375	0.375	0	31.0415	0	Model <= Con	15.5208	0.1875	0	#NAME?	0.180254	0	41.1856	150.366	0	0	0	56.7806	0	0	0	0	0	0	0	0	0
PWY0-1296: purine ribonucleosides degradation|g__Lachnospiraceae_unclassified.s__Lachnospiraceae_bacterium_M18_1	0.0324742	-0.5	0.5	0	6.59269	0	Model < Con	3.29635	0.25	0	#NAME?	0.100562	0	0	8.42834	8.96779	0	0	23.3347	12.0107	0	0	0	0	0	0	0	0
PWY0-1296: purine ribonucleosides degradation|g__Lactobacillus.s__Lactobacillus_murinus	0.00146006	-0.875	0.875	0	91.4773	0	Model < Con	45.7386	0.4375	0	#NAME?	0.0130446	7.73628	47.7051	317.82	9.0173	0	26.2735	310.805	12.4605	0	0	0	0	0	0	0	0
PWY0-1296: purine ribonucleosides degradation|g__Lactobacillus.s__Lactobacillus_reuteri	0.0045693	-0.75	0.75	0	15.6632	0	Model < Con	7.83162	0.375	0	#NAME?	0.027654	8.48915	42.4018	8.86299	0	0	7.26329	28.1242	30.1645	0	0	0	0	0	0	0	0
PWY0-1296: purine ribonucleosides degradation|g__Lactococcus.s__Lactococcus_lactis	0.381574	0.125	0	0.125	0	1.58907	Con <= Model	0.794534	0.0625	Inf	Inf	0.438447	0	0	0	0	0	0	0	0	0	12.7125	0	0	0	0	0	0
PWY0-1296: purine ribonucleosides degradation|g__Streptococcus.s__Streptococcus_hyointestinalis	0.170904	-0.25	0.25	0	23.2351	0	Model <= Con	11.6176	0.125	0	#NAME?	0.289461	0	0	0	52.3204	0	133.56	0	0	0	0	0	0	0	0	0	0
PROTOCATECHUATE-ORTHO-CLEAVAGE-PWY: protocatechuate degradation II (ortho-cleavage pathway)	0.2697	-0.265625	0.375	0.125	14.7946	2.28255	Model <= Con	8.5386	0.25	0.154282	-2.69636	0.409397	0	0	0	32.0284	0	16.8705	69.4583	0	0	18.2604	0	0	0	0	0	0
PWY0-1297: superpathway of purine deoxyribonucleosides degradation|g__Streptococcus.s__Streptococcus_hyointestinalis	0.170904	-0.25	0.25	0	17.4215	0	Model <= Con	8.71074	0.125	0	#NAME?	0.289461	0	0	0	33.8143	0	105.558	0	0	0	0	0	0	0	0	0	0
P122-PWY: heterolactic fermentation	0.170904	-0.25	0.25	0	14.4377	0	Model <= Con	7.21886	0.125	0	#NAME?	0.289461	0	0	43.5636	0	0	0	71.9383	0	0	0	0	0	0	0	0	0
PROPFERM-PWY: superpathway of L-alanine fermentation (Stickland reaction)	0.170904	-0.25	0.25	0	7.86045	0	Model <= Con	3.93022	0.125	0	#NAME?	0.289461	0	0	0	21.8023	0	0	0	41.0813	0	0	0	0	0	0	0	0
PWY0-1319: CDP-diacylglycerol biosynthesis II|g__Acutalibacter.s__Acutalibacter_muris	0.170904	-0.25	0.25	0	3.17893	0	Model <= Con	1.58947	0.125	0	#NAME?	0.289461	11.8546	0	0	13.5768	0	0	0	0	0	0	0	0	0	0	0	0
PWY0-1319: CDP-diacylglycerol biosynthesis II|g__Bacteroides.s__Bacteroides_caecimuris	0.500904	0.203125	0.375	0.625	11.2911	13.2563	Con <= Model	12.2737	0.5	1.17405	0.231491	0.554967	0	0	24.2322	0	0	57.7087	8.38822	0	13.1727	48.3217	0	0	0	17.2684	14.5728	12.7152
PWY0-1319: CDP-diacylglycerol biosynthesis II|g__Bacteroides.s__Bacteroides_faecichinchillae	0.170904	-0.25	0.25	0	1.94347	0	Model <= Con	0.971733	0.125	0	#NAME?	0.289461	3.19787	0	0	0	0	0	0	12.3498	0	0	0	0	0	0	0	0
PWY0-1319: CDP-diacylglycerol biosynthesis II|g__Bacteroides.s__Bacteroides_massiliensis	0.000681956	1	0.25	1	4.73739	130.683	Con < Model	67.7102	0.625	27.5855	4.78584	0.0120961	23.9655	0	0	0	0	13.9336	0	0	106.59	408.603	195.339	99.5859	71.9915	52.0306	41.4851	69.8393
PWY0-1319: CDP-diacylglycerol biosynthesis II|g__Bacteroides.s__Bacteroides_sartorii	0.0535025	-0.515625	0.625	0.125	18.7143	1.84719	Model <= Con	10.2807	0.375	0.0987051	-3.34073	0.160594	7.21067	0	0	61.7955	0	33.4134	4.35828	42.9362	0	0	0	14.7775	0	0	0	0
PWY0-1319: CDP-diacylglycerol biosynthesis II|g__Bacteroides.s__Bacteroides_uniformis	0.000409933	-1	1	0	38.9478	0	Model < Con	19.4739	0.5	0	#NAME?	0.0120961	50.9506	10.3314	20.2111	52.9455	16.1911	115.28	24.4292	21.2435	0	0	0	0	0	0	0	0
PWY0-1319: CDP-diacylglycerol biosynthesis II|g__Bacteroides.s__Bacteroides_vulgatus	0.0535025	-0.515625	0.625	0.125	9.31608	1.13988	Model <= Con	5.22798	0.375	0.122356	-3.03084	0.160594	0	0	0	7.79544	24.0115	18.2837	7.50663	16.9313	0	0	0	0	0	9.11902	0	0
PWY0-1319: CDP-diacylglycerol biosynthesis II|g__Clostridium.s__Clostridium_sp_ASF502	0.141991	0.375	0.125	0.5	2.94688	20.3868	Con <= Model	11.6668	0.3125	6.91808	2.79037	0.289461	0	0	23.575	0	0	0	0	0	0	84.3732	0	43.0297	17.0365	0	18.6547	0
PWY0-1319: CDP-diacylglycerol biosynthesis II|g__Corynebacterium.s__Corynebacterium_glutamicum	0.012777	-0.625	0.625	0	15.1064	0	Model < Con	7.55321	0.3125	0	#NAME?	0.056139	0	18.6859	29.4875	0	0	22.2349	23.1455	27.2975	0	0	0	0	0	0	0	0
PWY0-1319: CDP-diacylglycerol biosynthesis II|g__Dorea.s__Dorea_sp_5_2	0.214338	0.296875	0.125	0.375	1.5168	18.8938	Con <= Model	10.2053	0.25	12.4564	3.63881	0.347809	0	0	0	0	0	12.1344	0	0	0	20.7904	0	0	0	65.6632	64.6967	0
PWY0-1319: CDP-diacylglycerol biosynthesis II|g__Erysipelatoclostridium.s__Clostridium_cocleatum	0.406553	-0.21875	0.375	0.25	10.6026	2.00287	Model <= Con	6.30274	0.3125	0.188903	-2.40428	0.463705	0	0	0	0	0	26.9906	33.7165	24.1139	0	7.48145	0	0	8.54148	0	0	0
PWY0-1319: CDP-diacylglycerol biosynthesis II|g__Eubacterium.s__Eubacterium_plexicaudatum	0.381574	-0.125	0.125	0	2.15106	0	Model <= Con	1.07553	0.0625	0	#NAME?	0.438447	0	0	0	0	0	0	17.2085	0	0	0	0	0	0	0	0	0
PWY0-1319: CDP-diacylglycerol biosynthesis II|g__Helicobacter.s__Helicobacter_typhlonius	0.268736	-0.34375	1	0.625	269.946	257.32	Model <= Con	263.633	0.8125	0.953228	-0.0691068	0.409397	207.445	190.538	128.642	149.037	71.5938	561.962	188.655	661.697	0	656.642	0	449.551	0	60.7615	876.029	15.5789
PWY0-1319: CDP-diacylglycerol biosynthesis II|g__Lachnospiraceae_unclassified.s__Lachnospiraceae_bacterium_10_1	0.381574	-0.125	0.125	0	1.00629	0	Model <= Con	0.503145	0.0625	0	#NAME?	0.438447	8.05031	0	0	0	0	0	0	0	0	0	0	0	0	0	0	0
PWY0-1319: CDP-diacylglycerol biosynthesis II|g__Lachnospiraceae_unclassified.s__Lachnospiraceae_bacterium_28_4	0.00146006	0.875	0	0.875	0	583.942	Con < Model	291.971	0.4375	Inf	Inf	0.0130446	0	0	0	0	0	0	0	0	200.131	318.32	436.504	1124.3	1446.15	808.303	0	337.827
PWY0-1319: CDP-diacylglycerol biosynthesis II|g__Lachnospiraceae_unclassified.s__Lachnospiraceae_bacterium_A4	0.381574	-0.125	0.125	0	2.41819	0	Model <= Con	1.20909	0.0625	0	#NAME?	0.438447	0	0	0	0	0	0	19.3455	0	0	0	0	0	0	0	0	0
PWY0-1319: CDP-diacylglycerol biosynthesis II|g__Lachnospiraceae_unclassified.s__Lachnospiraceae_bacterium_COE1	0.0764479	-0.375	0.375	0	19.0743	0	Model <= Con	9.53717	0.1875	0	#NAME?	0.180254	0	19.7263	94.2872	0	0	0	38.5812	0	0	0	0	0	0	0	0	0
PWY0-1319: CDP-diacylglycerol biosynthesis II|g__Lachnospiraceae_unclassified.s__Lachnospiraceae_bacterium_M18_1	0.180008	-0.34375	0.5	0.125	16.3969	7.05718	Model <= Con	11.7271	0.3125	0.430396	-1.21626	0.303499	0	17.8535	78.319	13.9714	0	0	21.0317	0	0	0	0	0	56.4574	0	0	0
PWY0-1319: CDP-diacylglycerol biosynthesis II|g__Lactobacillus.s__Lactobacillus_reuteri	0.0764479	-0.375	0.375	0	6.11695	0	Model <= Con	3.05848	0.1875	0	#NAME?	0.180254	0	16.3815	0	0	0	0	20.3018	12.2523	0	0	0	0	0	0	0	0
PWY0-1319: CDP-diacylglycerol biosynthesis II|g__Mucispirillum.s__Mucispirillum_schaedleri	0.000906857	1	0.625	1	21.7774	529.924	Con < Model	275.851	0.8125	24.3337	4.60488	0.0120961	0	14.9406	0	0	24.9123	40.2045	23.2303	70.9315	116.909	459.259	191.698	302.25	433.615	1266.59	520.902	948.172
PWY0-1319: CDP-diacylglycerol biosynthesis II|g__Muribaculaceae_unclassified.s__Muribaculaceae_bacterium_DSM_103720	0.0324742	-0.5	0.5	0	16.9746	0	Model < Con	8.4873	0.25	0	#NAME?	0.100562	9.70941	0	0	66.942	15.5	43.6454	0	0	0	0	0	0	0	0	0	0
PWY0-1319: CDP-diacylglycerol biosynthesis II|g__Parabacteroides.s__Parabacteroides_distasonis	0.903946	-0.046875	0.375	0.375	7.39912	5.67355	Model <= Con	6.53634	0.375	0.766787	-0.383102	0.934631	0	0	0	0	0	21.1083	20.5844	17.5003	0	27.1372	0	0	0	9.49423	0	8.75698
PWY0-1319: CDP-diacylglycerol biosynthesis II|g__Parabacteroides.s__Parabacteroides_merdae	0.381574	-0.125	0.125	0	1.96921	0	Model <= Con	0.984606	0.0625	0	#NAME?	0.438447	0	0	0	15.7537	0	0	0	0	0	0	0	0	0	0	0	0
PWY0-1319: CDP-diacylglycerol biosynthesis II|g__Streptococcus.s__Streptococcus_hyointestinalis	0.170904	-0.25	0.25	0	18.5475	0	Model <= Con	9.27374	0.125	0	#NAME?	0.289461	0	0	0	43.4219	0	104.958	0	0	0	0	0	0	0	0	0	0
PWY-5417: catechol degradation III (ortho-cleavage pathway)	0.170904	-0.25	0.25	0	3.74541	0	Model <= Con	1.87271	0.125	0	#NAME?	0.289461	0	0	0	0	0	14.6219	0	15.3414	0	0	0	0	0	0	0	0
PWY-5431: aromatic compounds degradation via &beta;-ketoadipate	0.170904	-0.25	0.25	0	3.74541	0	Model <= Con	1.87271	0.125	0	#NAME?	0.289461	0	0	0	0	0	14.6219	0	15.3414	0	0	0	0	0	0	0	0
PWY0-1479: tRNA processing|g__Escherichia.s__Escherichia_coli	0.381574	-0.125	0.125	0	1.82283	0	Model <= Con	0.911417	0.0625	0	#NAME?	0.438447	0	0	0	14.5827	0	0	0	0	0	0	0	0	0	0	0	0
PWY0-1479: tRNA processing|g__Parasutterella.s__Parasutterella_excrementihominis	0.170904	-0.25	0.25	0	3.08563	0	Model <= Con	1.54281	0.125	0	#NAME?	0.289461	0	0	0	19.3259	0	0	0	5.35909	0	0	0	0	0	0	0	0
PWY0-1479: tRNA processing|g__Proteobacteria_unclassified.s__Proteobacteria_bacterium_CAG_139	0.381574	-0.125	0.125	0	0.675399	0	Model <= Con	0.3377	0.0625	0	#NAME?	0.438447	0	0	0	5.4032	0	0	0	0	0	0	0	0	0	0	0	0
PWY-5837: 2-carboxy-1,4-naphthoquinol biosynthesis	0.170904	-0.25	0.25	0	8.9197	0	Model <= Con	4.45985	0.125	0	#NAME?	0.289461	0	0	0	31.3385	0	40.0191	0	0	0	0	0	0	0	0	0	0
PWY0-1586: peptidoglycan maturation (meso-diaminopimelate containing)|g__Bacteroides.s__Bacteroides_caecimuris	0.553127	-0.1875	0.75	0.5	19.4778	10.9631	Model <= Con	15.2205	0.625	0.56285	-0.829178	0.606677	10.0065	0	41.6965	0	10.285	70.6153	18.8251	4.39428	0	40.7329	0	0	0	13.8195	13.5195	19.6328
PWY0-1586: peptidoglycan maturation (meso-diaminopimelate containing)|g__Bacteroides.s__Bacteroides_sartorii	0.0298407	-0.578125	0.625	0.125	36.0539	2.3013	Model < Con	19.1776	0.375	0.0638295	-3.96963	0.100562	20.4383	0	0	107.2	0	47.4559	31.2606	82.0768	0	0	0	18.4104	0	0	0	0
PWY0-1586: peptidoglycan maturation (meso-diaminopimelate containing)|g__Bacteroides.s__Bacteroides_uniformis	0.00245523	-0.859375	0.875	0.125	33.8351	0.999686	Model < Con	17.4174	0.5	0.0295459	-5.0809	0.019834	44.4952	8.03472	16.4208	46.0813	0	107.794	30.5317	17.323	0	7.99749	0	0	0	0	0	0
PWY0-1586: peptidoglycan maturation (meso-diaminopimelate containing)|g__Bacteroides.s__Bacteroides_vulgatus	0.012777	-0.625	0.625	0	12.993	0	Model < Con	6.49651	0.3125	0	#NAME?	0.056139	4.4065	0	0	0	35.3214	30.8426	15.8922	17.4815	0	0	0	0	0	0	0	0
PWY0-1586: peptidoglycan maturation (meso-diaminopimelate containing)|g__Corynebacterium.s__Corynebacterium_glutamicum	0.00146006	-0.875	0.875	0	26.4541	0	Model < Con	13.2271	0.4375	0	#NAME?	0.0130446	0	47.1206	37.6625	20.7607	12.5227	38.4725	36.035	19.0591	0	0	0	0	0	0	0	0
PWY0-1586: peptidoglycan maturation (meso-diaminopimelate containing)|g__Escherichia.s__Escherichia_coli	0.381574	-0.125	0.125	0	5.99166	0	Model <= Con	2.99583	0.0625	0	#NAME?	0.438447	0	0	0	47.9333	0	0	0	0	0	0	0	0	0	0	0	0
PWY0-1586: peptidoglycan maturation (meso-diaminopimelate containing)|g__Lactococcus.s__Lactococcus_lactis	0.170904	0.25	0	0.25	0	1.66968	Con <= Model	0.834839	0.125	Inf	Inf	0.289461	0	0	0	0	0	0	0	0	0	7.85752	0	0	0	0	5.4999	0
PWY0-1586: peptidoglycan maturation (meso-diaminopimelate containing)|g__Parasutterella.s__Parasutterella_excrementihominis	0.0764479	-0.375	0.375	0	10.2733	0	Model <= Con	5.13664	0.1875	0	#NAME?	0.180254	0	0	0	50.4796	0	0	18.6423	13.0644	0	0	0	0	0	0	0	0
PWY0-1586: peptidoglycan maturation (meso-diaminopimelate containing)|g__Proteobacteria_unclassified.s__Proteobacteria_bacterium_CAG_139	0.170904	-0.25	0.25	0	2.39823	0	Model <= Con	1.19911	0.125	0	#NAME?	0.289461	0	0	0	14.4543	0	0	4.73148	0	0	0	0	0	0	0	0	0
PWY0-1586: peptidoglycan maturation (meso-diaminopimelate containing)|g__Rodentibacter.s__Rodentibacter_ratti	0.381574	0.125	0	0.125	0	0.832922	Con <= Model	0.416461	0.0625	Inf	Inf	0.438447	0	0	0	0	0	0	0	0	0	6.66337	0	0	0	0	0	0
PWY0-1586: peptidoglycan maturation (meso-diaminopimelate containing)|g__Streptococcus.s__Streptococcus_hyointestinalis	0.170904	-0.25	0.25	0	18.5193	0	Model <= Con	9.25965	0.125	0	#NAME?	0.289461	0	0	0	48.0679	0	100.086	0	0	0	0	0	0	0	0	0	0
PWY0-1586: peptidoglycan maturation (meso-diaminopimelate containing)|g__Streptococcus.s__Streptococcus_thermophilus	0.381574	0.125	0	0.125	0	0.677201	Con <= Model	0.3386	0.0625	Inf	Inf	0.438447	0	0	0	0	0	0	0	0	5.41761	0	0	0	0	0	0	0
PWY-5838: superpathway of menaquinol-8 biosynthesis I	0.170904	-0.25	0.25	0	27.3265	0	Model <= Con	13.6632	0.125	0	#NAME?	0.289461	0	0	0	96.3704	0	122.241	0	0	0	0	0	0	0	0	0	0
PWY0-162: superpathway of pyrimidine ribonucleotides de novo biosynthesis|g__Helicobacter.s__Helicobacter_typhlonius	0.268736	-0.34375	1	0.625	310.533	308.045	Model <= Con	309.289	0.8125	0.991989	-0.0116041	0.409397	236.027	195.524	142.028	171.325	80.5277	638.445	210.266	810.118	0	748.343	0	601.896	0	70.1562	1023.66	20.3073
PWY-5840: superpathway of menaquinol-7 biosynthesis	0.170904	-0.25	0.25	0	26.0632	0	Model <= Con	13.0316	0.125	0	#NAME?	0.289461	0	0	0	92.9718	0	115.534	0	0	0	0	0	0	0	0	0	0
PWY-5861: superpathway of demethylmenaquinol-8 biosynthesis I	0.170904	-0.25	0.25	0	18.8656	0	Model <= Con	9.43278	0.125	0	#NAME?	0.289461	0	0	0	66.7257	0	84.1987	0	0	0	0	0	0	0	0	0	0
PWY0-42: 2-methylcitrate cycle I|g__Corynebacterium.s__Corynebacterium_glutamicum	0.0324742	-0.5	0.5	0	8.67362	0	Model < Con	4.33681	0.25	0	#NAME?	0.100562	0	21.7233	13.4846	0	0	16.2032	17.9779	0	0	0	0	0	0	0	0	0
PWY-5897: superpathway of menaquinol-11 biosynthesis	0.170904	-0.25	0.25	0	24.3465	0	Model <= Con	12.1733	0.125	0	#NAME?	0.289461	0	0	0	85.9983	0	108.774	0	0	0	0	0	0	0	0	0	0
PWY-5898: superpathway of menaquinol-12 biosynthesis	0.170904	-0.25	0.25	0	24.3465	0	Model <= Con	12.1733	0.125	0	#NAME?	0.289461	0	0	0	85.9983	0	108.774	0	0	0	0	0	0	0	0	0	0
PWY0-845: superpathway of pyridoxal 5-phosphate biosynthesis and salvage|g__Bacteroides.s__Bacteroides_faecichinchillae	0.381574	-0.125	0.125	0	1.57266	0	Model <= Con	0.786331	0.0625	0	#NAME?	0.438447	0	0	0	0	0	0	0	12.5813	0	0	0	0	0	0	0	0
PWY-5899: superpathway of menaquinol-13 biosynthesis	0.170904	-0.25	0.25	0	24.3465	0	Model <= Con	12.1733	0.125	0	#NAME?	0.289461	0	0	0	85.9983	0	108.774	0	0	0	0	0	0	0	0	0	0
PWY0-862: (5Z)-dodecenoate biosynthesis I|g__Bacteroides.s__Bacteroides_vulgatus	0.0764479	-0.375	0.375	0	7.91954	0	Model <= Con	3.95977	0.1875	0	#NAME?	0.180254	0	0	0	0	29.2709	22.4731	0	11.6123	0	0	0	0	0	0	0	0
PWY0-862: (5Z)-dodecenoate biosynthesis I|g__Escherichia.s__Escherichia_coli	0.381574	-0.125	0.125	0	1.53277	0	Model <= Con	0.766387	0.0625	0	#NAME?	0.438447	0	0	0	12.2622	0	0	0	0	0	0	0	0	0	0	0	0
PWY-7312: dTDP-&beta;-D-fucofuranose biosynthesis	0.170904	-0.25	0.25	0	50.7441	0	Model <= Con	25.3721	0.125	0	#NAME?	0.289461	0	0	0	0	391.425	0	0	14.5279	0	0	0	0	0	0	0	0
PWY-1042: glycolysis IV|g__Bacteroides.s__Bacteroides_massiliensis	0.000785338	1	0.375	1	11.8508	209.203	Con < Model	110.527	0.6875	17.653	4.14184	0.0120961	40.9891	0	0	9.4302	0	44.3873	0	0	150.672	617.09	323.473	155.047	134.719	87.4461	53.0029	152.17
PWY-1042: glycolysis IV|g__Bacteroides.s__Bacteroides_sartorii	0.0933375	-0.46875	0.625	0.25	38.1995	5.32081	Model <= Con	21.7601	0.4375	0.13929	-2.84384	0.2141	29.8531	0	0	101.232	0	72.2673	22.8308	79.4128	9.39633	0	0	33.1701	0	0	0	0
PWY-1042: glycolysis IV|g__Bacteroides.s__Bacteroides_vulgatus	0.00245523	-0.859375	0.875	0.125	30.5476	0.91051	Model < Con	15.7291	0.5	0.0298063	-5.06824	0.019834	12.9678	0	14.9184	13.8433	59.7551	77.2528	22.738	42.9053	0	7.28408	0	0	0	0	0	0
PWY-1042: glycolysis IV|g__Clostridium.s__Clostridium_sp_ASF502	0.957002	0.03125	0.75	0.5	11.7442	27.1596	Con <= Model	19.4519	0.625	2.3126	1.20952	0.981312	0	16.5031	50.5381	7.49592	4.94573	0	10.0988	4.37191	0	88.6742	0	45.7058	47.5725	0	35.3245	0
PWY-1042: glycolysis IV|g__Corynebacterium.s__Corynebacterium_glutamicum	0.170904	-0.25	0.25	0	4.15207	0	Model <= Con	2.07603	0.125	0	#NAME?	0.289461	0	18.4034	14.8131	0	0	0	0	0	0	0	0	0	0	0	0	0
PWY-1042: glycolysis IV|g__Dorea.s__Dorea_sp_5_2	0.4825	0.1875	0.25	0.375	10.4576	31.2148	Con <= Model	20.8362	0.3125	2.98488	1.57767	0.542011	0	0	53.0292	0	0	30.6319	0	0	0	51.2931	0	0	0	84.8033	113.622	0
PWY-1042: glycolysis IV|g__Erysipelatoclostridium.s__Clostridium_cocleatum	0.0324742	-0.5	0.5	0	34.8866	0	Model < Con	17.4433	0.25	0	#NAME?	0.100562	0	0	0	0	24.2204	86.4606	85.5706	82.8416	0	0	0	0	0	0	0	0
PWY-1042: glycolysis IV|g__Eubacterium.s__Eubacterium_plexicaudatum	0.381574	-0.125	0.125	0	5.35802	0	Model <= Con	2.67901	0.0625	0	#NAME?	0.438447	0	0	0	0	0	0	42.8641	0	0	0	0	0	0	0	0	0
PWY-1042: glycolysis IV|g__Lachnospiraceae_unclassified.s__Lachnospiraceae_bacterium_3_2	0.381574	0.125	0	0.125	0	4.42545	Con <= Model	2.21273	0.0625	Inf	Inf	0.438447	0	0	0	0	0	0	0	0	0	0	35.4036	0	0	0	0	0
PWY-1042: glycolysis IV|g__Lachnospiraceae_unclassified.s__Lachnospiraceae_bacterium_A2	0.0324742	-0.5	0.5	0	24.5073	0	Model < Con	12.2536	0.25	0	#NAME?	0.100562	0	0	53.945	12.9609	31.0769	98.0755	0	0	0	0	0	0	0	0	0	0
PWY-1042: glycolysis IV|g__Lachnospiraceae_unclassified.s__Lachnospiraceae_bacterium_COE1	0.0764479	-0.375	0.375	0	30.4515	0	Model <= Con	15.2257	0.1875	0	#NAME?	0.180254	0	41.1976	148.17	0	0	0	54.2447	0	0	0	0	0	0	0	0	0
PWY-1042: glycolysis IV|g__Lachnospiraceae_unclassified.s__Lachnospiraceae_bacterium_M18_1	0.249675	-0.34375	0.75	0.375	23.0803	12.985	Model <= Con	18.0327	0.5625	0.562602	-0.829814	0.400601	0	25.7014	85.0224	13.7261	16.3559	0	22.8982	20.9385	0	31.9259	0	0	63.4156	0	8.53871	0
RUMP-PWY: formaldehyde oxidation I	0.170904	-0.25	0.25	0	11.0756	0	Model <= Con	5.53779	0.125	0	#NAME?	0.289461	0	0	42.0068	0	0	0	46.5978	0	0	0	0	0	0	0	0	0
PWY-1269: CMP-3-deoxy-D-manno-octulosonate biosynthesis|g__Bacteroides.s__Bacteroides_caecimuris	0.506865	-0.1875	0.5	0.25	11.4063	7.14245	Model <= Con	9.27439	0.375	0.626183	-0.675343	0.559237	0	0	10.9496	0	16.3877	49.2254	14.688	0	0	39.4995	0	0	0	0	0	17.6401
PWY-1269: CMP-3-deoxy-D-manno-octulosonate biosynthesis|g__Bacteroides.s__Bacteroides_faecichinchillae	0.381574	-0.125	0.125	0	1.33848	0	Model <= Con	0.669239	0.0625	0	#NAME?	0.438447	0	0	0	0	0	0	0	10.7078	0	0	0	0	0	0	0	0
PWY-1269: CMP-3-deoxy-D-manno-octulosonate biosynthesis|g__Bacteroides.s__Bacteroides_uniformis	0.0402162	-0.546875	0.625	0.125	14.0897	1.21902	Model < Con	7.65435	0.375	0.0865184	-3.53085	0.122094	17.6619	0	8.92608	26.9128	0	46.9456	12.271	0	0	0	0	0	0	0	9.75213	0
PWY-1269: CMP-3-deoxy-D-manno-octulosonate biosynthesis|g__Helicobacter.s__Helicobacter_typhlonius	0.268736	-0.34375	1	0.625	361.197	350.867	Model <= Con	356.032	0.8125	0.9714	-0.0418629	0.409397	280.634	247.997	171.013	175.619	87.8969	714.385	249.885	962.145	0	849.741	0	695.248	0	75.24	1168.13	18.5699
LACTOSECAT-PWY: lactose and galactose degradation I	0.429537	-0.25	0.875	0.75	96.8978	47.6988	Model <= Con	72.2983	0.8125	0.492259	-1.02251	0.487526	57.3395	14.1186	62.2467	142.019	0	302.319	163.685	33.454	65.1436	131.168	25.3256	0	0	49.0778	40.1313	70.744
PWY-5121: superpathway of geranylgeranyl diphosphate biosynthesis II (via MEP)	0.429537	-0.25	1	0.625	1058.65	917.942	Model <= Con	988.294	0.8125	0.867091	-0.205745	0.487526	711.649	709.675	820.902	885.065	471.274	1887.45	1097.02	1886.13	0	2458.27	0	1904.41	0	336.891	2528.95	115.018
PWY1G-0: mycothiol biosynthesis|g__Corynebacterium.s__Corynebacterium_glutamicum	0.0764479	-0.375	0.375	0	8.75913	0	Model <= Con	4.37957	0.1875	0	#NAME?	0.180254	0	25.7234	20.7985	0	0	0	0	23.5512	0	0	0	0	0	0	0	0
MET-SAM-PWY: superpathway of S-adenosyl-L-methionine biosynthesis	0.441803	-0.25	1	1	666.843	587.554	Model <= Con	627.198	1	0.881099	-0.182625	0.498706	497.852	344.42	482.679	663.501	267.785	1295.78	770.799	1011.93	48.686	1553.68	27.3355	1066.36	19.2998	314.191	1586.03	84.8392
PWY-241: C4 photosynthetic carbon assimilation cycle, NADP-ME type|g__Corynebacterium.s__Corynebacterium_glutamicum	0.0324742	-0.5	0.5	0	8.51127	0	Model < Con	4.25564	0.25	0	#NAME?	0.100562	0	16.9892	16.8304	0	0	18.8994	15.3712	0	0	0	0	0	0	0	0	0
PWY-5347: superpathway of L-methionine biosynthesis (transsulfuration)	0.441803	-0.25	1	1	639.947	571.861	Model <= Con	605.904	1	0.893607	-0.162288	0.498706	469.5	332.604	428.241	695.157	283.43	1231.63	664.139	1014.88	67.9566	1538.35	37.8517	976.222	27.1947	351.942	1457.21	118.171
PWY-7090: UDP-2,3-diacetamido-2,3-dideoxy-&alpha;-D-mannuronate biosynthesis	0.334152	-0.234375	0.375	0.125	14.9497	2.58393	Model <= Con	8.76679	0.25	0.172842	-2.53247	0.438447	0	0	12.2459	0	20.1779	0	87.1735	0	0	0	0	0	20.6715	0	0	0
PWY-2941: L-lysine biosynthesis II|g__Bacteroides.s__Bacteroides_uniformis	0.381574	-0.125	0.125	0	3.44576	0	Model <= Con	1.72288	0.0625	0	#NAME?	0.438447	0	0	0	0	0	27.5661	0	0	0	0	0	0	0	0	0	0
PWY-2941: L-lysine biosynthesis II|g__Corynebacterium.s__Corynebacterium_glutamicum	0.381574	-0.125	0.125	0	2.11882	0	Model <= Con	1.05941	0.0625	0	#NAME?	0.438447	0	0	0	0	0	0	16.9506	0	0	0	0	0	0	0	0	0
PWY-2941: L-lysine biosynthesis II|g__Erysipelatoclostridium.s__Clostridium_cocleatum	0.110465	-0.40625	0.5	0.125	19.9787	1.57213	Model <= Con	10.7754	0.3125	0.0786903	-3.66767	0.248179	0	0	0	0	11.2402	51.25	53.5171	43.8224	0	12.577	0	0	0	0	0	0
PWY-2941: L-lysine biosynthesis II|g__Lactobacillus.s__Lactobacillus_johnsonii	0.381574	-0.125	0.125	0	2.95641	0	Model <= Con	1.4782	0.0625	0	#NAME?	0.438447	0	0	0	0	0	0	0	23.6513	0	0	0	0	0	0	0	0
PWY-2941: L-lysine biosynthesis II|g__Lactobacillus.s__Lactobacillus_murinus	0.012777	-0.625	0.625	0	90.071	0	Model < Con	45.0355	0.3125	0	#NAME?	0.056139	0	38.6156	312.815	0	0	21.7556	327.412	19.9706	0	0	0	0	0	0	0	0
PWY-2941: L-lysine biosynthesis II|g__Lactobacillus.s__Lactobacillus_reuteri	0.0764479	-0.375	0.375	0	5.43554	0	Model <= Con	2.71777	0.1875	0	#NAME?	0.180254	0	18.0071	8.5784	0	0	0	16.8988	0	0	0	0	0	0	0	0	0
PWY-2941: L-lysine biosynthesis II|g__Streptococcus.s__Streptococcus_hyointestinalis	0.170904	-0.25	0.25	0	16.6557	0	Model <= Con	8.32787	0.125	0	#NAME?	0.289461	0	0	0	45.8292	0	87.4167	0	0	0	0	0	0	0	0	0	0
PWY-5189: tetrapyrrole biosynthesis II (from glycine)	0.493563	-0.21875	1	0.625	348.579	413.033	Model <= Con	380.806	0.8125	1.1849	0.244771	0.548469	285.438	190.612	228.829	248.539	132.143	677.289	299.434	726.347	0	1069.27	0	736.122	0	144.103	1301.27	53.5003
PWY-2942: L-lysine biosynthesis III|g__Akkermansia.s__Akkermansia_muciniphila	0.0764479	0.375	0	0.375	0	11.6812	Con <= Model	5.8406	0.1875	Inf	Inf	0.180254	0	0	0	0	0	0	0	0	32.4603	39.3911	0	21.5983	0	0	0	0
PWY-2942: L-lysine biosynthesis III|g__Anaerotruncus.s__Anaerotruncus_sp_G3_2012	0.0045693	0.75	0	0.75	0	79.8908	Con < Model	39.9454	0.375	Inf	Inf	0.027654	0	0	0	0	0	0	0	0	172.919	0	118.447	67.7667	60.6292	35.6086	0	183.756
PWY-2942: L-lysine biosynthesis III|g__Bacteroides.s__Bacteroides_caecimuris	0.635507	0.15625	0.875	0.75	24.699	25.0139	Con <= Model	24.8565	0.8125	1.01275	0.0182803	0.686096	6.88509	0	29.5237	15.5642	14.1585	97.9439	12.7786	20.7381	32.839	81.3351	0	17.8555	0	26.2118	16.7443	25.1259
PWY-2942: L-lysine biosynthesis III|g__Bacteroides.s__Bacteroides_faecichinchillae	0.170904	-0.25	0.25	0	1.12917	0	Model <= Con	0.564586	0.125	0	#NAME?	0.289461	3.65446	0	0	0	0	0	0	5.37891	0	0	0	0	0	0	0	0
PWY-2942: L-lysine biosynthesis III|g__Bacteroides.s__Bacteroides_massiliensis	0.000785338	1	0.375	1	4.68692	104.985	Con < Model	54.8361	0.6875	22.3996	4.4854	0.0120961	21.7281	0	0	4.07951	0	11.6877	0	0	80.5974	302.945	176.494	84.4142	65.4076	37.9406	22.9153	69.168
PWY-2942: L-lysine biosynthesis III|g__Bacteroides.s__Bacteroides_sartorii	0.0298407	-0.578125	0.625	0.125	21.7871	1.02189	Model < Con	11.4045	0.375	0.0469035	-4.41416	0.100562	15.2835	0	0	52.7004	0	38.761	23.8382	43.7141	0	0	0	8.17514	0	0	0	0
PWY-2942: L-lysine biosynthesis III|g__Bacteroides.s__Bacteroides_uniformis	0.00366954	-0.84375	0.875	0.25	39.0471	1.29927	Model < Con	20.1732	0.5625	0.0332743	-4.90945	0.027654	59.5453	0	26.8317	53.3697	33.3393	89.8067	33.7873	15.6971	0	2.15176	0	0	0	0	8.24238	0
PWY-2942: L-lysine biosynthesis III|g__Bacteroides.s__Bacteroides_vulgatus	0.0287082	-0.625	0.75	0.25	15.0512	0.955754	Model < Con	8.00346	0.5	0.0635003	-3.97709	0.100562	2.46268	0	0	9.70316	49.1184	34.1705	4.24801	20.7066	0	0	0	0	0	5.49129	0	2.15474
PWY-2942: L-lysine biosynthesis III|g__Clostridium.s__Clostridium_sp_ASF502	0.214338	0.296875	0.125	0.375	1.77587	14.7203	Con <= Model	8.24809	0.25	8.28906	3.05121	0.347809	0	0	14.207	0	0	0	0	0	0	76.0993	0	21.3353	0	0	20.3279	0
PWY-2942: L-lysine biosynthesis III|g__Corynebacterium.s__Corynebacterium_glutamicum	0.0324742	-0.5	0.5	0	8.97292	0	Model < Con	4.48646	0.25	0	#NAME?	0.100562	0	19.9581	22.2264	12.0959	0	0	17.5029	0	0	0	0	0	0	0	0	0
PWY-2942: L-lysine biosynthesis III|g__Erysipelatoclostridium.s__Clostridium_cocleatum	0.0933375	-0.46875	0.625	0.25	24.253	3.22038	Model <= Con	13.7367	0.4375	0.132783	-2.91286	0.2141	0	0	0	9.67606	14.9606	65.8546	59.6267	43.9059	0	13.1065	0	0	12.6566	0	0	0
PWY-2942: L-lysine biosynthesis III|g__Helicobacter.s__Helicobacter_typhlonius	0.268736	-0.34375	1	0.625	249.26	252.757	Model <= Con	251.008	0.8125	1.01403	0.0201014	0.409397	197.336	149.281	130.075	122.92	62.9695	518.129	177.313	636.056	0	634.162	0	493.451	0	57.1658	822.316	14.9621
PWY-2942: L-lysine biosynthesis III|g__Lachnospiraceae_unclassified.s__Lachnospiraceae_bacterium_M18_1	0.407775	-0.203125	0.375	0.125	7.1038	8.08943	Model <= Con	7.59661	0.25	1.13875	0.187447	0.463959	0	9.04979	39.9682	0	7.81237	0	0	0	0	0	0	0	64.7154	0	0	0
PWY-2942: L-lysine biosynthesis III|g__Lactobacillus.s__Lactobacillus_johnsonii	0.381574	-0.125	0.125	0	2.44426	0	Model <= Con	1.22213	0.0625	0	#NAME?	0.438447	0	0	0	0	0	0	0	19.5541	0	0	0	0	0	0	0	0
PWY-2942: L-lysine biosynthesis III|g__Lactobacillus.s__Lactobacillus_murinus	0.012777	-0.625	0.625	0	83.9364	0	Model < Con	41.9682	0.3125	0	#NAME?	0.056139	0	33.7044	289.702	0	0	12.3605	320.103	15.6206	0	0	0	0	0	0	0	0
PWY-2942: L-lysine biosynthesis III|g__Lactobacillus.s__Lactobacillus_reuteri	0.0764479	-0.375	0.375	0	5.39533	0	Model <= Con	2.69767	0.1875	0	#NAME?	0.180254	0	18.0433	8.54955	0	0	0	16.5698	0	0	0	0	0	0	0	0	0
PWY-2942: L-lysine biosynthesis III|g__Mucispirillum.s__Mucispirillum_schaedleri	0.0001554	1	0.875	1	27.9707	565.229	Con < Model	296.6	0.9375	20.2079	4.33685	0.0106938	0	12.7015	9.40985	13.1253	23.6257	51.7861	32.2569	80.8602	115.298	459.951	243.084	315.195	480.343	1344	563.217	1000.75
PWY-2942: L-lysine biosynthesis III|g__Muribaculum.s__Muribaculum_intestinale	0.0324742	-0.5	0.5	0	18.2613	0	Model < Con	9.13064	0.25	0	#NAME?	0.100562	25.9729	0	0	84.6369	0	15.318	20.1624	0	0	0	0	0	0	0	0	0
PWY-2942: L-lysine biosynthesis III|g__Parabacteroides.s__Parabacteroides_distasonis	0.63144	-0.15625	0.75	0.625	14.896	11.5904	Model <= Con	13.2432	0.6875	0.778086	-0.361998	0.682102	8.34961	0	0	5.87662	13.6957	35.5997	21.3094	34.3368	12.3726	44.3614	0	21.7511	0	9.17733	0	5.06041
PWY-2942: L-lysine biosynthesis III|g__Parabacteroides.s__Parabacteroides_goldsteinii	0.381574	0.125	0	0.125	0	0.448654	Con <= Model	0.224327	0.0625	Inf	Inf	0.438447	0	0	0	0	0	0	0	0	0	0	0	3.58923	0	0	0	0
PWY-2942: L-lysine biosynthesis III|g__Parabacteroides.s__Parabacteroides_merdae	0.381574	-0.125	0.125	0	1.70305	0	Model <= Con	0.851524	0.0625	0	#NAME?	0.438447	0	0	0	13.6244	0	0	0	0	0	0	0	0	0	0	0	0
PWY-2942: L-lysine biosynthesis III|g__Streptococcus.s__Streptococcus_hyointestinalis	0.170904	-0.25	0.25	0	16.1756	0	Model <= Con	8.08781	0.125	0	#NAME?	0.289461	0	0	0	43.818	0	85.5869	0	0	0	0	0	0	0	0	0	0
ANAEROFRUCAT-PWY: homolactic fermentation	0.505361	-0.21875	1	1	1059.28	1000.71	Model <= Con	1030	1	0.944712	-0.0820533	0.557909	732.226	655.001	1153.85	1194.49	367.088	1648.64	1236.33	1486.61	1002.41	1915.15	977.608	965.724	620.948	641.617	859.243	1023.01
PWY-3001: superpathway of L-isoleucine biosynthesis I|g__Corynebacterium.s__Corynebacterium_glutamicum	0.0764479	-0.375	0.375	0	7.23823	0	Model <= Con	3.61912	0.1875	0	#NAME?	0.180254	0	20.2472	22.1197	0	0	0	15.5389	0	0	0	0	0	0	0	0	0
PWY-3001: superpathway of L-isoleucine biosynthesis I|g__Helicobacter.s__Helicobacter_typhlonius	0.316998	-0.3125	1	0.625	326.381	320.541	Model <= Con	323.461	0.8125	0.982107	-0.0260477	0.438447	243.898	200.085	173.276	169.576	82.449	680.537	230.335	830.89	0	772.427	0	615.783	0	87.8201	1059.68	28.6176
PWY-3001: superpathway of L-isoleucine biosynthesis I|g__Streptococcus.s__Streptococcus_hyointestinalis	0.170904	-0.25	0.25	0	17.9602	0	Model <= Con	8.9801	0.125	0	#NAME?	0.289461	0	0	0	40.0301	0	103.651	0	0	0	0	0	0	0	0	0	0
PWY0-162: superpathway of pyrimidine ribonucleotides de novo biosynthesis	0.505361	-0.21875	1	0.875	918.255	922.099	Model <= Con	920.177	0.9375	1.00419	0.00602709	0.557909	766.032	565.848	786.916	781.489	306.056	1584.82	745.638	1809.24	319.256	2257.72	0	1616.28	171.933	506.878	2225.78	278.94
PWY-3841: folate transformations II (plants)|g__Akkermansia.s__Akkermansia_muciniphila	0.0764479	0.375	0	0.375	0	13.1579	Con <= Model	6.57896	0.1875	Inf	Inf	0.180254	0	0	0	0	0	0	0	0	45.4976	38.9962	0	20.7695	0	0	0	0
PWY-3841: folate transformations II (plants)|g__Bacteroides.s__Bacteroides_caecimuris	0.833514	-0.078125	0.875	0.875	22.3286	22.2372	Model <= Con	22.2829	0.875	0.995907	-0.00591708	0.873474	3.73234	0	28.8076	15.4236	11.1508	86.9376	19.1354	13.4418	10.5383	86.533	10.6243	9.73793	0	24.9319	17.3917	18.1408
PWY-3841: folate transformations II (plants)|g__Bacteroides.s__Bacteroides_faecichinchillae	0.170904	-0.25	0.25	0	2.03079	0	Model <= Con	1.01539	0.125	0	#NAME?	0.289461	4.76046	0	0	0	0	0	0	11.4858	0	0	0	0	0	0	0	0
PWY-3841: folate transformations II (plants)|g__Bacteroides.s__Bacteroides_massiliensis	0.000785338	1	0.375	1	5.92185	138.447	Con < Model	72.1843	0.6875	23.379	4.54714	0.0120961	26.413	0	0	4.13201	0	16.8298	0	0	99.6285	409.182	234.915	88.9471	92.1616	59.0829	42.0464	81.6101
PWY-3841: folate transformations II (plants)|g__Bacteroides.s__Bacteroides_sartorii	0.0933375	-0.46875	0.625	0.25	17.9495	2.8885	Model <= Con	10.419	0.4375	0.160924	-2.63555	0.2141	11.9649	0	0	54.1562	0	30.6845	8.60345	38.1869	5.51915	0	0	17.5888	0	0	0	0
PWY-3841: folate transformations II (plants)|g__Bacteroides.s__Bacteroides_uniformis	0.000553535	-1	1	0.125	39.4263	1.03288	Model < Con	20.2296	0.5625	0.0261978	-5.25441	0.0120961	54.2299	9.09565	23.0499	40.1565	30.3283	110.763	35.9797	11.8074	0	0	0	0	0	0	8.26307	0
PWY-3841: folate transformations II (plants)|g__Bacteroides.s__Bacteroides_vulgatus	0.0176723	-0.65625	0.75	0.125	19.1503	1.28006	Model < Con	10.2152	0.4375	0.0668429	-3.90308	0.074966	5.90139	0	0	7.12839	53.1217	35.52	16.0379	35.4932	0	0	0	0	0	10.2405	0	0
PWY-3841: folate transformations II (plants)|g__Clostridium.s__Clostridium_sp_ASF502	0.0325306	0.625	0.375	0.75	3.56924	38.405	Con < Model	20.9871	0.5625	10.76	3.4276	0.100569	0	2.53885	23.988	0	0	0	0	2.02713	0	73.078	63.461	28.9553	18.1066	87.2689	36.3702	0
PWY-3841: folate transformations II (plants)|g__Corynebacterium.s__Corynebacterium_glutamicum	0.0764479	-0.375	0.375	0	5.45358	0	Model <= Con	2.72679	0.1875	0	#NAME?	0.180254	0	21.6871	0	0	8.34102	0	0	13.6005	0	0	0	0	0	0	0	0
PWY-3841: folate transformations II (plants)|g__Dorea.s__Dorea_sp_5_2	0.0764479	0.375	0	0.375	0	20.2739	Con <= Model	10.137	0.1875	Inf	Inf	0.180254	0	0	0	0	0	0	0	0	0	21.1607	0	0	0	63.5535	77.4771	0
PWY-3841: folate transformations II (plants)|g__Erysipelatoclostridium.s__Clostridium_cocleatum	0.110465	-0.40625	0.5	0.125	20.2548	1.76936	Model <= Con	11.0121	0.3125	0.087355	-3.51697	0.248179	0	0	0	0	11.988	47.4737	58.4152	44.1613	0	0	0	0	14.1548	0	0	0
PWY-3841: folate transformations II (plants)|g__Escherichia.s__Escherichia_coli	0.381574	-0.125	0.125	0	1.89635	0	Model <= Con	0.948176	0.0625	0	#NAME?	0.438447	0	0	0	15.1708	0	0	0	0	0	0	0	0	0	0	0	0
PWY-3841: folate transformations II (plants)|g__Lachnospiraceae_unclassified.s__Lachnospiraceae_bacterium_28_4	0.00146006	0.875	0	0.875	0	584.443	Con < Model	292.222	0.4375	Inf	Inf	0.0130446	0	0	0	0	0	0	0	0	179.791	371.102	443.695	1071.03	1488.21	769.957	0	351.757
PWY-3841: folate transformations II (plants)|g__Lachnospiraceae_unclassified.s__Lachnospiraceae_bacterium_3_2	1	0.015625	0.125	0.125	1.81849	3.28766	Con <=> Model	2.55307	0.125	1.80791	0.854321	1	0	0	0	0	14.5479	0	0	0	0	0	26.3013	0	0	0	0	0
PWY-3841: folate transformations II (plants)|g__Lachnospiraceae_unclassified.s__Lachnospiraceae_bacterium_A2	0.0324742	-0.5	0.5	0	20.5713	0	Model < Con	10.2856	0.25	0	#NAME?	0.100562	0	0	42.5224	13.3885	20.8064	87.853	0	0	0	0	0	0	0	0	0	0
PWY-3841: folate transformations II (plants)|g__Lachnospiraceae_unclassified.s__Lachnospiraceae_bacterium_M18_1	0.144754	-0.421875	0.625	0.375	18.0612	3.25829	Model <= Con	10.6598	0.5	0.180403	-2.47071	0.289461	0	28.6236	62.094	0	15.5489	0	24.7053	13.5182	0	16.5933	0	0	5.52443	0	3.94859	0
PWY-3841: folate transformations II (plants)|g__Lactobacillus.s__Lactobacillus_johnsonii	0.170904	-0.25	0.25	0	6.92641	0	Model <= Con	3.46321	0.125	0	#NAME?	0.289461	0	0	16.1416	0	0	0	0	39.2698	0	0	0	0	0	0	0	0
PWY-3841: folate transformations II (plants)|g__Lactobacillus.s__Lactobacillus_murinus	0.0045693	-0.75	0.75	0	105.85	0	Model < Con	52.9251	0.375	0	#NAME?	0.027654	0	61.2973	361.518	10.8107	0	21.2182	373.58	18.3777	0	0	0	0	0	0	0	0
PWY-3841: folate transformations II (plants)|g__Lactobacillus.s__Lactobacillus_reuteri	0.381574	-0.125	0.125	0	1.5935	0	Model <= Con	0.79675	0.0625	0	#NAME?	0.438447	0	0	0	0	0	0	12.748	0	0	0	0	0	0	0	0	0
PWY-3841: folate transformations II (plants)|g__Muribaculaceae_unclassified.s__Muribaculaceae_bacterium_DSM_103720	0.0764479	-0.375	0.375	0	12.8394	0	Model <= Con	6.41971	0.1875	0	#NAME?	0.180254	14.6673	0	0	48.7485	0	39.2996	0	0	0	0	0	0	0	0	0	0
PWY-3841: folate transformations II (plants)|g__Muribaculum.s__Muribaculum_intestinale	0.0324742	-0.5	0.5	0	22.675	0	Model < Con	11.3375	0.25	0	#NAME?	0.100562	33.929	0	0	98.2726	14.2169	0	34.9815	0	0	0	0	0	0	0	0	0
PWY-3841: folate transformations II (plants)|g__Parabacteroides.s__Parabacteroides_distasonis	0.224313	-0.34375	0.625	0.25	11.5359	5.83383	Model <= Con	8.68485	0.4375	0.505711	-0.983614	0.363043	0	0	0	5.01932	17.1311	24.8703	24.4182	20.8481	0	31.1086	0	15.562	0	0	0	0
PWY-3841: folate transformations II (plants)|g__Parabacteroides.s__Parabacteroides_goldsteinii	0.381574	0.125	0	0.125	0	0.525632	Con <= Model	0.262816	0.0625	Inf	Inf	0.438447	0	0	0	0	0	0	0	0	0	0	0	4.20505	0	0	0	0
PWY-3841: folate transformations II (plants)|g__Parabacteroides.s__Parabacteroides_merdae	0.381574	-0.125	0.125	0	1.88941	0	Model <= Con	0.944707	0.0625	0	#NAME?	0.438447	0	0	0	15.1153	0	0	0	0	0	0	0	0	0	0	0	0
PWY-3841: folate transformations II (plants)|g__Parasutterella.s__Parasutterella_excrementihominis	0.170904	-0.25	0.25	0	0.773646	0	Model <= Con	0.386823	0.125	0	#NAME?	0.289461	1.47819	0	0	0	0	0	4.71098	0	0	0	0	0	0	0	0	0
PWY-3841: folate transformations II (plants)|g__Prevotella.s__Prevotella_sp_MGM1	0.381574	-0.125	0.125	0	1.51224	0	Model <= Con	0.756119	0.0625	0	#NAME?	0.438447	12.0979	0	0	0	0	0	0	0	0	0	0	0	0	0	0	0
PWY-3841: folate transformations II (plants)|g__Proteobacteria_unclassified.s__Proteobacteria_bacterium_CAG_139	0.170904	-0.25	0.25	0	2.82524	0	Model <= Con	1.41262	0.125	0	#NAME?	0.289461	0	0	0	15.4916	0	0	7.11027	0	0	0	0	0	0	0	0	0
PWY-3841: folate transformations II (plants)|g__Streptococcus.s__Streptococcus_hyointestinalis	0.170904	-0.25	0.25	0	17.978	0	Model <= Con	8.989	0.125	0	#NAME?	0.289461	0	0	0	44.8161	0	99.0079	0	0	0	0	0	0	0	0	0	0
PWY-7357: thiamine phosphate formation from pyrithiamine and oxythiamine (yeast)	0.505361	-0.21875	1	0.875	579.757	581.821	Model <= Con	580.789	0.9375	1.00356	0.00512835	0.557909	443.347	476.018	536.588	615.348	159.784	865.42	589.721	951.826	54.9923	1472.6	22.4147	1199.4	0	346.354	1471.99	86.8218
PWY-7371: 1,4-dihydroxy-6-naphthoate biosynthesis II	0.505361	-0.21875	1	0.875	359.285	434.293	Model <= Con	396.789	0.9375	1.20877	0.273539	0.557909	241.518	210.928	182.786	208.469	63.3132	743.832	231.533	991.901	33.1029	965.446	32.1071	834.982	0	191.925	1332.22	84.5597
PWY3O-355: stearate biosynthesis III (fungi)|g__Bacteroides.s__Bacteroides_sartorii	0.0764479	-0.375	0.375	0	8.23983	0	Model <= Con	4.11992	0.1875	0	#NAME?	0.180254	0	0	0	0	0	27.79	14.4621	23.6666	0	0	0	0	0	0	0	0
PWY3O-355: stearate biosynthesis III (fungi)|g__Bacteroides.s__Bacteroides_uniformis	0.381574	-0.125	0.125	0	1.68245	0	Model <= Con	0.841227	0.0625	0	#NAME?	0.438447	0	0	0	0	0	13.4596	0	0	0	0	0	0	0	0	0	0
PWY3O-355: stearate biosynthesis III (fungi)|g__Bacteroides.s__Bacteroides_vulgatus	0.0324742	-0.5	0.5	0	10.281	0	Model < Con	5.14048	0.25	0	#NAME?	0.100562	0	0	0	0	40.6474	25.7243	7.16009	8.71588	0	0	0	0	0	0	0	0
PWY-6305: superpathway of putrescine biosynthesis	0.52445	-0.1875	0.5	0.375	28.1377	9.85859	Model <= Con	18.9981	0.4375	0.350369	-1.51305	0.577952	0	0	59.6145	115.222	23.1003	0	0	27.165	0	33.2698	0	15.4556	0	0	30.1433	0
PWY-4041: &gamma;-glutamyl cycle|g__Escherichia.s__Escherichia_coli	0.381574	-0.125	0.125	0	2.29883	0	Model <= Con	1.14941	0.0625	0	#NAME?	0.438447	0	0	0	18.3906	0	0	0	0	0	0	0	0	0	0	0	0
PWY-4242|g__Anaerotruncus.s__Anaerotruncus_sp_G3_2012	0.0045693	0.75	0	0.75	0	89.7559	Con < Model	44.8779	0.375	Inf	Inf	0.027654	0	0	0	0	0	0	0	0	189.722	0	157.145	63.442	63.9903	37.7664	0	205.981
PWY-4242|g__Bacteroides.s__Bacteroides_caecimuris	0.65494	0.125	0.25	0.375	10.1052	13.2213	Con <= Model	11.6632	0.3125	1.30837	0.387775	0.702586	0	0	19.8176	0	0	61.0236	0	0	0	67.6435	0	0	0	0	17.714	20.4131
PWY-4242|g__Bacteroides.s__Bacteroides_sartorii	0.0298407	-0.578125	0.625	0.125	20.4147	0.761469	Model < Con	10.5881	0.375	0.0373	-4.74468	0.100562	15.7607	0	0	56.8399	0	31.9486	13.5097	45.2589	0	0	0	6.09175	0	0	0	0
PWY-4242|g__Bacteroides.s__Bacteroides_uniformis	0.00146006	-0.875	0.875	0	35.5058	0	Model < Con	17.7529	0.4375	0	#NAME?	0.0130446	43.3568	0	25.2984	54.1822	11.3111	105.849	25.5489	18.5001	0	0	0	0	0	0	0	0
PWY-4242|g__Bacteroides.s__Bacteroides_vulgatus	0.0324742	-0.5	0.5	0	7.02952	0	Model < Con	3.51476	0.25	0	#NAME?	0.100562	0	0	0	7.65164	0	19.0237	9.33982	20.221	0	0	0	0	0	0	0	0
PWY-4242|g__Clostridium.s__Clostridium_sp_ASF356	0.170904	-0.25	0.25	0	2.52099	0	Model <= Con	1.26049	0.125	0	#NAME?	0.289461	0	5.84177	0	0	0	0	14.3261	0	0	0	0	0	0	0	0	0
PWY-4242|g__Corynebacterium.s__Corynebacterium_glutamicum	0.170904	-0.25	0.25	0	5.12536	0	Model <= Con	2.56268	0.125	0	#NAME?	0.289461	0	0	0	0	0	22.9642	18.0387	0	0	0	0	0	0	0	0	0
PWY-4242|g__Dorea.s__Dorea_sp_5_2	0.214338	0.296875	0.125	0.375	2.62979	13.1223	Con <= Model	7.87604	0.25	4.98986	2.319	0.347809	0	0	0	0	0	21.0383	0	0	0	24.4137	0	0	0	40.1161	40.4486	0
PWY-4242|g__Erysipelatoclostridium.s__Clostridium_cocleatum	0.381574	-0.125	0.125	0	2.37711	0	Model <= Con	1.18855	0.0625	0	#NAME?	0.438447	0	0	0	0	0	0	19.0169	0	0	0	0	0	0	0	0	0
PWY-4242|g__Eubacterium.s__Eubacterium_plexicaudatum	0.381574	-0.125	0.125	0	2.95521	0	Model <= Con	1.4776	0.0625	0	#NAME?	0.438447	0	0	0	0	0	0	23.6416	0	0	0	0	0	0	0	0	0
PWY-4242|g__Firmicutes_unclassified.s__Firmicutes_bacterium_ASF500	0.451913	-0.21875	0.625	0.25	25.7729	43.7246	Model <= Con	34.7487	0.4375	1.69653	0.762589	0.5095	0	50.2726	35.9345	0	0	52.1422	27.3252	40.5088	0	151.95	0	0	0	0	0	197.846
PWY-4242|g__Helicobacter.s__Helicobacter_typhlonius	0.268736	-0.34375	1	0.625	296.432	292.581	Model <= Con	294.507	0.8125	0.987007	-0.0188679	0.409397	236.504	190.429	151.26	155.887	67.4347	583.615	225.108	761.222	0	703.659	0	582.477	0	64.6747	972.52	17.3155
PWY-4242|g__Lachnospiraceae_unclassified.s__Lachnospiraceae_bacterium_28_4	0.00146006	0.875	0	0.875	0	617.594	Con < Model	308.797	0.4375	Inf	Inf	0.0130446	0	0	0	0	0	0	0	0	198.55	370.958	454.266	1098.4	1635.18	826.608	0	356.783
PWY-4242|g__Lachnospiraceae_unclassified.s__Lachnospiraceae_bacterium_A2	0.0324742	-0.5	0.5	0	23.1707	0	Model < Con	11.5853	0.25	0	#NAME?	0.100562	0	0	49.2689	11.3331	34.9722	89.7913	0	0	0	0	0	0	0	0	0	0
PWY-4242|g__Lactobacillus.s__Lactobacillus_johnsonii	0.381574	-0.125	0.125	0	4.40494	0	Model <= Con	2.20247	0.0625	0	#NAME?	0.438447	0	0	0	0	0	0	0	35.2395	0	0	0	0	0	0	0	0
PWY-4242|g__Lactobacillus.s__Lactobacillus_murinus	0.012777	-0.625	0.625	0	107.525	0	Model < Con	53.7625	0.3125	0	#NAME?	0.056139	0	44.9118	379.484	0	0	26.0965	391.97	17.7374	0	0	0	0	0	0	0	0
PWY-4242|g__Mucispirillum.s__Mucispirillum_schaedleri	0.00245523	0.859375	0.125	0.875	2.50422	77.0466	Con < Model	39.7754	0.5	30.7667	4.9433	0.019834	0	0	0	0	0	0	0	20.0337	0	62.9165	39.8146	47.1093	76.6404	184.79	64.9206	140.181
PWY-4242|g__Muribaculaceae_unclassified.s__Muribaculaceae_bacterium_DSM_103720	0.0764479	-0.375	0.375	0	14.336	0	Model <= Con	7.16802	0.1875	0	#NAME?	0.180254	0	0	0	48.7633	20.3015	45.6236	0	0	0	0	0	0	0	0	0	0
PWY-4242|g__Muribaculum.s__Muribaculum_intestinale	0.0324742	-0.5	0.5	0	17.7633	0	Model < Con	8.88163	0.25	0	#NAME?	0.100562	20.5287	0	0	90.6967	0	9.73236	21.1484	0	0	0	0	0	0	0	0	0
PWY-4242|g__Prevotella.s__Prevotella_sp_MGM1	0.381574	-0.125	0.125	0	1.83372	0	Model <= Con	0.916862	0.0625	0	#NAME?	0.438447	0	0	0	0	14.6698	0	0	0	0	0	0	0	0	0	0	0
PWY-4242|g__Streptococcus.s__Streptococcus_hyointestinalis	0.170904	-0.25	0.25	0	14.3441	0	Model <= Con	7.17206	0.125	0	#NAME?	0.289461	0	0	0	35.3459	0	79.4071	0	0	0	0	0	0	0	0	0	0
PWY-7282: 4-amino-2-methyl-5-diphosphomethylpyrimidine biosynthesis II	0.560627	-0.1875	1	0.5	89.7617	130.514	Model <= Con	110.138	0.75	1.45401	0.540038	0.61454	46.2917	111.823	101.84	33.616	69.3802	76.6099	45.0479	233.485	0	604.603	0	262.514	0	0	116.436	60.5619
PWY-4321: L-glutamate degradation IV|g__Lactobacillus.s__Lactobacillus_reuteri	0.0764479	-0.375	0.375	0	6.79134	0	Model <= Con	3.39567	0.1875	0	#NAME?	0.180254	0	17.9426	0	0	0	0	13.7566	22.6315	0	0	0	0	0	0	0	0
CALVIN-PWY: Calvin-Benson-Bassham cycle	0.573737	-0.1875	1	1	1930.14	1763.25	Model <= Con	1846.69	1	0.913536	-0.130466	0.625222	1152.99	1178.57	2316.19	2415.69	1305.27	2226.62	2488.72	2357.04	1113.91	2814.34	1848.63	2020.48	1051.24	1447.68	2406.09	1403.64
PWY-4702: phytate degradation I|g__Escherichia.s__Escherichia_coli	0.381574	-0.125	0.125	0	0.953289	0	Model <= Con	0.476644	0.0625	0	#NAME?	0.438447	0	0	0	7.62631	0	0	0	0	0	0	0	0	0	0	0	0
PWY-6897: thiamine diphosphate salvage II	0.573737	-0.1875	1	0.875	619.781	606.043	Model <= Con	612.912	0.9375	0.977834	-0.0323383	0.625222	508.112	369.749	458.818	693.194	176.024	1097.03	603.183	1052.14	61.0657	1598.51	25.0739	1181	0	379.432	1506.65	96.6234
PWY-4981: L-proline biosynthesis II (from arginine)|g__Lachnospiraceae_unclassified.s__Lachnospiraceae_bacterium_3_2	1	-0.015625	0.125	0.125	2.99023	2.22815	Model <=> Con	2.60919	0.125	0.745142	-0.424413	1	0	0	0	0	0	0	0	23.9218	0	0	17.8252	0	0	0	0	0
PWY-4981: L-proline biosynthesis II (from arginine)|g__Lactobacillus.s__Lactobacillus_reuteri	0.0764479	-0.375	0.375	0	6.40169	0	Model <= Con	3.20084	0.1875	0	#NAME?	0.180254	0	17.3736	0	0	0	10.3927	23.4472	0	0	0	0	0	0	0	0	0
PWY-4981: L-proline biosynthesis II (from arginine)|g__Oscillibacter.s__Oscillibacter_sp_1_3	0.00517999	0.8125	0.25	0.875	5.00379	121.505	Con < Model	63.2544	0.5625	24.2826	4.60185	0.0300763	29.652	0	0	0	0	10.3784	0	0	138.602	193.734	294.954	47.8602	16.1908	0	114.738	165.961
PWY-4981: L-proline biosynthesis II (from arginine)|g__Streptococcus.s__Streptococcus_hyointestinalis	0.170904	-0.25	0.25	0	18.1504	0	Model <= Con	9.07519	0.125	0	#NAME?	0.289461	0	0	0	50.8343	0	94.3688	0	0	0	0	0	0	0	0	0	0
PWY-6969: TCA cycle V (2-oxoglutarate synthase)	0.573737	-0.1875	1	1	269.654	224.239	Model <= Con	246.947	1	0.831581	-0.266071	0.625222	105.771	398.29	410.231	248.798	183.265	140.462	511.85	158.566	322.747	119.933	154.005	513.978	130.421	183.391	237.711	131.727
PWY-4984: urea cycle|g__Helicobacter.s__Helicobacter_typhlonius	0.31484	-0.3125	1	0.5	289.672	284.815	Model <= Con	287.243	0.75	0.983233	-0.0243948	0.438447	214.81	181.568	145.537	162.537	82.9313	572.908	215.764	741.318	0	672.637	0	596.651	0	72.1552	937.074	0
PWY-4984: urea cycle|g__Streptococcus.s__Streptococcus_hyointestinalis	0.170904	-0.25	0.25	0	20.7886	0	Model <= Con	10.3943	0.125	0	#NAME?	0.289461	0	0	0	48.6155	0	117.693	0	0	0	0	0	0	0	0	0	0
PWY-7242: D-fructuronate degradation	0.573737	-0.1875	1	1	169.875	158.353	Model <= Con	164.114	1	0.932173	-0.10133	0.625222	128.453	117.873	211.304	218.603	136.541	94.912	274.823	176.494	111.117	154.285	325.922	95.5664	236.6	155.589	91.4255	96.3215
P125-PWY: superpathway of (R,R)-butanediol biosynthesis	0.488143	-0.15625	0.25	0.125	25.1531	2.11017	Model <= Con	13.6316	0.1875	0.0838931	-3.5753	0.543024	0	0	0	62.7542	0	138.471	0	0	0	16.8814	0	0	0	0	0	0
PWY-6396: superpathway of 2,3-butanediol biosynthesis	0.488143	-0.15625	0.25	0.125	9.27987	1.54459	Model <= Con	5.41223	0.1875	0.166445	-2.58688	0.543024	0	0	0	27.9195	0	46.3195	0	0	0	12.3567	0	0	0	0	0	0
PWY-6953: dTDP-3-acetamido-&alpha;-D-fucose biosynthesis	0.488143	-0.15625	0.25	0.125	13.579	1.77173	Model <= Con	7.67537	0.1875	0.130476	-2.93815	0.543024	0	0	38.1921	0	0	0	70.4399	0	0	0	0	0	0	0	14.1738	0
PWY-6471: peptidoglycan biosynthesis IV (Enterococcus faecium)	0.613699	-0.15625	0.5	0.5	191.272	85.0996	Model <= Con	138.186	0.5	0.444913	-1.1684	0.664483	0	0	128.575	376.462	0	693.231	331.911	0	0	82.7453	160.774	182.241	0	255.036	0	0
PWY-1042: glycolysis IV	0.645377	-0.15625	1	1	3230.73	3215.4	Model <= Con	3223.06	1	0.995255	-0.00686213	0.694734	2098.89	1815.34	3456.75	3789.97	2614.65	3635.97	4613.19	3821.06	2067.28	4548.39	3544.53	2895.27	2386.47	3633.72	3232.17	3415.34
PWY-5030: L-histidine degradation III|g__Bacteroides.s__Bacteroides_massiliensis	0.000681956	1	0.25	1	4.90417	126.483	Con < Model	65.6938	0.625	25.791	4.6888	0.0120961	31.6354	0	0	0	0	7.59797	0	0	91.6835	392.452	230.402	74.0042	66.0516	50.9227	37.3852	68.967
PWY-5030: L-histidine degradation III|g__Bacteroides.s__Bacteroides_sartorii	0.2697	-0.265625	0.375	0.125	11.3341	1.75396	Model <= Con	6.54405	0.25	0.15475	-2.69199	0.409397	0	0	0	49.0662	0	13.0654	0	28.5416	0	0	0	14.0317	0	0	0	0
PWY-5030: L-histidine degradation III|g__Bacteroides.s__Bacteroides_vulgatus	0.0764479	-0.375	0.375	0	6.98215	0	Model <= Con	3.49107	0.1875	0	#NAME?	0.180254	0	0	0	9.88367	0	25.3374	0	20.6362	0	0	0	0	0	0	0	0
PWY-6737: starch degradation V	0.645377	-0.15625	1	1	2524.76	2298.71	Model <= Con	2411.73	1	0.910469	-0.135317	0.694734	1758.78	1048.62	2654.73	3370.07	1726.88	4067.75	3292.3	2278.91	2046.87	2619.96	2882.84	2175.23	2533.03	2430.43	1547.98	2153.36
PWY-6749: CMP-legionaminate biosynthesis I	0.672144	-0.140625	0.875	0.625	47.1174	66.7631	Model <= Con	56.9403	0.75	1.41695	0.50279	0.72021	21.1283	82.7202	32.3147	69.2355	60.231	0	75.1207	36.189	64.7625	0	45.2688	197.977	18.7984	0	207.298	0
PWY-5097: L-lysine biosynthesis VI|g__Akkermansia.s__Akkermansia_muciniphila	0.0764479	0.375	0	0.375	0	11.0397	Con <= Model	5.51983	0.1875	Inf	Inf	0.180254	0	0	0	0	0	0	0	0	32.9469	35.544	0	19.8263	0	0	0	0
PWY-5097: L-lysine biosynthesis VI|g__Anaerotruncus.s__Anaerotruncus_sp_G3_2012	0.0045693	0.75	0	0.75	0	81.4266	Con < Model	40.7133	0.375	Inf	Inf	0.027654	0	0	0	0	0	0	0	0	169.537	0	123.835	69.9405	62.1078	35.2797	0	190.713
PWY-5097: L-lysine biosynthesis VI|g__Bacteroides.s__Bacteroides_caecimuris	0.829248	0.078125	0.625	0.625	19.3176	21.6721	Con <= Model	20.4948	0.625	1.12188	0.165919	0.871461	8.33614	0	29.0115	19.1207	0	77.7344	0	20.3382	24.2649	79.0426	0	16.0521	0	26.3409	0	27.6759
PWY-5097: L-lysine biosynthesis VI|g__Bacteroides.s__Bacteroides_faecichinchillae	0.381574	-0.125	0.125	0	1.44631	0	Model <= Con	0.723157	0.0625	0	#NAME?	0.438447	0	0	0	0	0	0	0	11.5705	0	0	0	0	0	0	0	0
PWY-5097: L-lysine biosynthesis VI|g__Bacteroides.s__Bacteroides_massiliensis	0.0764479	-0.375	0.375	0	3.65158	0	Model <= Con	1.82579	0.1875	0	#NAME?	0.180254	13.6782	0	0	3.65503	0	11.8794	0	0	0	0	0	0	0	0	0	0
PWY-5097: L-lysine biosynthesis VI|g__Bacteroides.s__Bacteroides_sartorii	0.0298407	-0.578125	0.625	0.125	20.5058	1.0536	Model < Con	10.7797	0.375	0.0513805	-4.28263	0.100562	15.7331	0	0	45.5243	0	36.9092	24.5565	41.323	0	0	0	8.42878	0	0	0	0
PWY-5097: L-lysine biosynthesis VI|g__Bacteroides.s__Bacteroides_uniformis	0.012777	-0.625	0.625	0	28.2738	0	Model < Con	14.1369	0.3125	0	#NAME?	0.056139	45.4301	0	0	45.6155	22.2531	79.5976	33.2944	0	0	0	0	0	0	0	0	0
PWY-5097: L-lysine biosynthesis VI|g__Bacteroides.s__Bacteroides_vulgatus	0.0045693	-0.75	0.75	0	15.0759	0	Model < Con	7.53796	0.375	0	#NAME?	0.027654	5.06241	0	0	9.80356	46.9636	32.4167	4.9414	21.4197	0	0	0	0	0	0	0	0
PWY-5097: L-lysine biosynthesis VI|g__Clostridium.s__Clostridium_sp_ASF502	0.214338	0.296875	0.125	0.375	1.86788	16.467	Con <= Model	9.16744	0.25	8.81585	3.1401	0.347809	0	0	14.9431	0	0	0	0	0	0	85.1946	0	22.5867	0	0	23.9547	0
PWY-5097: L-lysine biosynthesis VI|g__Corynebacterium.s__Corynebacterium_glutamicum	0.170904	-0.25	0.25	0	4.85183	0	Model <= Con	2.42591	0.125	0	#NAME?	0.289461	0	0	22.4798	0	0	0	16.3349	0	0	0	0	0	0	0	0	0
PWY-5097: L-lysine biosynthesis VI|g__Erysipelatoclostridium.s__Clostridium_cocleatum	0.0535025	-0.515625	0.625	0.125	21.0433	1.61019	Model <= Con	11.3267	0.375	0.0765183	-3.70805	0.160594	0	0	0	7.07411	10.77	54.761	52.0735	43.6675	0	12.8816	0	0	0	0	0	0
PWY-5097: L-lysine biosynthesis VI|g__Helicobacter.s__Helicobacter_typhlonius	0.268736	-0.34375	1	0.625	252.959	252.02	Model <= Con	252.489	0.8125	0.996288	-0.00536528	0.409397	205.893	151.331	121.764	130.309	66.2511	523.814	180.738	643.57	0	628.218	0	499.884	0	53.114	820.433	14.5089
PWY-5097: L-lysine biosynthesis VI|g__Lachnospiraceae_unclassified.s__Lachnospiraceae_bacterium_M18_1	0.700128	-0.09375	0.25	0.125	6.56146	8.78322	Model <= Con	7.67234	0.1875	1.33861	0.420733	0.74675	0	10.1998	42.2918	0	0	0	0	0	0	0	0	0	70.2657	0	0	0
PWY-5097: L-lysine biosynthesis VI|g__Lactobacillus.s__Lactobacillus_johnsonii	0.381574	-0.125	0.125	0	2.45058	0	Model <= Con	1.22529	0.0625	0	#NAME?	0.438447	0	0	0	0	0	0	0	19.6046	0	0	0	0	0	0	0	0
PWY-5097: L-lysine biosynthesis VI|g__Lactobacillus.s__Lactobacillus_murinus	0.012777	-0.625	0.625	0	84.906	0	Model < Con	42.453	0.3125	0	#NAME?	0.056139	0	35.1181	292.687	0	0	13.5775	321.298	16.5671	0	0	0	0	0	0	0	0
PWY-5097: L-lysine biosynthesis VI|g__Lactobacillus.s__Lactobacillus_reuteri	0.170904	-0.25	0.25	0	3.14536	0	Model <= Con	1.57268	0.125	0	#NAME?	0.289461	0	0	7.96141	0	0	0	17.2015	0	0	0	0	0	0	0	0	0
PWY-5097: L-lysine biosynthesis VI|g__Muribaculum.s__Muribaculum_intestinale	0.0324742	-0.5	0.5	0	20.0724	0	Model < Con	10.0362	0.25	0	#NAME?	0.100562	27.1821	0	0	95.5181	0	16.6391	21.2401	0	0	0	0	0	0	0	0	0
PWY-5097: L-lysine biosynthesis VI|g__Parabacteroides.s__Parabacteroides_distasonis	0.43231	-0.234375	0.625	0.375	11.4716	7.8731	Model <= Con	9.67235	0.5	0.686312	-0.543064	0.490373	8.85323	0	0	9.4053	0	29.7605	15.7699	27.9839	0	41.1822	0	16.8323	0	0	0	4.97026
PWY-5097: L-lysine biosynthesis VI|g__Parabacteroides.s__Parabacteroides_merdae	0.381574	-0.125	0.125	0	1.06507	0	Model <= Con	0.532533	0.0625	0	#NAME?	0.438447	0	0	0	8.52052	0	0	0	0	0	0	0	0	0	0	0	0
ARGORNPROST-PWY	0.381574	-0.125	0.125	0	2.31332	0	Model <= Con	1.15666	0.0625	0	#NAME?	0.438447	0	0	0	0	0	0	18.5065	0	0	0	0	0	0	0	0	0
PWY-5100: pyruvate fermentation to acetate and lactate II|g__Anaerotruncus.s__Anaerotruncus_colihominis	0.381574	0.125	0	0.125	0	1.00698	Con <= Model	0.503488	0.0625	Inf	Inf	0.438447	0	0	0	0	0	0	0	0	8.05581	0	0	0	0	0	0	0
PWY-5100: pyruvate fermentation to acetate and lactate II|g__Anaerotruncus.s__Anaerotruncus_sp_G3_2012	0.0158729	0.6875	0.25	0.75	3.78287	97.2947	Con < Model	50.5388	0.5	25.7198	4.68481	0.0676417	0	0	18.0054	0	0	0	0	12.2576	211.952	0	135.16	90.3104	85.3931	34.3757	0	221.166
PWY-5100: pyruvate fermentation to acetate and lactate II|g__Dorea.s__Dorea_sp_5_2	0.0235359	0.6875	0.625	1	13.4559	41.3743	Con < Model	27.4151	0.8125	3.07481	1.6205	0.0976109	0	21.3342	27.1127	0	0	28.7874	18.4298	11.983	13.6773	37.3817	17.0926	42.6632	23.5883	63.1387	71.1853	62.2674
PWY-5100: pyruvate fermentation to acetate and lactate II|g__Helicobacter.s__Helicobacter_typhlonius	0.316998	-0.3125	1	0.625	410.882	398.015	Model <= Con	404.449	0.8125	0.968686	-0.0458989	0.438447	283.272	249.661	184.876	237.429	89.3666	884.017	260.356	1098.08	0	998.725	0	770.894	0	90.8594	1312.12	11.5215
PWY-5100: pyruvate fermentation to acetate and lactate II|g__Lachnospiraceae_unclassified.s__Lachnospiraceae_bacterium_3_2	0.0136355	0.71875	0.25	0.875	5.48172	81.2797	Con < Model	43.3807	0.5625	14.8274	3.8902	0.0591933	0	0	0	0	21.441	0	0	22.4128	17.6738	0	63.8171	20.5914	143.759	179.129	48.3799	176.888
PWY-5100: pyruvate fermentation to acetate and lactate II|g__Lactobacillus.s__Lactobacillus_johnsonii	0.170904	-0.25	0.25	0	5.75386	0	Model <= Con	2.87693	0.125	0	#NAME?	0.289461	0	0	16.7643	0	0	0	0	29.2666	0	0	0	0	0	0	0	0
PWY-5100: pyruvate fermentation to acetate and lactate II|g__Lactobacillus.s__Lactobacillus_reuteri	0.0764479	-0.375	0.375	0	7.15437	0	Model <= Con	3.57719	0.1875	0	#NAME?	0.180254	0	24.2575	0	0	0	0	16.9537	16.0237	0	0	0	0	0	0	0	0
PWY-5100: pyruvate fermentation to acetate and lactate II|g__Lactococcus.s__Lactococcus_lactis	0.381574	0.125	0	0.125	0	1.25769	Con <= Model	0.628847	0.0625	Inf	Inf	0.438447	0	0	0	0	0	0	0	0	0	0	0	0	0	0	0	10.0616
PWY-5100: pyruvate fermentation to acetate and lactate II|g__Streptococcus.s__Streptococcus_hyointestinalis	0.170904	-0.25	0.25	0	15.2006	0	Model <= Con	7.60028	0.125	0	#NAME?	0.289461	0	0	0	40.8916	0	80.7129	0	0	0	0	0	0	0	0	0	0
FAO-PWY: fatty acid &beta;-oxidation I (generic)	0.381574	-0.125	0.125	0	1.48988	0	Model <= Con	0.744938	0.0625	0	#NAME?	0.438447	0	0	0	11.919	0	0	0	0	0	0	0	0	0	0	0	0
PWY-5103: L-isoleucine biosynthesis III|g__Acutalibacter.s__Acutalibacter_muris	0.2697	-0.265625	0.375	0.125	8.44632	2.40147	Model <= Con	5.42389	0.25	0.284321	-1.81441	0.409397	14.6857	0	0	0	0	21.8004	31.0844	0	0	0	0	0	19.2117	0	0	0
PWY-5103: L-isoleucine biosynthesis III|g__Akkermansia.s__Akkermansia_muciniphila	0.0764479	0.375	0	0.375	0	12.4095	Con <= Model	6.20477	0.1875	Inf	Inf	0.180254	0	0	0	0	0	0	0	0	37.7274	42.0218	0	19.5271	0	0	0	0
PWY-5103: L-isoleucine biosynthesis III|g__Bacteroides.s__Bacteroides_caecimuris	0.832416	-0.078125	0.875	0.625	23.6797	19.832	Model <= Con	21.7558	0.75	0.83751	-0.255822	0.872816	8.29542	0	33.5624	8.62677	12.0891	86.6349	23.7266	16.5023	20.4995	72.3365	0	0	0	24.295	15.6241	25.9007
PWY-5103: L-isoleucine biosynthesis III|g__Bacteroides.s__Bacteroides_faecichinchillae	0.170904	-0.25	0.25	0	3.18355	0	Model <= Con	1.59177	0.125	0	#NAME?	0.289461	6.49666	0	0	0	0	0	0	18.9717	0	0	0	0	0	0	0	0
PWY-5103: L-isoleucine biosynthesis III|g__Bacteroides.s__Bacteroides_uniformis	0.000785338	-1	1	0.375	45.9435	3.40075	Model < Con	24.6721	0.6875	0.0740204	-3.75593	0.0120961	64.9058	10.7268	20.994	68.3404	27.8358	115.23	37.3468	22.1681	0	10.4927	0	0	0	9.44999	7.2633	0
PWY-5103: L-isoleucine biosynthesis III|g__Corynebacterium.s__Corynebacterium_glutamicum	0.0324742	-0.5	0.5	0	9.66951	0	Model < Con	4.83475	0.25	0	#NAME?	0.100562	0	17.1395	23.7772	0	0	16.9718	19.4675	0	0	0	0	0	0	0	0	0
PWY-5103: L-isoleucine biosynthesis III|g__Helicobacter.s__Helicobacter_typhlonius	0.316998	-0.3125	1	0.625	408.001	389.983	Model <= Con	398.992	0.8125	0.955837	-0.065163	0.438447	299.026	264.041	216.121	203.937	90.7687	843.814	301.98	1044.32	0	909.119	0	745.82	0	133.482	1282.46	48.975
PWY-5103: L-isoleucine biosynthesis III|g__Klebsiella.s__Klebsiella_oxytoca	0.381574	-0.125	0.125	0	1.83798	0	Model <= Con	0.918992	0.0625	0	#NAME?	0.438447	0	0	0	0	0	14.7039	0	0	0	0	0	0	0	0	0	0
PWY-5103: L-isoleucine biosynthesis III|g__Lachnospiraceae_unclassified.s__Lachnospiraceae_bacterium_3_2	0.381574	0.125	0	0.125	0	2.52282	Con <= Model	1.26141	0.0625	Inf	Inf	0.438447	0	0	0	0	0	0	0	0	0	0	20.1826	0	0	0	0	0
PWY-5103: L-isoleucine biosynthesis III|g__Mucispirillum.s__Mucispirillum_schaedleri	0.0001554	1	0.875	1	33.185	692.423	Con < Model	362.804	0.9375	20.8656	4.38305	0.0106938	0	16.6382	14.5313	17.9839	21.3433	57.4703	35.7168	101.796	154.559	595.545	304.114	432.854	548.715	1670.17	690.268	1143.15
PWY-5103: L-isoleucine biosynthesis III|g__Parabacteroides.s__Parabacteroides_distasonis	0.546524	-0.1875	0.625	0.5	10.8566	6.89048	Model <= Con	8.87352	0.5625	0.634682	-0.655893	0.599788	0	0	0	3.54111	11.9449	31.0498	14.9585	25.3582	5.68599	31.2083	0	7.43452	0	0	0	10.7949
PWY-5103: L-isoleucine biosynthesis III|g__Parabacteroides.s__Parabacteroides_goldsteinii	0.381574	0.125	0	0.125	0	0.279644	Con <= Model	0.139822	0.0625	Inf	Inf	0.438447	0	0	0	0	0	0	0	0	0	0	0	2.23715	0	0	0	0
PWY-5103: L-isoleucine biosynthesis III|g__Parabacteroides.s__Parabacteroides_merdae	0.381574	-0.125	0.125	0	1.4102	0	Model <= Con	0.705099	0.0625	0	#NAME?	0.438447	0	0	0	11.2816	0	0	0	0	0	0	0	0	0	0	0	0
PWY-5103: L-isoleucine biosynthesis III|g__Streptococcus.s__Streptococcus_hyointestinalis	0.170904	-0.25	0.25	0	18.3776	0	Model <= Con	9.18881	0.125	0	#NAME?	0.289461	0	0	0	38.015	0	109.006	0	0	0	0	0	0	0	0	0	0
FUC-RHAMCAT-PWY: superpathway of fucose and rhamnose degradation	0.381574	-0.125	0.125	0	9.40255	0	Model <= Con	4.70127	0.0625	0	#NAME?	0.438447	0	0	0	75.2204	0	0	0	0	0	0	0	0	0	0	0	0
PWY-5104: L-isoleucine biosynthesis IV|g__Parabacteroides.s__Parabacteroides_distasonis	0.866373	-0.0625	0.5	0.5	9.1678	6.48944	Model <= Con	7.82862	0.5	0.707851	-0.498482	0.903323	0	0	0	5.49801	0	29.0127	15.4938	23.3379	6.1495	26.0184	0	12.7061	0	0	0	7.04141
PWY-5104: L-isoleucine biosynthesis IV|g__Parabacteroides.s__Parabacteroides_merdae	0.381574	-0.125	0.125	0	1.45063	0	Model <= Con	0.725313	0.0625	0	#NAME?	0.438447	0	0	0	11.605	0	0	0	0	0	0	0	0	0	0	0	0
GALACTARDEG-PWY: D-galactarate degradation I	0.381574	-0.125	0.125	0	6.28436	0	Model <= Con	3.14218	0.0625	0	#NAME?	0.438447	0	0	0	50.2749	0	0	0	0	0	0	0	0	0	0	0	0
PWY-5121: superpathway of geranylgeranyl diphosphate biosynthesis II (via MEP)|g__Bacteroides.s__Bacteroides_sartorii	0.0324742	-0.5	0.5	0	17.6644	0	Model < Con	8.83221	0.25	0	#NAME?	0.100562	16.409	0	0	54.4813	0	20.6068	0	49.8183	0	0	0	0	0	0	0	0
PWY-5121: superpathway of geranylgeranyl diphosphate biosynthesis II (via MEP)|g__Bacteroides.s__Bacteroides_vulgatus	0.170904	-0.25	0.25	0	8.00433	0	Model <= Con	4.00217	0.125	0	#NAME?	0.289461	0	0	0	0	0	35.4535	0	28.5811	0	0	0	0	0	0	0	0
PWY-5121: superpathway of geranylgeranyl diphosphate biosynthesis II (via MEP)|g__Corynebacterium.s__Corynebacterium_glutamicum	0.170904	-0.25	0.25	0	6.4999	0	Model <= Con	3.24995	0.125	0	#NAME?	0.289461	0	29.0893	22.9099	0	0	0	0	0	0	0	0	0	0	0	0	0
PWY-5121: superpathway of geranylgeranyl diphosphate biosynthesis II (via MEP)|g__Helicobacter.s__Helicobacter_typhlonius	0.316998	-0.3125	1	0.625	318.398	323.893	Model <= Con	321.145	0.8125	1.01726	0.0246865	0.438447	231.057	207.93	167.385	176.429	88.29	682.492	217.162	776.436	0	811.283	0	620.007	0	66.6849	1073.81	19.3553
GLUCARDEG-PWY: D-glucarate degradation I	0.381574	-0.125	0.125	0	5.5617	0	Model <= Con	2.78085	0.0625	0	#NAME?	0.438447	0	0	0	44.4936	0	0	0	0	0	0	0	0	0	0	0	0
PWY-5173|g__Corynebacterium.s__Corynebacterium_glutamicum	0.0324742	-0.5	0.5	0	6.88943	0	Model < Con	3.44472	0.25	0	#NAME?	0.100562	0	20.236	0	6.94245	0	14.4744	13.4626	0	0	0	0	0	0	0	0	0
GLUCARGALACTSUPER-PWY: superpathway of D-glucarate and D-galactarate degradation	0.381574	-0.125	0.125	0	6.28436	0	Model <= Con	3.14218	0.0625	0	#NAME?	0.438447	0	0	0	50.2749	0	0	0	0	0	0	0	0	0	0	0	0
PWY-5188: tetrapyrrole biosynthesis I (from glutamate)|g__Akkermansia.s__Akkermansia_muciniphila	0.0764479	0.375	0	0.375	0	10.0106	Con <= Model	5.00529	0.1875	Inf	Inf	0.180254	0	0	0	0	0	0	0	0	26.07	35.2878	0	18.7268	0	0	0	0
PWY-5188: tetrapyrrole biosynthesis I (from glutamate)|g__Eubacterium.s__Eubacterium_plexicaudatum	0.381574	-0.125	0.125	0	2.8956	0	Model <= Con	1.4478	0.0625	0	#NAME?	0.438447	0	0	0	0	0	0	23.1648	0	0	0	0	0	0	0	0	0
PWY-5188: tetrapyrrole biosynthesis I (from glutamate)|g__Helicobacter.s__Helicobacter_typhlonius	0.370618	-0.28125	1	0.625	300.386	310.315	Model <= Con	305.351	0.8125	1.03305	0.0469146	0.438447	236.486	177.388	161.945	173.614	70.606	620.694	218.038	744.321	0	774.516	0	583.075	0	83.8861	1024.42	16.6231
PWY-5188: tetrapyrrole biosynthesis I (from glutamate)|g__Lachnospiraceae_unclassified.s__Lachnospiraceae_bacterium_A2	0.0324742	-0.5	0.5	0	18.8164	0	Model < Con	9.40819	0.25	0	#NAME?	0.100562	0	0	33.2241	16.128	23.7932	77.3857	0	0	0	0	0	0	0	0	0	0
PWY-5188: tetrapyrrole biosynthesis I (from glutamate)|g__Mucispirillum.s__Mucispirillum_schaedleri	0.000906857	1	0.625	1	23.2727	516.608	Con < Model	269.94	0.8125	22.198	4.47236	0.0120961	0	16.7504	0	0	19.6463	35.8484	31.6164	82.3201	118.56	452.274	207.107	304.37	470.815	1211.73	488.367	879.64
PWY-5188: tetrapyrrole biosynthesis I (from glutamate)|g__Parasutterella.s__Parasutterella_excrementihominis	0.381574	-0.125	0.125	0	0.587571	0	Model <= Con	0.293786	0.0625	0	#NAME?	0.438447	0	0	0	4.70057	0	0	0	0	0	0	0	0	0	0	0	0
HCAMHPDEG-PWY: 3-phenylpropanoate and 3-(3-hydroxyphenyl)propanoate degradation to 2-hydroxypentadienoate	0.381574	-0.125	0.125	0	1.64613	0	Model <= Con	0.823063	0.0625	0	#NAME?	0.438447	0	0	0	13.169	0	0	0	0	0	0	0	0	0	0	0	0
PWY-5189: tetrapyrrole biosynthesis II (from glycine)|g__Helicobacter.s__Helicobacter_typhlonius	0.368485	-0.28125	1	0.5	251.749	269.789	Model <= Con	260.769	0.75	1.07166	0.099843	0.438447	192.076	146.846	148.987	142.096	57.3456	533.011	188.08	605.552	0	685.875	0	507.821	0	72.2992	892.316	0
P105-PWY: TCA cycle IV (2-oxoglutarate decarboxylase)	0.381574	-0.125	0.125	0	6.86797	0	Model <= Con	3.43399	0.0625	0	#NAME?	0.438447	0	54.9438	0	0	0	0	0	0	0	0	0	0	0	0	0	0
PWY-5265: peptidoglycan biosynthesis II (staphylococci)|g__Streptococcus.s__Streptococcus_hyointestinalis	0.170904	-0.25	0.25	0	20.0489	0	Model <= Con	10.0245	0.125	0	#NAME?	0.289461	0	0	0	48.5657	0	111.826	0	0	0	0	0	0	0	0	0	0
P221-PWY: octane oxidation	0.381574	-0.125	0.125	0	2.00428	0	Model <= Con	1.00214	0.0625	0	#NAME?	0.438447	0	0	0	0	0	0	0	16.0343	0	0	0	0	0	0	0	0
PRPP-PWY: superpathway of histidine, purine, and pyrimidine biosynthesis	0.381574	-0.125	0.125	0	8.41056	0	Model <= Con	4.20528	0.0625	0	#NAME?	0.438447	0	0	0	67.2845	0	0	0	0	0	0	0	0	0	0	0	0
PWY0-1061: superpathway of L-alanine biosynthesis	0.381574	-0.125	0.125	0	2.2493	0	Model <= Con	1.12465	0.0625	0	#NAME?	0.438447	0	0	0	17.9944	0	0	0	0	0	0	0	0	0	0	0	0
PWY-5347: superpathway of L-methionine biosynthesis (transsulfuration)|g__Escherichia.s__Escherichia_coli	0.381574	-0.125	0.125	0	1.29654	0	Model <= Con	0.648271	0.0625	0	#NAME?	0.438447	0	0	0	10.3723	0	0	0	0	0	0	0	0	0	0	0	0
PWY-5347: superpathway of L-methionine biosynthesis (transsulfuration)|g__Streptococcus.s__Streptococcus_hyointestinalis	0.170904	-0.25	0.25	0	14.5181	0	Model <= Con	7.25905	0.125	0	#NAME?	0.289461	0	0	0	36.9468	0	79.198	0	0	0	0	0	0	0	0	0	0
PWY3DJ-35471: L-ascorbate biosynthesis IV (animals, D-glucuronate pathway)	0.381574	-0.125	0.125	0	2.96374	0	Model <= Con	1.48187	0.0625	0	#NAME?	0.438447	0	0	0	23.71	0	0	0	0	0	0	0	0	0	0	0	0
PWY-5367: petroselinate biosynthesis|g__Streptococcus.s__Streptococcus_hyointestinalis	0.170904	-0.25	0.25	0	12.5316	0	Model <= Con	6.26581	0.125	0	#NAME?	0.289461	0	0	0	33.4165	0	66.8365	0	0	0	0	0	0	0	0	0	0
PWY-5083: NAD(P)/NADPH interconversion	0.381574	-0.125	0.125	0	2.46056	0	Model <= Con	1.23028	0.0625	0	#NAME?	0.438447	0	0	0	19.6845	0	0	0	0	0	0	0	0	0	0	0	0
PWY-5384: sucrose degradation IV (sucrose phosphorylase)|g__Streptococcus.s__Streptococcus_hyointestinalis	0.170904	-0.25	0.25	0	25.5355	0	Model <= Con	12.7677	0.125	0	#NAME?	0.289461	0	0	0	69.5773	0	134.706	0	0	0	0	0	0	0	0	0	0
PWY-5656: mannosylglycerate biosynthesis I	0.381574	-0.125	0.125	0	1.36068	0	Model <= Con	0.680341	0.0625	0	#NAME?	0.438447	0	0	0	10.8855	0	0	0	0	0	0	0	0	0	0	0	0
PWY-5675: nitrate reduction V (assimilatory)	0.381574	-0.125	0.125	0	7.63614	0	Model <= Con	3.81807	0.0625	0	#NAME?	0.438447	0	0	0	61.0892	0	0	0	0	0	0	0	0	0	0	0	0
PWY-5845: superpathway of menaquinol-9 biosynthesis	0.381574	-0.125	0.125	0	7.50652	0	Model <= Con	3.75326	0.0625	0	#NAME?	0.438447	0	0	0	0	0	60.0521	0	0	0	0	0	0	0	0	0	0
PWY-5850: superpathway of menaquinol-6 biosynthesis	0.381574	-0.125	0.125	0	7.50652	0	Model <= Con	3.75326	0.0625	0	#NAME?	0.438447	0	0	0	0	0	60.0521	0	0	0	0	0	0	0	0	0	0
PWY-5860: superpathway of demethylmenaquinol-6 biosynthesis I	0.381574	-0.125	0.125	0	5.08457	0	Model <= Con	2.54229	0.0625	0	#NAME?	0.438447	0	0	0	0	0	40.6766	0	0	0	0	0	0	0	0	0	0
PWY-5862: superpathway of demethylmenaquinol-9 biosynthesis	0.381574	-0.125	0.125	0	5.08457	0	Model <= Con	2.54229	0.0625	0	#NAME?	0.438447	0	0	0	0	0	40.6766	0	0	0	0	0	0	0	0	0	0
PWY-5863: superpathway of phylloquinol biosynthesis	0.381574	-0.125	0.125	0	2.8252	0	Model <= Con	1.4126	0.0625	0	#NAME?	0.438447	0	0	0	0	0	22.6016	0	0	0	0	0	0	0	0	0	0
PWY-5896: superpathway of menaquinol-10 biosynthesis	0.381574	-0.125	0.125	0	7.50652	0	Model <= Con	3.75326	0.0625	0	#NAME?	0.438447	0	0	0	0	0	60.0521	0	0	0	0	0	0	0	0	0	0
PWY-5659: GDP-mannose biosynthesis|g__Bacteroides.s__Bacteroides_vulgatus	0.381574	-0.125	0.125	0	1.61315	0	Model <= Con	0.806575	0.0625	0	#NAME?	0.438447	0	0	0	0	0	0	0	12.9052	0	0	0	0	0	0	0	0
PWY-5659: GDP-mannose biosynthesis|g__Corynebacterium.s__Corynebacterium_glutamicum	0.0324742	-0.5	0.5	0	11.4924	0	Model < Con	5.74619	0.25	0	#NAME?	0.100562	0	26.2688	22.2377	0	0	0	16.9826	26.45	0	0	0	0	0	0	0	0
PWY-5659: GDP-mannose biosynthesis|g__Helicobacter.s__Helicobacter_typhlonius	0.268736	-0.34375	1	0.625	291.708	292.563	Model <= Con	292.135	0.8125	1.00293	0.00422571	0.409397	235.771	182.834	127.997	189.683	72.872	575.189	198.677	750.637	0	708.317	0	561.372	0	71.6853	975.445	23.6862
PWY-5920: superpathway of heme b biosynthesis from glycine	0.381574	-0.125	0.125	0	3.63288	0	Model <= Con	1.81644	0.0625	0	#NAME?	0.438447	0	0	0	29.063	0	0	0	0	0	0	0	0	0	0	0	0
PWY-5667: CDP-diacylglycerol biosynthesis I|g__Acutalibacter.s__Acutalibacter_muris	0.170904	-0.25	0.25	0	3.17893	0	Model <= Con	1.58947	0.125	0	#NAME?	0.289461	11.8546	0	0	13.5768	0	0	0	0	0	0	0	0	0	0	0	0
PWY-5667: CDP-diacylglycerol biosynthesis I|g__Bacteroides.s__Bacteroides_caecimuris	0.500904	0.203125	0.375	0.625	11.2911	13.2563	Con <= Model	12.2737	0.5	1.17405	0.231491	0.554967	0	0	24.2322	0	0	57.7087	8.38822	0	13.1727	48.3217	0	0	0	17.2684	14.5728	12.7152
PWY-5667: CDP-diacylglycerol biosynthesis I|g__Bacteroides.s__Bacteroides_faecichinchillae	0.170904	-0.25	0.25	0	1.94347	0	Model <= Con	0.971733	0.125	0	#NAME?	0.289461	3.19787	0	0	0	0	0	0	12.3498	0	0	0	0	0	0	0	0
PWY-5667: CDP-diacylglycerol biosynthesis I|g__Bacteroides.s__Bacteroides_massiliensis	0.000681956	1	0.25	1	4.73739	130.683	Con < Model	67.7102	0.625	27.5855	4.78584	0.0120961	23.9655	0	0	0	0	13.9336	0	0	106.59	408.603	195.339	99.5859	71.9915	52.0306	41.4851	69.8393
PWY-5667: CDP-diacylglycerol biosynthesis I|g__Bacteroides.s__Bacteroides_sartorii	0.0535025	-0.515625	0.625	0.125	18.7143	1.84719	Model <= Con	10.2807	0.375	0.0987051	-3.34073	0.160594	7.21067	0	0	61.7955	0	33.4134	4.35828	42.9362	0	0	0	14.7775	0	0	0	0
PWY-5667: CDP-diacylglycerol biosynthesis I|g__Bacteroides.s__Bacteroides_uniformis	0.000409933	-1	1	0	38.9478	0	Model < Con	19.4739	0.5	0	#NAME?	0.0120961	50.9506	10.3314	20.2111	52.9455	16.1911	115.28	24.4292	21.2435	0	0	0	0	0	0	0	0
PWY-5667: CDP-diacylglycerol biosynthesis I|g__Bacteroides.s__Bacteroides_vulgatus	0.0535025	-0.515625	0.625	0.125	9.31608	1.13988	Model <= Con	5.22798	0.375	0.122356	-3.03084	0.160594	0	0	0	7.79544	24.0115	18.2837	7.50663	16.9313	0	0	0	0	0	9.11902	0	0
PWY-5667: CDP-diacylglycerol biosynthesis I|g__Clostridium.s__Clostridium_sp_ASF502	0.141991	0.375	0.125	0.5	2.94688	20.3868	Con <= Model	11.6668	0.3125	6.91808	2.79037	0.289461	0	0	23.575	0	0	0	0	0	0	84.3732	0	43.0297	17.0365	0	18.6547	0
PWY-5667: CDP-diacylglycerol biosynthesis I|g__Corynebacterium.s__Corynebacterium_glutamicum	0.012777	-0.625	0.625	0	15.1064	0	Model < Con	7.55321	0.3125	0	#NAME?	0.056139	0	18.6859	29.4875	0	0	22.2349	23.1455	27.2975	0	0	0	0	0	0	0	0
PWY-5667: CDP-diacylglycerol biosynthesis I|g__Dorea.s__Dorea_sp_5_2	0.214338	0.296875	0.125	0.375	1.5168	18.8938	Con <= Model	10.2053	0.25	12.4564	3.63881	0.347809	0	0	0	0	0	12.1344	0	0	0	20.7904	0	0	0	65.6632	64.6967	0
PWY-5667: CDP-diacylglycerol biosynthesis I|g__Erysipelatoclostridium.s__Clostridium_cocleatum	0.406553	-0.21875	0.375	0.25	10.6026	2.00287	Model <= Con	6.30274	0.3125	0.188903	-2.40428	0.463705	0	0	0	0	0	26.9906	33.7165	24.1139	0	7.48145	0	0	8.54148	0	0	0
PWY-5667: CDP-diacylglycerol biosynthesis I|g__Eubacterium.s__Eubacterium_plexicaudatum	0.381574	-0.125	0.125	0	2.15106	0	Model <= Con	1.07553	0.0625	0	#NAME?	0.438447	0	0	0	0	0	0	17.2085	0	0	0	0	0	0	0	0	0
PWY-5667: CDP-diacylglycerol biosynthesis I|g__Helicobacter.s__Helicobacter_typhlonius	0.268736	-0.34375	1	0.625	269.946	257.32	Model <= Con	263.633	0.8125	0.953228	-0.0691068	0.409397	207.445	190.538	128.642	149.037	71.5938	561.962	188.655	661.697	0	656.642	0	449.551	0	60.7615	876.029	15.5789
PWY-5667: CDP-diacylglycerol biosynthesis I|g__Lachnospiraceae_unclassified.s__Lachnospiraceae_bacterium_10_1	0.381574	-0.125	0.125	0	1.00629	0	Model <= Con	0.503145	0.0625	0	#NAME?	0.438447	8.05031	0	0	0	0	0	0	0	0	0	0	0	0	0	0	0
PWY-5667: CDP-diacylglycerol biosynthesis I|g__Lachnospiraceae_unclassified.s__Lachnospiraceae_bacterium_28_4	0.00146006	0.875	0	0.875	0	583.942	Con < Model	291.971	0.4375	Inf	Inf	0.0130446	0	0	0	0	0	0	0	0	200.131	318.32	436.504	1124.3	1446.15	808.303	0	337.827
PWY-5667: CDP-diacylglycerol biosynthesis I|g__Lachnospiraceae_unclassified.s__Lachnospiraceae_bacterium_A4	0.381574	-0.125	0.125	0	2.41819	0	Model <= Con	1.20909	0.0625	0	#NAME?	0.438447	0	0	0	0	0	0	19.3455	0	0	0	0	0	0	0	0	0
PWY-5667: CDP-diacylglycerol biosynthesis I|g__Lachnospiraceae_unclassified.s__Lachnospiraceae_bacterium_COE1	0.0764479	-0.375	0.375	0	19.0743	0	Model <= Con	9.53717	0.1875	0	#NAME?	0.180254	0	19.7263	94.2872	0	0	0	38.5812	0	0	0	0	0	0	0	0	0
PWY-5667: CDP-diacylglycerol biosynthesis I|g__Lachnospiraceae_unclassified.s__Lachnospiraceae_bacterium_M18_1	0.180008	-0.34375	0.5	0.125	16.3969	7.05718	Model <= Con	11.7271	0.3125	0.430396	-1.21626	0.303499	0	17.8535	78.319	13.9714	0	0	21.0317	0	0	0	0	0	56.4574	0	0	0
PWY-5667: CDP-diacylglycerol biosynthesis I|g__Lactobacillus.s__Lactobacillus_reuteri	0.0764479	-0.375	0.375	0	6.11695	0	Model <= Con	3.05848	0.1875	0	#NAME?	0.180254	0	16.3815	0	0	0	0	20.3018	12.2523	0	0	0	0	0	0	0	0
PWY-5667: CDP-diacylglycerol biosynthesis I|g__Mucispirillum.s__Mucispirillum_schaedleri	0.000906857	1	0.625	1	21.7774	529.924	Con < Model	275.851	0.8125	24.3337	4.60488	0.0120961	0	14.9406	0	0	24.9123	40.2045	23.2303	70.9315	116.909	459.259	191.698	302.25	433.615	1266.59	520.902	948.172
PWY-5667: CDP-diacylglycerol biosynthesis I|g__Muribaculaceae_unclassified.s__Muribaculaceae_bacterium_DSM_103720	0.0324742	-0.5	0.5	0	16.9746	0	Model < Con	8.4873	0.25	0	#NAME?	0.100562	9.70941	0	0	66.942	15.5	43.6454	0	0	0	0	0	0	0	0	0	0
PWY-5667: CDP-diacylglycerol biosynthesis I|g__Parabacteroides.s__Parabacteroides_distasonis	0.903946	-0.046875	0.375	0.375	7.39912	5.67355	Model <= Con	6.53634	0.375	0.766787	-0.383102	0.934631	0	0	0	0	0	21.1083	20.5844	17.5003	0	27.1372	0	0	0	9.49423	0	8.75698
PWY-5667: CDP-diacylglycerol biosynthesis I|g__Parabacteroides.s__Parabacteroides_merdae	0.381574	-0.125	0.125	0	1.96921	0	Model <= Con	0.984606	0.0625	0	#NAME?	0.438447	0	0	0	15.7537	0	0	0	0	0	0	0	0	0	0	0	0
PWY-5667: CDP-diacylglycerol biosynthesis I|g__Streptococcus.s__Streptococcus_hyointestinalis	0.170904	-0.25	0.25	0	18.5475	0	Model <= Con	9.27374	0.125	0	#NAME?	0.289461	0	0	0	43.4219	0	104.958	0	0	0	0	0	0	0	0	0	0
PWY-5971: palmitate biosynthesis (type II fatty acid synthase)	0.381574	-0.125	0.125	0	11.8538	0	Model <= Con	5.92689	0.0625	0	#NAME?	0.438447	0	0	0	0	0	94.8302	0	0	0	0	0	0	0	0	0	0
PWY-5675: nitrate reduction V (assimilatory)|g__Escherichia.s__Escherichia_coli	0.381574	-0.125	0.125	0	2.16839	0	Model <= Con	1.08419	0.0625	0	#NAME?	0.438447	0	0	0	17.3471	0	0	0	0	0	0	0	0	0	0	0	0
PWY-5994: palmitate biosynthesis (type I fatty acid synthase)	0.381574	-0.125	0.125	0	6.15356	0	Model <= Con	3.07678	0.0625	0	#NAME?	0.438447	0	0	0	0	0	49.2285	0	0	0	0	0	0	0	0	0	0
PWY-6284: superpathway of unsaturated fatty acids biosynthesis (E. coli)	0.381574	-0.125	0.125	0	10.148	0	Model <= Con	5.074	0.0625	0	#NAME?	0.438447	0	0	0	0	0	81.184	0	0	0	0	0	0	0	0	0	0
PWY-5686: UMP biosynthesis I|g__Akkermansia.s__Akkermansia_muciniphila	0.0764479	0.375	0	0.375	0	17.5771	Con <= Model	8.78855	0.1875	Inf	Inf	0.180254	0	0	0	0	0	0	0	0	46.9003	65.9246	0	27.792	0	0	0	0
PWY-5686: UMP biosynthesis I|g__Alistipes.s__Alistipes_timonensis	0.381574	-0.125	0.125	0	2.35067	0	Model <= Con	1.17533	0.0625	0	#NAME?	0.438447	18.8053	0	0	0	0	0	0	0	0	0	0	0	0	0	0	0
PWY-5686: UMP biosynthesis I|g__Anaerotruncus.s__Anaerotruncus_sp_G3_2012	0.0092178	0.71875	0.125	0.75	1.26515	94.3631	Con < Model	47.8141	0.4375	74.5864	6.22084	0.0509722	0	0	10.1212	0	0	0	0	0	196.94	0	145.121	63.7946	64.4769	30.9038	0	253.668
PWY-5686: UMP biosynthesis I|g__Bacteroides.s__Bacteroides_caecimuris	0.752538	0.109375	0.875	0.875	25.7846	31.2936	Con <= Model	28.5391	0.875	1.21366	0.279359	0.796704	8.88646	0	36.0314	19.7481	7.21364	93.8682	17.4043	23.1248	30.9895	126.827	12.0684	26.8487	0	21.3732	13.375	18.8672
PWY-5686: UMP biosynthesis I|g__Bacteroides.s__Bacteroides_faecichinchillae	0.170904	-0.25	0.25	0	2.11528	0	Model <= Con	1.05764	0.125	0	#NAME?	0.289461	3.99403	0	0	0	0	0	0	12.9282	0	0	0	0	0	0	0	0
PWY-5686: UMP biosynthesis I|g__Bacteroides.s__Bacteroides_massiliensis	0.000553535	1	0.125	1	3.84769	145.765	Con < Model	74.8063	0.5625	37.8837	5.24351	0.0120961	30.7815	0	0	0	0	0	0	0	102.841	437.068	256.885	99.2238	72.4433	50.1164	41.4917	106.05
PWY-5686: UMP biosynthesis I|g__Bacteroides.s__Bacteroides_sartorii	0.012777	-0.625	0.625	0	26.9659	0	Model < Con	13.4829	0.3125	0	#NAME?	0.056139	29.9343	0	0	63.6971	0	42.7289	24.9578	54.4087	0	0	0	0	0	0	0	0
PWY-5686: UMP biosynthesis I|g__Bacteroides.s__Bacteroides_uniformis	0.00366954	-0.84375	0.875	0.25	39.1313	1.26977	Model < Con	20.2005	0.5625	0.0324489	-4.94568	0.027654	55.5836	0	19.5548	57.1389	24.9718	100.537	39.4214	15.8434	0	0	0	0	0	2.92317	7.23498	0
PWY-5686: UMP biosynthesis I|g__Bacteroides.s__Bacteroides_vulgatus	0.110465	-0.40625	0.5	0.125	11.0565	0.718558	Model <= Con	5.8875	0.3125	0.0649899	-3.94364	0.248179	0	0	0	3.07733	48.7715	19.9387	0	16.6641	0	0	0	0	0	5.74846	0	0
PWY-5686: UMP biosynthesis I|g__Clostridium.s__Clostridium_sp_ASF502	0.214338	0.296875	0.125	0.375	3.27301	17.8806	Con <= Model	10.5768	0.25	5.46303	2.4497	0.347809	0	0	26.1841	0	0	0	0	0	0	84.6693	0	26.6012	0	0	31.774	0
PWY-5686: UMP biosynthesis I|g__Corynebacterium.s__Corynebacterium_glutamicum	0.0764479	-0.375	0.375	0	6.13343	0	Model <= Con	3.06672	0.1875	0	#NAME?	0.180254	0	16.6714	0	0	0	17.7569	0	14.6392	0	0	0	0	0	0	0	0
PWY-5686: UMP biosynthesis I|g__Dorea.s__Dorea_sp_5_2	0.214338	0.296875	0.125	0.375	2.78391	17.5797	Con <= Model	10.1818	0.25	6.31475	2.65872	0.347809	0	0	0	0	0	22.2713	0	0	0	25.5749	0	0	0	53.7911	61.2715	0
PWY-5686: UMP biosynthesis I|g__Erysipelatoclostridium.s__Clostridium_cocleatum	0.0764479	-0.375	0.375	0	15.849	0	Model <= Con	7.9245	0.1875	0	#NAME?	0.180254	0	0	0	0	0	46.7569	41.6425	38.3925	0	0	0	0	0	0	0	0
PWY-5686: UMP biosynthesis I|g__Eubacterium.s__Eubacterium_plexicaudatum	0.381574	-0.125	0.125	0	3.18107	0	Model <= Con	1.59053	0.0625	0	#NAME?	0.438447	0	0	0	0	0	0	25.4485	0	0	0	0	0	0	0	0	0
PWY-5686: UMP biosynthesis I|g__Firmicutes_unclassified.s__Firmicutes_bacterium_ASF500	0.0001554	1	0.875	1	97.1967	405.045	Con < Model	251.121	0.9375	4.16727	2.0591	0.0106938	63.098	158.001	146.943	80.6798	0	95.9676	86.2266	146.658	474.399	667.746	684.326	238.776	208.09	325.978	191.975	449.067
PWY-5686: UMP biosynthesis I|g__Helicobacter.s__Helicobacter_typhlonius	0.268736	-0.34375	1	0.625	324.427	322.628	Model <= Con	323.528	0.8125	0.994452	-0.00802584	0.409397	239.021	217.747	162.643	190.084	87.2497	657.926	221.351	819.398	0	780.346	0	628.026	0	81.3893	1070.82	20.4415
PWY-5686: UMP biosynthesis I|g__Lachnospiraceae_unclassified.s__Lachnospiraceae_bacterium_28_4	0.00146006	0.875	0	0.875	0	651.152	Con < Model	325.576	0.4375	Inf	Inf	0.0130446	0	0	0	0	0	0	0	0	217.036	373.032	473.638	1195.59	1734.68	823.657	0	391.578
PWY-5686: UMP biosynthesis I|g__Lachnospiraceae_unclassified.s__Lachnospiraceae_bacterium_A2	0.012777	-0.625	0.625	0	24.9813	0	Model < Con	12.4906	0.3125	0	#NAME?	0.056139	16.1488	0	42.8992	17.4558	39.4174	83.929	0	0	0	0	0	0	0	0	0	0
PWY-5686: UMP biosynthesis I|g__Lachnospiraceae_unclassified.s__Lachnospiraceae_bacterium_A4	0.0764479	-0.375	0.375	0	13.6404	0	Model <= Con	6.8202	0.1875	0	#NAME?	0.180254	0	11.8951	0	71.5081	0	0	25.72	0	0	0	0	0	0	0	0	0
PWY-5686: UMP biosynthesis I|g__Lachnospiraceae_unclassified.s__Lachnospiraceae_bacterium_COE1	0.170904	-0.25	0.25	0	15.5155	0	Model <= Con	7.75777	0.125	0	#NAME?	0.289461	0	0	101.127	0	0	0	22.997	0	0	0	0	0	0	0	0	0
PWY-5686: UMP biosynthesis I|g__Lachnospiraceae_unclassified.s__Lachnospiraceae_bacterium_M18_1	0.589744	-0.125	0.25	0.125	5.89652	3.81462	Model <= Con	4.85557	0.1875	0.646927	-0.628325	0.639696	0	0	34.7917	0	0	0	0	12.3805	0	0	0	0	30.5169	0	0	0
PWY-5686: UMP biosynthesis I|g__Lactobacillus.s__Lactobacillus_johnsonii	0.381574	-0.125	0.125	0	3.81138	0	Model <= Con	1.90569	0.0625	0	#NAME?	0.438447	0	0	0	0	0	0	0	30.4911	0	0	0	0	0	0	0	0
PWY-5686: UMP biosynthesis I|g__Lactobacillus.s__Lactobacillus_murinus	0.0045693	-0.75	0.75	0	93.8985	0	Model < Con	46.9493	0.375	0	#NAME?	0.027654	12.4724	45.604	292.444	0	0	27.5246	357.516	15.6269	0	0	0	0	0	0	0	0
PWY-5686: UMP biosynthesis I|g__Lactobacillus.s__Lactobacillus_reuteri	0.0764479	-0.375	0.375	0	9.77158	0	Model <= Con	4.88579	0.1875	0	#NAME?	0.180254	0	26.1387	0	0	0	0	21.5985	30.4354	0	0	0	0	0	0	0	0
PWY-5686: UMP biosynthesis I|g__Mucispirillum.s__Mucispirillum_schaedleri	0.000906857	1	0.625	1	24.1532	536.281	Con < Model	280.217	0.8125	22.2033	4.4727	0.0120961	0	0	0	16.036	25.2134	47.1792	19.372	85.4252	127.383	443.982	220.177	332.057	489.894	1275.45	511.59	889.718
PWY-5686: UMP biosynthesis I|g__Muribaculaceae_unclassified.s__Muribaculaceae_bacterium_DSM_103720	0.170904	-0.25	0.25	0	13.7835	0	Model <= Con	6.89174	0.125	0	#NAME?	0.289461	0	0	0	61.7225	0	48.5454	0	0	0	0	0	0	0	0	0	0
PWY-5686: UMP biosynthesis I|g__Muribaculum.s__Muribaculum_intestinale	0.0764479	-0.375	0.375	0	21.501	0	Model <= Con	10.7505	0.1875	0	#NAME?	0.180254	28.5019	0	0	121.852	0	0	21.6545	0	0	0	0	0	0	0	0	0
PWY-5686: UMP biosynthesis I|g__Oscillibacter.s__Oscillibacter_sp_1_3	0.000859897	1	0.5	1	11.2152	208.874	Con < Model	110.045	0.75	18.6242	4.21911	0.0120961	27.368	22.4327	0	24.6523	0	15.2684	0	0	243.543	306.721	433.552	84.7367	35.5792	112.898	238.348	215.613
PWY-5686: UMP biosynthesis I|g__Parabacteroides.s__Parabacteroides_distasonis	1	0	0.25	0.25	3.95712	4.76029	Con <=> Model	4.35871	0.25	1.20297	0.266598	1	0	0	0	0	0	0	13.4736	18.1834	0	27.6899	0	0	0	0	0	10.3924
PWY-5686: UMP biosynthesis I|g__Parabacteroides.s__Parabacteroides_merdae	0.381574	-0.125	0.125	0	2.11709	0	Model <= Con	1.05855	0.0625	0	#NAME?	0.438447	0	0	0	16.9367	0	0	0	0	0	0	0	0	0	0	0	0
PWY-5686: UMP biosynthesis I|g__Streptococcus.s__Streptococcus_hyointestinalis	0.170904	-0.25	0.25	0	15.5105	0	Model <= Con	7.75523	0.125	0	#NAME?	0.289461	0	0	0	34.9315	0	89.1521	0	0	0	0	0	0	0	0	0	0
PWY-6478: GDP-D-glycero-&alpha;-D-manno-heptose biosynthesis	0.381574	-0.125	0.125	0	6.08373	0	Model <= Con	3.04186	0.0625	0	#NAME?	0.438447	0	0	0	0	0	0	0	48.6698	0	0	0	0	0	0	0	0
PWY-5690: TCA cycle II (plants and fungi)|g__Escherichia.s__Escherichia_coli	0.381574	-0.125	0.125	0	1.68602	0	Model <= Con	0.843012	0.0625	0	#NAME?	0.438447	0	0	0	13.4882	0	0	0	0	0	0	0	0	0	0	0	0
PWY-6690: cinnamate and 3-hydroxycinnamate degradation to 2-hydroxypentadienoate	0.381574	-0.125	0.125	0	1.64613	0	Model <= Con	0.823063	0.0625	0	#NAME?	0.438447	0	0	0	13.169	0	0	0	0	0	0	0	0	0	0	0	0
PWY-5695: inosine 5-phosphate degradation|g__Alistipes.s__Alistipes_shahii	0.381574	0.125	0	0.125	0	1.80454	Con <= Model	0.902272	0.0625	Inf	Inf	0.438447	0	0	0	0	0	0	0	0	14.4364	0	0	0	0	0	0	0
PWY-5695: inosine 5-phosphate degradation|g__Bacteroides.s__Bacteroides_caecimuris	0.546524	0.1875	0.375	0.75	19.6532	20.6255	Con <= Model	20.1393	0.5625	1.04947	0.0696652	0.599788	0	0	38.488	0	0	96.4936	22.2438	0	14.4288	67.3826	0	0	8.09411	17.7653	19.0603	38.2728
PWY-5695: inosine 5-phosphate degradation|g__Bacteroides.s__Bacteroides_faecichinchillae	0.170904	-0.25	0.25	0	1.73097	0	Model <= Con	0.865484	0.125	0	#NAME?	0.289461	0	0	0	0	2.19992	0	0	11.6478	0	0	0	0	0	0	0	0
PWY-5695: inosine 5-phosphate degradation|g__Bacteroides.s__Bacteroides_massiliensis	0.000681956	1	0.25	1	6.90163	138.806	Con < Model	72.854	0.625	20.1121	4.32999	0.0120961	39.6029	0	0	0	0	15.6102	0	0	102.984	401.847	228.587	93.6693	74.8838	44.2657	45.1571	119.056
PWY-5695: inosine 5-phosphate degradation|g__Bacteroides.s__Bacteroides_sartorii	0.0298407	-0.578125	0.625	0.125	32.7368	1.8762	Model < Con	17.3065	0.375	0.0573117	-4.12503	0.100562	31.1644	0	0	69.1854	0	67.8999	34.813	58.832	0	0	0	15.0096	0	0	0	0
PWY-5695: inosine 5-phosphate degradation|g__Bacteroides.s__Bacteroides_uniformis	0.00505274	-0.828125	0.875	0.375	46.4296	1.84148	Model < Con	24.1355	0.625	0.0396617	-4.65611	0.0294294	63.7352	0	50.0871	47.2783	26.5342	113.086	53.4708	17.2458	0	6.51195	0	0	0	2.18213	0	6.03774
PWY-5695: inosine 5-phosphate degradation|g__Bacteroides.s__Bacteroides_vulgatus	0.0128413	-0.6875	0.75	0.125	14.8088	0.47351	Model < Con	7.64113	0.4375	0.031975	-4.96691	0.056139	0	0	8.40436	2.38242	43.8433	35.6227	4.69178	23.5255	0	0	0	0	0	0	0	3.78808
PWY-5695: inosine 5-phosphate degradation|g__Desulfovibrionaceae_unclassified.s__Desulfovibrionaceae_bacterium	0.381574	0.125	0	0.125	0	1.35846	Con <= Model	0.67923	0.0625	Inf	Inf	0.438447	0	0	0	0	0	0	0	0	10.8677	0	0	0	0	0	0	0
PWY-5695: inosine 5-phosphate degradation|g__Lactobacillus.s__Lactobacillus_reuteri	0.0764479	-0.375	0.375	0	7.92753	0	Model <= Con	3.96377	0.1875	0	#NAME?	0.180254	0	17.8658	0	0	0	0	20.6734	24.8811	0	0	0	0	0	0	0	0
PWY-5695: inosine 5-phosphate degradation|g__Mucispirillum.s__Mucispirillum_schaedleri	0.00125115	0.96875	0.5	1	15.6152	275.085	Con < Model	145.35	0.75	17.6165	4.13885	0.0130446	0	0	0	11.1028	0	25.4163	22.3695	66.0331	60.55	209.643	97.5737	173.828	266.785	650.266	284.969	457.064
PWY-5695: inosine 5-phosphate degradation|g__Muribaculaceae_unclassified.s__Muribaculaceae_bacterium_DSM_103720	0.0324742	-0.5	0.5	0	15.5713	0	Model < Con	7.78566	0.25	0	#NAME?	0.100562	15.0137	0	0	55.3236	13.6679	40.5653	0	0	0	0	0	0	0	0	0	0
PWY-5695: inosine 5-phosphate degradation|g__Muribaculum.s__Muribaculum_intestinale	0.0764479	-0.375	0.375	0	16.359	0	Model <= Con	8.17951	0.1875	0	#NAME?	0.180254	32.66	0	0	88.1031	10.1091	0	0	0	0	0	0	0	0	0	0	0
PWY-5695: inosine 5-phosphate degradation|g__Parabacteroides.s__Parabacteroides_distasonis	0.685443	-0.125	0.5	0.375	9.5141	6.22986	Model <= Con	7.87198	0.4375	0.654802	-0.610869	0.733614	0	0	0	0	10.1335	26.3335	14.389	25.2568	15.0387	28.3101	0	0	0	0	0	6.48999
PWY-5695: inosine 5-phosphate degradation|g__Streptococcus.s__Streptococcus_hyointestinalis	0.170904	-0.25	0.25	0	24.8486	0	Model <= Con	12.4243	0.125	0	#NAME?	0.289461	0	0	0	63.8376	0	134.951	0	0	0	0	0	0	0	0	0	0
PWY-7209: superpathway of pyrimidine ribonucleosides degradation	0.381574	-0.125	0.125	0	2.5799	0	Model <= Con	1.28995	0.0625	0	#NAME?	0.438447	0	0	0	0	0	0	20.6392	0	0	0	0	0	0	0	0	0
PWY-7389: superpathway of anaerobic energy metabolism (invertebrates)	0.381574	-0.125	0.125	0	5.76005	0	Model <= Con	2.88003	0.0625	0	#NAME?	0.438447	0	0	46.0804	0	0	0	0	0	0	0	0	0	0	0	0	0
PWY-5747: 2-methylcitrate cycle II|g__Corynebacterium.s__Corynebacterium_glutamicum	0.0324742	-0.5	0.5	0	7.4738	0	Model < Con	3.7369	0.25	0	#NAME?	0.100562	0	18.8389	11.2466	0	0	13.9498	15.755	0	0	0	0	0	0	0	0	0
FUCCAT-PWY: fucose degradation	0.589744	-0.125	0.25	0.125	6.01197	1.87475	Model <= Con	3.94336	0.1875	0.311836	-1.68114	0.639696	0	0	0	38.2718	0	0	9.82389	0	0	14.998	0	0	0	0	0	0
CRNFORCAT-PWY: creatinine degradation I	0.672754	-0.125	0.5	0.25	9.20655	6.93823	Model <= Con	8.07239	0.375	0.753619	-0.408093	0.720447	9.94135	0	0	17.5515	0	0	20.2794	25.8802	0	27.9206	0	0	0	0	27.5852	0
PWY-6143: CMP-pseudaminate biosynthesis	0.720901	-0.125	1	0.875	157.526	131.761	Model <= Con	144.644	0.9375	0.836442	-0.257663	0.766267	136.393	20.2823	186.387	239.222	98.4285	161.993	294.428	123.074	168.368	111.813	298.427	36.9496	59.9407	165.831	0	212.761
SO4ASSIM-PWY: assimilatory sulfate reduction I	0.789853	-0.09375	0.75	0.625	90.3405	54.1591	Model <= Con	72.2498	0.6875	0.599499	-0.738171	0.833834	0	0	191.167	45.4211	325.133	66.152	80.3667	14.4849	102.781	26.8275	75.3338	115.497	0	0	112.833	0
SULFATE-CYS-PWY: superpathway of sulfate assimilation and cysteine biosynthesis	0.789853	-0.09375	0.75	0.625	150.091	109.454	Model <= Con	129.772	0.6875	0.729252	-0.455511	0.833834	0	0	330.588	96.1612	433.771	142.42	165.528	32.2585	189.307	59.532	147.788	239.919	0	0	239.086	0
DAPLYSINESYN-PWY: L-lysine biosynthesis I	0.798446	-0.09375	1	1	766.897	901.673	Model <= Con	834.285	1	1.17574	0.233572	0.840994	583.664	506.874	524.552	663.551	256.016	1324.6	771.532	1504.38	361.979	1883.95	475.212	1342.29	276.578	518.271	1937.23	417.876
PWY-6317: D-galactose degradation I (Leloir pathway)	0.798446	-0.09375	1	1	2016.06	1931.33	Model <= Con	1973.69	1	0.957972	-0.0619447	0.840994	1314.28	1123.93	2471.96	2497.36	1422.96	2264.1	3099.28	1934.6	1418.69	1977.72	2031.02	2196.08	2537.22	2220.35	1269.18	1800.37
PWY66-422	0.798446	-0.09375	1	1	2016.06	1931.33	Model <= Con	1973.69	1	0.957972	-0.0619447	0.840994	1314.28	1123.93	2471.96	2497.36	1422.96	2264.1	3099.28	1934.6	1418.69	1977.72	2031.02	2196.08	2537.22	2220.35	1269.18	1800.37
PWY-5367: petroselinate biosynthesis	0.836046	-0.0625	0.25	0.25	17.96	3.4146	Model <= Con	10.6873	0.25	0.190123	-2.395	0.874155	0	0	0	53.3352	0	90.3449	0	0	0	13.6861	0	0	0	0	0	13.6307
KETOGLUCONMET-PWY: ketogluconate metabolism	0.872959	-0.0625	0.75	0.625	33.535	30.2968	Model <= Con	31.9159	0.6875	0.903437	-0.146504	0.908152	21.805	0	69.2492	30.9938	25.846	0	87.7778	32.6084	69.8047	41.4261	47.4884	0	0	17.7885	65.8667	0
PWY-6527: stachyose degradation	0.878477	-0.0625	1	1	2962.15	2607.06	Model <= Con	2784.6	1	0.880125	-0.18422	0.909309	1658.27	1924.34	4330.98	3825.54	2055.83	2392.32	5188.07	2321.82	1873.67	2278.15	2812.02	2900.42	3523.27	3191.75	1710.27	2566.91
PWY-7385: 1,3-propanediol biosynthesis (engineered)	0.914128	-0.046875	0.625	0.625	34.9161	33.3228	Model <= Con	34.1194	0.625	0.954368	-0.0673817	0.944633	44.0168	78.7856	0	70.3088	35.0072	0	51.2104	0	23.9638	64.3047	0	0	21.3216	96.4766	0	60.5158
PWY-5484: glycolysis II (from fructose 6-phosphate)	0.95913	-0.03125	1	1	1421.61	1278.64	Model <= Con	1350.12	1	0.89943	-0.152917	0.981312	752.269	792.547	2012.84	1548.09	319.664	1761	2497.76	1688.7	984.686	2054.31	808.813	1577.59	842.69	746.024	2081.43	1133.57
PWY-7663: gondoate biosynthesis (anaerobic)	0.95913	-0.03125	1	1	1572.82	1560.42	Model <= Con	1566.62	1	0.992118	-0.0114169	0.981312	1122.64	801.637	1137.95	1755.34	853.549	2629.97	1509.56	2771.91	997.933	2992.52	1110.33	2016.57	458.246	1154.6	2722.85	1030.32
PWY-5910: superpathway of geranylgeranyldiphosphate biosynthesis I (via mevalonate)|g__Lactobacillus.s__Lactobacillus_reuteri	0.0764479	-0.375	0.375	0	4.17335	0	Model <= Con	2.08668	0.1875	0	#NAME?	0.180254	0	10.2073	0	0	0	0	12.0086	11.1709	0	0	0	0	0	0	0	0
GLUCOSE1PMETAB-PWY: glucose and glucose-1-phosphate degradation	1	-0.015625	0.125	0.125	8.01343	1.28386	Model <=> Con	4.64864	0.125	0.160213	-2.64194	1	0	0	0	64.1074	0	0	0	0	0	0	0	0	0	10.2709	0	0
PWY-5913: partial TCA cycle (obligate autotrophs)|g__Corynebacterium.s__Corynebacterium_glutamicum	0.012777	-0.625	0.625	0	15.7269	0	Model < Con	7.86345	0.3125	0	#NAME?	0.056139	0	26.4989	34.9197	15.4905	0	28.9591	19.947	0	0	0	0	0	0	0	0	0
GLYCOCAT-PWY: glycogen degradation I	1	-0.015625	0.125	0.125	5.44088	2.56385	Model <=> Con	4.00237	0.125	0.47122	-1.08553	1	0	0	0	43.5271	0	0	0	0	0	0	0	0	0	20.5108	0	0
P23-PWY: reductive TCA cycle I	1	-0.015625	0.125	0.125	7.61402	4.05849	Model <=> Con	5.83625	0.125	0.533028	-0.907717	1	0	0	60.9122	0	0	0	0	0	0	32.4679	0	0	0	0	0	0
POLYAMINSYN3-PWY: superpathway of polyamine biosynthesis II	1	-0.015625	0.125	0.125	11.1692	3.29551	Model <=> Con	7.23238	0.125	0.295052	-1.76096	1	0	0	0	89.354	0	0	0	0	0	26.3641	0	0	0	0	0	0
PWY0-1415: superpathway of heme b biosynthesis from uroporphyrinogen-III	1	-0.015625	0.125	0.125	2.81705	1.53914	Model <=> Con	2.1781	0.125	0.546365	-0.872064	1	0	0	0	22.5364	0	0	0	0	0	0	0	0	0	0	0	12.3131
PWY-5973: cis-vaccenate biosynthesis|g__Alistipes.s__Alistipes_timonensis	0.381574	-0.125	0.125	0	5.1776	0	Model <= Con	2.5888	0.0625	0	#NAME?	0.438447	41.4208	0	0	0	0	0	0	0	0	0	0	0	0	0	0	0
PWY-5973: cis-vaccenate biosynthesis|g__Bacteroides.s__Bacteroides_caecimuris	0.832416	0.078125	0.625	0.875	23.9894	26.8038	Con <= Model	25.3966	0.75	1.11732	0.160038	0.872816	0	0	27.8754	0	10.7152	98.4791	28.5599	26.2855	18.9437	89.8831	0	21.3286	7.33578	18.7926	22.3652	35.7811
PWY-5973: cis-vaccenate biosynthesis|g__Bacteroides.s__Bacteroides_faecichinchillae	0.381574	-0.125	0.125	0	1.11077	0	Model <= Con	0.555386	0.0625	0	#NAME?	0.438447	0	0	0	0	0	0	0	8.88618	0	0	0	0	0	0	0	0
PWY-5973: cis-vaccenate biosynthesis|g__Bacteroides.s__Bacteroides_intestinalis	0.589744	0.125	0.125	0.25	0.19872	0.790893	Con <= Model	0.494806	0.1875	3.97994	1.99275	0.639696	0	0	0	1.58976	0	0	0	0	0	1.29191	0	0	0	0	5.03524	0
PWY-5973: cis-vaccenate biosynthesis|g__Bacteroides.s__Bacteroides_sartorii	0.0764479	-0.375	0.375	0	9.28478	0	Model <= Con	4.64239	0.1875	0	#NAME?	0.180254	0	0	0	0	0	30.9194	19.6117	23.7471	0	0	0	0	0	0	0	0
PWY-5973: cis-vaccenate biosynthesis|g__Bacteroides.s__Bacteroides_uniformis	0.000859897	-1	1	0.5	43.7319	3.03612	Model < Con	23.384	0.75	0.0694257	-3.84839	0.0120961	43.5621	9.36315	28.4354	53.6536	38.848	106.593	39.8097	29.59	0	5.69503	0	0	0	6.67938	5.29965	6.61488
PWY-5973: cis-vaccenate biosynthesis|g__Bacteroides.s__Bacteroides_vulgatus	0.0324742	-0.5	0.5	0	12.1309	0	Model < Con	6.06546	0.25	0	#NAME?	0.100562	0	0	0	0	48.3589	28.5979	8.38861	11.702	0	0	0	0	0	0	0	0
PWY-5973: cis-vaccenate biosynthesis|g__Escherichia.s__Escherichia_coli	0.381574	-0.125	0.125	0	1.31153	0	Model <= Con	0.655763	0.0625	0	#NAME?	0.438447	0	0	0	10.4922	0	0	0	0	0	0	0	0	0	0	0	0
PWY-5973: cis-vaccenate biosynthesis|g__Helicobacter.s__Helicobacter_typhlonius	0.268736	-0.34375	1	0.625	391.644	363.319	Model <= Con	377.482	0.8125	0.927678	-0.108304	0.409397	308.723	255.662	169.802	213.409	109.297	801.754	295.538	978.965	0	883.472	0	746.622	0	93.4481	1170.35	12.659
PWY-5973: cis-vaccenate biosynthesis|g__Lactobacillus.s__Lactobacillus_reuteri	0.170904	-0.25	0.25	0	3.72697	0	Model <= Con	1.86348	0.125	0	#NAME?	0.289461	0	14.706	0	0	0	0	0	15.1098	0	0	0	0	0	0	0	0
PWY-5973: cis-vaccenate biosynthesis|g__Parabacteroides.s__Parabacteroides_distasonis	0.207391	-0.375	0.75	0.375	14.0724	8.57353	Model <= Con	11.323	0.5625	0.609244	-0.714908	0.345281	4.66707	0	0	11.814	15.1624	32.0625	24.0404	24.8329	0	44.3186	0	14.9152	0	9.35446	0	0
PWY-5973: cis-vaccenate biosynthesis|g__Parabacteroides.s__Parabacteroides_goldsteinii	0.170904	0.25	0	0.25	0	0.616712	Con <= Model	0.308356	0.125	Inf	Inf	0.289461	0	0	0	0	0	0	0	0	0	2.1285	0	0	0	2.8052	0	0
PWY-5973: cis-vaccenate biosynthesis|g__Parabacteroides.s__Parabacteroides_merdae	0.381574	-0.125	0.125	0	2.20172	0	Model <= Con	1.10086	0.0625	0	#NAME?	0.438447	0	0	0	17.6138	0	0	0	0	0	0	0	0	0	0	0	0
PWY-5973: cis-vaccenate biosynthesis|g__Prevotella.s__Prevotella_sp_MGM1	0.170904	-0.25	0.25	0	3.25942	0	Model <= Con	1.62971	0.125	0	#NAME?	0.289461	13.8881	0	0	0	12.1873	0	0	0	0	0	0	0	0	0	0	0
PWY-5973: cis-vaccenate biosynthesis|g__Streptococcus.s__Streptococcus_hyointestinalis	0.488143	-0.15625	0.25	0.125	19.9043	0.963651	Model <= Con	10.434	0.1875	0.0484141	-4.36843	0.543024	0	0	0	37.7919	0	121.443	0	0	0	7.70921	0	0	0	0	0	0
PWY-2723: trehalose degradation V	1	-0.015625	0.125	0.125	2.72422	1.25945	Model <=> Con	1.99184	0.125	0.462317	-1.11305	1	0	0	0	21.7938	0	0	0	0	0	0	0	0	0	10.0756	0	0
PWY-5989: stearate biosynthesis II (bacteria and plants)|g__Bacteroides.s__Bacteroides_vulgatus	0.0764479	-0.375	0.375	0	8.92006	0	Model <= Con	4.46003	0.1875	0	#NAME?	0.180254	0	0	0	0	32.8608	26.7154	0	11.7843	0	0	0	0	0	0	0	0
PWY-6470: peptidoglycan biosynthesis V (&beta;-lactam resistance)	1	-0.015625	0.375	0.375	43.4754	30.7661	Model <=> Con	37.1208	0.375	0.707666	-0.498859	1	0	0	0	58.7537	0	84.4205	204.629	0	0	77.6724	0	66.4742	0	101.982	0	0
PWY-6731: starch degradation III	1	-0.015625	0.125	0.125	3.33248	1.596	Model <=> Con	2.46424	0.125	0.478924	-1.06213	1	0	0	0	26.6598	0	0	0	0	0	0	0	0	0	12.768	0	0
PWY-6121: 5-aminoimidazole ribonucleotide biosynthesis I|g__Acutalibacter.s__Acutalibacter_muris	0.381574	-0.125	0.125	0	2.6843	0	Model <= Con	1.34215	0.0625	0	#NAME?	0.438447	0	0	0	0	0	0	21.4744	0	0	0	0	0	0	0	0	0
PWY-6121: 5-aminoimidazole ribonucleotide biosynthesis I|g__Akkermansia.s__Akkermansia_muciniphila	0.0764479	0.375	0	0.375	0	10.7476	Con <= Model	5.3738	0.1875	Inf	Inf	0.180254	0	0	0	0	0	0	0	0	25.166	43.6133	0	17.2014	0	0	0	0
PWY-6121: 5-aminoimidazole ribonucleotide biosynthesis I|g__Alistipes.s__Alistipes_timonensis	0.381574	-0.125	0.125	0	1.04713	0	Model <= Con	0.523567	0.0625	0	#NAME?	0.438447	8.37708	0	0	0	0	0	0	0	0	0	0	0	0	0	0	0
PWY-6121: 5-aminoimidazole ribonucleotide biosynthesis I|g__Anaerotruncus.s__Anaerotruncus_sp_G3_2012	0.0045693	0.75	0	0.75	0	68.9638	Con < Model	34.4819	0.375	Inf	Inf	0.027654	0	0	0	0	0	0	0	0	145.653	0	125.157	60.6504	44.9498	25.6886	0	149.611
PWY-6121: 5-aminoimidazole ribonucleotide biosynthesis I|g__Bacteroides.s__Bacteroides_caecimuris	1	0.015625	0.625	0.625	18.4657	18.783	Con <=> Model	18.6243	0.625	1.01718	0.0245816	1	8.40857	0	33.1369	0	10.1134	72.9349	23.1316	0	19.1262	70.349	0	0	0	25.1865	13.3592	22.2432
PWY-6121: 5-aminoimidazole ribonucleotide biosynthesis I|g__Bacteroides.s__Bacteroides_faecichinchillae	0.170904	-0.25	0.25	0	1.97182	0	Model <= Con	0.985909	0.125	0	#NAME?	0.289461	6.67464	0	0	0	0	0	0	9.0999	0	0	0	0	0	0	0	0
PWY-6121: 5-aminoimidazole ribonucleotide biosynthesis I|g__Bacteroides.s__Bacteroides_massiliensis	0.000681956	1	0.25	1	4.87237	136.692	Con < Model	70.782	0.625	28.0544	4.81016	0.0120961	28.0641	0	0	0	0	10.9149	0	0	105.387	389.772	213.468	93.9082	90.1458	54.8268	30.4694	115.556
PWY-6121: 5-aminoimidazole ribonucleotide biosynthesis I|g__Bacteroides.s__Bacteroides_sartorii	0.012777	-0.625	0.625	0	18.455	0	Model < Con	9.22751	0.3125	0	#NAME?	0.056139	11.6647	0	0	54.4308	0	13.8628	25.0426	42.6392	0	0	0	0	0	0	0	0
PWY-6121: 5-aminoimidazole ribonucleotide biosynthesis I|g__Bacteroides.s__Bacteroides_uniformis	0.000826441	-0.96875	1	0.125	45.753	1.35638	Model < Con	23.5547	0.5625	0.0296456	-5.07604	0.0120961	61.7034	6.7917	33.1834	61.1217	28.3712	122.807	31.3618	20.6834	0	10.851	0	0	0	0	0	0
PWY-6121: 5-aminoimidazole ribonucleotide biosynthesis I|g__Bacteroides.s__Bacteroides_vulgatus	0.0298407	-0.578125	0.625	0.125	11.2579	0.215961	Model < Con	5.73692	0.375	0.0191831	-5.70402	0.100562	0	0	8.51541	2.97123	27.0327	31.3786	0	20.1652	0	0	0	0	0	1.72769	0	0
PWY-6121: 5-aminoimidazole ribonucleotide biosynthesis I|g__Clostridium.s__Clostridium_sp_ASF502	0.214338	0.296875	0.125	0.375	2.23808	24.0746	Con <= Model	13.1563	0.25	10.7568	3.42717	0.347809	0	0	17.9047	0	0	0	0	0	0	115.338	0	29.1523	0	0	48.1066	0
PWY-6121: 5-aminoimidazole ribonucleotide biosynthesis I|g__Corynebacterium.s__Corynebacterium_glutamicum	0.0324742	-0.5	0.5	0	10.2057	0	Model < Con	5.10285	0.25	0	#NAME?	0.100562	0	19.4255	21.6612	0	0	21.8233	18.7356	0	0	0	0	0	0	0	0	0
PWY-6121: 5-aminoimidazole ribonucleotide biosynthesis I|g__Desulfovibrionaceae_unclassified.s__Desulfovibrionaceae_bacterium	0.381574	0.125	0	0.125	0	1.07331	Con <= Model	0.536657	0.0625	Inf	Inf	0.438447	0	0	0	0	0	0	0	0	8.58652	0	0	0	0	0	0	0
PWY-6121: 5-aminoimidazole ribonucleotide biosynthesis I|g__Dorea.s__Dorea_sp_5_2	0.205114	0.34375	0.25	0.5	4.01965	21.9857	Con <= Model	13.0027	0.375	5.46957	2.45143	0.343026	0	0	0	0	0	18.3212	0	13.8359	0	23.3054	0	0	0	63.7756	74.2151	14.59
PWY-6121: 5-aminoimidazole ribonucleotide biosynthesis I|g__Erysipelatoclostridium.s__Clostridium_cocleatum	0.217219	-0.359375	0.625	0.375	21.3268	4.35134	Model <= Con	12.8391	0.5	0.204032	-2.29313	0.352175	0	0	0	8.85833	14.1477	47.6198	54.8881	45.1003	0	14.3851	0	0	14.3996	6.02602	0	0
PWY-6121: 5-aminoimidazole ribonucleotide biosynthesis I|g__Eubacterium.s__Eubacterium_plexicaudatum	0.381574	-0.125	0.125	0	2.37869	0	Model <= Con	1.18935	0.0625	0	#NAME?	0.438447	0	0	0	0	0	0	19.0295	0	0	0	0	0	0	0	0	0
PWY-6121: 5-aminoimidazole ribonucleotide biosynthesis I|g__Firmicutes_unclassified.s__Firmicutes_bacterium_ASF500	0.195668	0.390625	0.625	0.625	40.3282	160.54	Con <= Model	100.434	0.625	3.98083	1.99307	0.327523	35.9188	99.07	0	49.7797	0	63.2754	0	74.5816	115.796	0	664.938	0	262.27	115.465	125.851	0
PWY-6121: 5-aminoimidazole ribonucleotide biosynthesis I|g__Helicobacter.s__Helicobacter_typhlonius	0.268736	-0.34375	1	0.625	373.415	374.519	Model <= Con	373.967	0.8125	1.00296	0.00425862	0.409397	288.673	238.902	163.759	221.999	92.0478	766.423	264.143	951.374	0	920.517	0	690.691	0	86.9738	1281.22	16.7505
PWY-6121: 5-aminoimidazole ribonucleotide biosynthesis I|g__Lachnospiraceae_unclassified.s__Lachnospiraceae_bacterium_28_4	0.00146006	0.875	0	0.875	0	624.911	Con < Model	312.456	0.4375	Inf	Inf	0.0130446	0	0	0	0	0	0	0	0	207.298	385.827	455.45	1157.81	1550.09	832.076	0	410.738
PWY-6121: 5-aminoimidazole ribonucleotide biosynthesis I|g__Lachnospiraceae_unclassified.s__Lachnospiraceae_bacterium_3_2	0.381574	-0.125	0.125	0	1.2273	0	Model <= Con	0.613651	0.0625	0	#NAME?	0.438447	0	0	0	0	9.81841	0	0	0	0	0	0	0	0	0	0	0
PWY-6121: 5-aminoimidazole ribonucleotide biosynthesis I|g__Lachnospiraceae_unclassified.s__Lachnospiraceae_bacterium_A2	0.0324742	-0.5	0.5	0	27.6198	0	Model < Con	13.8099	0.25	0	#NAME?	0.100562	0	0	51.2937	14.0573	34.5328	121.075	0	0	0	0	0	0	0	0	0	0
PWY-6121: 5-aminoimidazole ribonucleotide biosynthesis I|g__Lachnospiraceae_unclassified.s__Lachnospiraceae_bacterium_A4	0.381574	-0.125	0.125	0	3.18833	0	Model <= Con	1.59417	0.0625	0	#NAME?	0.438447	0	0	0	0	0	0	25.5066	0	0	0	0	0	0	0	0	0
PWY-6121: 5-aminoimidazole ribonucleotide biosynthesis I|g__Lachnospiraceae_unclassified.s__Lachnospiraceae_bacterium_COE1	0.0764479	-0.375	0.375	0	21.1485	0	Model <= Con	10.5742	0.1875	0	#NAME?	0.180254	0	20.0509	120.542	0	0	0	28.5944	0	0	0	0	0	0	0	0	0
PWY-6121: 5-aminoimidazole ribonucleotide biosynthesis I|g__Lachnospiraceae_unclassified.s__Lachnospiraceae_bacterium_M18_1	0.369493	-0.265625	0.625	0.375	22.9499	20.2882	Model <= Con	21.619	0.5	0.88402	-0.177848	0.438447	0	30.7521	88.5891	11.0144	21.7672	0	31.4761	0	0	29.5436	0	0	123.717	0	9.04455	0
PWY-6121: 5-aminoimidazole ribonucleotide biosynthesis I|g__Lactobacillus.s__Lactobacillus_murinus	0.0045693	-0.75	0.75	0	106.62	0	Model < Con	53.3099	0.375	0	#NAME?	0.027654	15.4156	42.6738	370.402	0	0	31.4257	370.525	22.5159	0	0	0	0	0	0	0	0
PWY-6121: 5-aminoimidazole ribonucleotide biosynthesis I|g__Lactobacillus.s__Lactobacillus_reuteri	0.170904	-0.25	0.25	0	7.20043	0	Model <= Con	3.60021	0.125	0	#NAME?	0.289461	0	32.4359	0	0	0	0	25.1675	0	0	0	0	0	0	0	0	0
PWY-6121: 5-aminoimidazole ribonucleotide biosynthesis I|g__Mucispirillum.s__Mucispirillum_schaedleri	0.00505274	0.828125	0.375	0.875	8.00221	131.559	Con < Model	69.7804	0.625	16.4403	4.03916	0.0294294	0	0	0	0	10.7759	11.6633	0	41.5785	0	107.818	50.4375	72.0973	106.831	288.136	176.051	251.098
PWY-6121: 5-aminoimidazole ribonucleotide biosynthesis I|g__Muribaculaceae_unclassified.s__Muribaculaceae_bacterium_DSM_103720	0.0764479	-0.375	0.375	0	13.7165	0	Model <= Con	6.85824	0.1875	0	#NAME?	0.180254	0	0	0	55.2497	14.8149	39.6671	0	0	0	0	0	0	0	0	0	0
PWY-6121: 5-aminoimidazole ribonucleotide biosynthesis I|g__Oscillibacter.s__Oscillibacter_sp_1_3	0.000930972	1	0.75	1	19.5196	191.002	Con < Model	105.261	0.875	9.78515	3.29059	0.0120961	27.3281	27.1871	46.6692	23.7023	16.9027	14.3671	0	0	216.482	246.409	367.426	91.8961	61.4834	122.821	232.488	189.009
PWY-6121: 5-aminoimidazole ribonucleotide biosynthesis I|g__Parabacteroides.s__Parabacteroides_distasonis	0.476087	-0.21875	0.625	0.5	15.243	8.77346	Model <= Con	12.0082	0.5625	0.575574	-0.796926	0.535778	0	0	0	12.5495	14.6627	32.3958	33.0722	29.2636	12.0074	34.5285	0	15.6025	0	0	0	8.04927
PWY-6121: 5-aminoimidazole ribonucleotide biosynthesis I|g__Parasutterella.s__Parasutterella_excrementihominis	0.0764479	-0.375	0.375	0	3.89293	0	Model <= Con	1.94646	0.1875	0	#NAME?	0.180254	0	0	0	17.7372	0	0	12.2024	1.20381	0	0	0	0	0	0	0	0
PWY-6121: 5-aminoimidazole ribonucleotide biosynthesis I|g__Proteobacteria_unclassified.s__Proteobacteria_bacterium_CAG_139	0.381574	-0.125	0.125	0	0.477874	0	Model <= Con	0.238937	0.0625	0	#NAME?	0.438447	0	0	0	3.82299	0	0	0	0	0	0	0	0	0	0	0	0
PWY-6121: 5-aminoimidazole ribonucleotide biosynthesis I|g__Streptococcus.s__Streptococcus_hyointestinalis	0.170904	-0.25	0.25	0	20.8567	0	Model <= Con	10.4283	0.125	0	#NAME?	0.289461	0	0	0	51.8872	0	114.966	0	0	0	0	0	0	0	0	0	0
PWY-7328: superpathway of UDP-glucose-derived O-antigen building blocks biosynthesis	1	-0.015625	0.125	0.125	3.40878	1.60714	Model <=> Con	2.50796	0.125	0.47147	-1.08476	1	0	0	0	27.2702	0	0	0	0	0	0	0	0	0	12.8571	0	0
PWY-6122: 5-aminoimidazole ribonucleotide biosynthesis II|g__Acutalibacter.s__Acutalibacter_muris	0.170904	-0.25	0.25	0	3.82779	0	Model <= Con	1.9139	0.125	0	#NAME?	0.289461	7.27185	0	0	0	0	0	23.3505	0	0	0	0	0	0	0	0	0
PWY-6122: 5-aminoimidazole ribonucleotide biosynthesis II|g__Akkermansia.s__Akkermansia_muciniphila	0.0764479	0.375	0	0.375	0	11.3862	Con <= Model	5.69309	0.1875	Inf	Inf	0.180254	0	0	0	0	0	0	0	0	22.652	48.8047	0	19.6328	0	0	0	0
PWY-6122: 5-aminoimidazole ribonucleotide biosynthesis II|g__Alistipes.s__Alistipes_timonensis	0.381574	-0.125	0.125	0	1.658	0	Model <= Con	0.828998	0.0625	0	#NAME?	0.438447	13.264	0	0	0	0	0	0	0	0	0	0	0	0	0	0	0
PWY-6122: 5-aminoimidazole ribonucleotide biosynthesis II|g__Anaerotruncus.s__Anaerotruncus_sp_G3_2012	0.0092178	0.71875	0.125	0.75	1.03147	68.4962	Con < Model	34.7638	0.4375	66.4062	6.05325	0.0509722	0	0	8.25178	0	0	0	0	0	147.851	0	126.836	57.2321	43.3278	24.6623	0	148.061
PWY-6122: 5-aminoimidazole ribonucleotide biosynthesis II|g__Bacteroides.s__Bacteroides_caecimuris	0.752538	0.109375	0.875	0.875	23.3024	26.3569	Con <= Model	24.8297	0.875	1.13108	0.177703	0.796704	8.41872	0	33.2567	12.9478	9.64493	69.351	22.1573	30.6427	28.8788	74.9477	10.8266	18.1665	0	26.5395	20.4791	31.0171
PWY-6122: 5-aminoimidazole ribonucleotide biosynthesis II|g__Bacteroides.s__Bacteroides_faecichinchillae	0.170904	-0.25	0.25	0	2.06293	0	Model <= Con	1.03146	0.125	0	#NAME?	0.289461	7.90602	0	0	0	0	0	0	8.5974	0	0	0	0	0	0	0	0
PWY-6122: 5-aminoimidazole ribonucleotide biosynthesis II|g__Bacteroides.s__Bacteroides_massiliensis	0.000681956	1	0.25	1	5.58545	145.177	Con < Model	75.3813	0.625	25.992	4.7	0.0120961	28.4505	0	0	0	0	16.2331	0	0	103.209	404.773	241.107	105.228	92.3346	55.3609	39.3448	120.061
PWY-6122: 5-aminoimidazole ribonucleotide biosynthesis II|g__Bacteroides.s__Bacteroides_sartorii	0.0298407	-0.578125	0.625	0.125	22.2315	1.48596	Model < Con	11.8587	0.375	0.0668405	-3.90313	0.100562	19.7636	0	0	51.6735	0	38.4532	25.6051	42.3566	0	0	0	11.8877	0	0	0	0
PWY-6122: 5-aminoimidazole ribonucleotide biosynthesis II|g__Bacteroides.s__Bacteroides_uniformis	0.00146734	-0.9375	1	0.25	43.7438	2.75247	Model < Con	23.2482	0.625	0.0629224	-3.99028	0.0130446	56.5033	6.83209	32.9508	54.6906	28.1087	110.946	39.1901	20.7294	0	11.3948	0	0	0	0	10.6249	0
PWY-6122: 5-aminoimidazole ribonucleotide biosynthesis II|g__Bacteroides.s__Bacteroides_vulgatus	0.0122414	-0.75	0.875	0.5	14.4916	0.571726	Model < Con	7.53165	0.6875	0.0394523	-4.66375	0.056139	1.06246	0	7.60829	2.74291	47.1122	32.3966	5.49331	19.5167	0	0	0.53259	0	0	1.41213	0.809089	1.82
PWY-6122: 5-aminoimidazole ribonucleotide biosynthesis II|g__Clostridium.s__Clostridium_sp_ASF502	0.110465	0.40625	0.125	0.5	2.50513	27.473	Con <= Model	14.989	0.3125	10.9667	3.45505	0.248179	0	0	20.0411	0	0	0	0	0	0	118.568	0	32.3328	0	0	55.9488	12.9336
PWY-6122: 5-aminoimidazole ribonucleotide biosynthesis II|g__Corynebacterium.s__Corynebacterium_glutamicum	0.0324742	-0.5	0.5	0	11.3512	0	Model < Con	5.67562	0.25	0	#NAME?	0.100562	0	21.6827	21.2307	0	0	21.7838	26.1128	0	0	0	0	0	0	0	0	0
PWY-6122: 5-aminoimidazole ribonucleotide biosynthesis II|g__Desulfovibrionaceae_unclassified.s__Desulfovibrionaceae_bacterium	0.381574	0.125	0	0.125	0	0.968648	Con <= Model	0.484324	0.0625	Inf	Inf	0.438447	0	0	0	0	0	0	0	0	7.74919	0	0	0	0	0	0	0
PWY-6122: 5-aminoimidazole ribonucleotide biosynthesis II|g__Dorea.s__Dorea_sp_5_2	0.178259	0.390625	0.375	0.625	6.46481	24.4775	Con <= Model	15.4712	0.5	3.78627	1.92078	0.301369	0	0	20.6258	0	0	17.4451	0	13.6476	0	23.649	6.66553	0	0	64.8926	74.7879	25.8249
PWY-6122: 5-aminoimidazole ribonucleotide biosynthesis II|g__Erysipelatoclostridium.s__Clostridium_cocleatum	0.144754	-0.421875	0.625	0.375	21.0659	4.7604	Model <= Con	12.9132	0.5	0.225977	-2.14576	0.289461	0	0	0	8.1587	16.3232	50.5265	50.4613	43.0576	0	14.6298	0	0	16.0773	7.37618	0	0
PWY-6122: 5-aminoimidazole ribonucleotide biosynthesis II|g__Eubacterium.s__Eubacterium_plexicaudatum	0.381574	-0.125	0.125	0	2.19627	0	Model <= Con	1.09814	0.0625	0	#NAME?	0.438447	0	0	0	0	0	0	17.5702	0	0	0	0	0	0	0	0	0
PWY-6122: 5-aminoimidazole ribonucleotide biosynthesis II|g__Firmicutes_unclassified.s__Firmicutes_bacterium_ASF500	0.0001554	1	1	1	122.92	544.566	Con < Model	333.743	1	4.43025	2.14739	0.0106938	70.592	166.113	216.882	108.785	65.9204	90.1578	108.771	156.138	606.256	728.991	1076.28	364.384	363.365	445.229	304.08	467.938
PWY-6122: 5-aminoimidazole ribonucleotide biosynthesis II|g__Helicobacter.s__Helicobacter_typhlonius	0.268736	-0.34375	1	0.625	389.564	381.163	Model <= Con	385.363	0.8125	0.978435	-0.0314526	0.409397	318.117	241.976	174.061	227.254	92.6362	816.08	268.428	977.96	0	915.767	0	703.127	0	85.1595	1322.53	22.7194
PWY-6122: 5-aminoimidazole ribonucleotide biosynthesis II|g__Lachnospiraceae_unclassified.s__Lachnospiraceae_bacterium_28_4	0.00146006	0.875	0	0.875	0	642.171	Con < Model	321.085	0.4375	Inf	Inf	0.0130446	0	0	0	0	0	0	0	0	215.078	402.201	464.079	1197.38	1592.12	841.826	0	424.683
PWY-6122: 5-aminoimidazole ribonucleotide biosynthesis II|g__Lachnospiraceae_unclassified.s__Lachnospiraceae_bacterium_3_2	0.836046	0.0625	0.25	0.25	3.02281	7.13894	Con <= Model	5.08088	0.25	2.36169	1.23982	0.874155	0	0	0	0	10.6199	0	0	13.5626	0	0	31.3211	0	0	0	0	25.7904
PWY-6122: 5-aminoimidazole ribonucleotide biosynthesis II|g__Lachnospiraceae_unclassified.s__Lachnospiraceae_bacterium_A2	0.012777	-0.625	0.625	0	31.5851	0	Model < Con	15.7926	0.3125	0	#NAME?	0.056139	18.1361	0	58.4763	22.2307	31.3707	122.467	0	0	0	0	0	0	0	0	0	0
PWY-6122: 5-aminoimidazole ribonucleotide biosynthesis II|g__Lachnospiraceae_unclassified.s__Lachnospiraceae_bacterium_A4	0.0764479	-0.375	0.375	0	21.7393	0	Model <= Con	10.8697	0.1875	0	#NAME?	0.180254	0	38.0945	0	99.9163	0	0	35.9038	0	0	0	0	0	0	0	0	0
PWY-6122: 5-aminoimidazole ribonucleotide biosynthesis II|g__Lachnospiraceae_unclassified.s__Lachnospiraceae_bacterium_COE1	0.0764479	-0.375	0.375	0	20.5769	0	Model <= Con	10.2884	0.1875	0	#NAME?	0.180254	0	22.5763	116.59	0	0	0	25.4488	0	0	0	0	0	0	0	0	0
PWY-6122: 5-aminoimidazole ribonucleotide biosynthesis II|g__Lachnospiraceae_unclassified.s__Lachnospiraceae_bacterium_M18_1	0.369493	-0.265625	0.625	0.375	24.6747	22.0739	Model <= Con	23.3743	0.5	0.894594	-0.160694	0.438447	0	32.5048	95.0487	11.668	24.0564	0	34.1201	0	0	32.3231	0	0	134.052	0	10.2159	0
PWY-6122: 5-aminoimidazole ribonucleotide biosynthesis II|g__Lactobacillus.s__Lactobacillus_murinus	0.00146006	-0.875	0.875	0	108.25	0	Model < Con	54.1251	0.4375	0	#NAME?	0.0130446	14.2254	39.2711	376.477	7.78601	0	35.5099	371.567	21.1653	0	0	0	0	0	0	0	0
PWY-6122: 5-aminoimidazole ribonucleotide biosynthesis II|g__Lactobacillus.s__Lactobacillus_reuteri	0.0764479	-0.375	0.375	0	11.569	0	Model <= Con	5.78448	0.1875	0	#NAME?	0.180254	0	35.2924	0	0	0	0	23.3438	33.9154	0	0	0	0	0	0	0	0
PWY-6122: 5-aminoimidazole ribonucleotide biosynthesis II|g__Mucispirillum.s__Mucispirillum_schaedleri	0.000906857	1	0.625	1	14.0543	427.567	Con < Model	220.811	0.8125	30.4226	4.92707	0.0120961	0	0	8.42078	0	11.9355	20.4817	27.5471	44.049	98.014	380.438	180.865	228.742	327.167	1016.24	430.966	758.101
PWY-6122: 5-aminoimidazole ribonucleotide biosynthesis II|g__Muribaculaceae_unclassified.s__Muribaculaceae_bacterium_DSM_103720	0.0324742	-0.5	0.5	0	14.2862	0	Model < Con	7.1431	0.25	0	#NAME?	0.100562	12.1947	0	0	51.1954	13.6926	37.2069	0	0	0	0	0	0	0	0	0	0
PWY-6122: 5-aminoimidazole ribonucleotide biosynthesis II|g__Muribaculum.s__Muribaculum_intestinale	0.012777	-0.625	0.625	0	19.2533	0	Model < Con	9.62664	0.3125	0	#NAME?	0.056139	19.6709	0	0	86.772	13.0101	12.241	22.3323	0	0	0	0	0	0	0	0	0
PWY-6122: 5-aminoimidazole ribonucleotide biosynthesis II|g__Oscillibacter.s__Oscillibacter_sp_1_3	0.000930972	1	0.75	1	21.3604	176.101	Con < Model	98.7307	0.875	8.24425	3.04339	0.0120961	37.7435	30.0853	46.344	23.0392	19.5879	14.0836	0	0	196.499	221.354	335.928	85.6384	65.6657	115.499	213.774	174.45
PWY-6122: 5-aminoimidazole ribonucleotide biosynthesis II|g__Parabacteroides.s__Parabacteroides_distasonis	0.305641	-0.3125	0.75	0.5	16.9343	9.56723	Model <= Con	13.2508	0.625	0.564961	-0.823777	0.438447	0	0	9.75242	13.6174	14.1771	34.7458	33.1982	29.9836	13.4421	41.4943	0	14.5622	0	0	0	7.03926
PWY-6122: 5-aminoimidazole ribonucleotide biosynthesis II|g__Parabacteroides.s__Parabacteroides_goldsteinii	0.381574	0.125	0	0.125	0	0.800497	Con <= Model	0.400249	0.0625	Inf	Inf	0.438447	0	0	0	0	0	0	0	0	0	6.40398	0	0	0	0	0	0
PWY-6122: 5-aminoimidazole ribonucleotide biosynthesis II|g__Parabacteroides.s__Parabacteroides_merdae	0.381574	-0.125	0.125	0	1.32157	0	Model <= Con	0.660787	0.0625	0	#NAME?	0.438447	0	0	0	10.5726	0	0	0	0	0	0	0	0	0	0	0	0
PWY-6122: 5-aminoimidazole ribonucleotide biosynthesis II|g__Parasutterella.s__Parasutterella_excrementihominis	0.0324742	-0.5	0.5	0	3.70217	0	Model < Con	1.85108	0.25	0	#NAME?	0.100562	0.514789	0	0	15.8581	0	0	12.2667	0.977829	0	0	0	0	0	0	0	0
PWY-6122: 5-aminoimidazole ribonucleotide biosynthesis II|g__Proteobacteria_unclassified.s__Proteobacteria_bacterium_CAG_139	0.170904	-0.25	0.25	0	0.642664	0	Model <= Con	0.321332	0.125	0	#NAME?	0.289461	0	0	0	3.78474	0	0	1.35657	0	0	0	0	0	0	0	0	0
PWY-6122: 5-aminoimidazole ribonucleotide biosynthesis II|g__Streptococcus.s__Streptococcus_hyointestinalis	0.170904	-0.25	0.25	0	20.2036	0	Model <= Con	10.1018	0.125	0	#NAME?	0.289461	0	0	0	51.6309	0	109.998	0	0	0	0	0	0	0	0	0	0
PWY-7384: anaerobic energy metabolism (invertebrates, mitochondrial)	1	-0.015625	0.125	0.125	6.58184	3.24378	Model <=> Con	4.91281	0.125	0.492838	-1.02081	1	0	0	52.6547	0	0	0	0	0	0	25.9503	0	0	0	0	0	0
PWY-6123: inosine-5-phosphate biosynthesis I|g__Akkermansia.s__Akkermansia_muciniphila	0.0764479	0.375	0	0.375	0	13.8701	Con <= Model	6.93504	0.1875	Inf	Inf	0.180254	0	0	0	0	0	0	0	0	42.5861	45.2025	0	23.172	0	0	0	0
PWY-6123: inosine-5-phosphate biosynthesis I|g__Alistipes.s__Alistipes_timonensis	0.381574	-0.125	0.125	0	1.9287	0	Model <= Con	0.964352	0.0625	0	#NAME?	0.438447	15.4296	0	0	0	0	0	0	0	0	0	0	0	0	0	0	0
PWY-6123: inosine-5-phosphate biosynthesis I|g__Bacteroides.s__Bacteroides_caecimuris	0.645377	0.15625	1	1	40.7199	41.1477	Con <= Model	40.9338	1	1.01051	0.0150775	0.694734	14.1399	4.22784	35.0489	25.5002	12.254	156.818	32.7718	44.998	40.1793	128.443	17.6374	34.7589	5.80383	40.7063	23.5564	38.0964
PWY-6123: inosine-5-phosphate biosynthesis I|g__Bacteroides.s__Bacteroides_faecichinchillae	0.334152	-0.234375	0.375	0.125	2.9669	0.914051	Model <= Con	1.94048	0.25	0.308083	-1.69861	0.438447	6.76258	0	0	0	1.6806	0	0	15.292	0	7.31241	0	0	0	0	0	0
PWY-6123: inosine-5-phosphate biosynthesis I|g__Bacteroides.s__Bacteroides_massiliensis	0.000785338	1	0.375	1	8.75427	163.669	Con < Model	86.2115	0.6875	18.6959	4.22465	0.0120961	36.021	0	0	10.6787	0	23.3345	0	0	128.388	462.03	266.427	126.59	97.6637	62.1614	42.5947	123.496
PWY-6123: inosine-5-phosphate biosynthesis I|g__Bacteroides.s__Bacteroides_sartorii	0.0298407	-0.578125	0.625	0.125	21.5993	1.65125	Model < Con	11.6253	0.375	0.0764492	-3.70936	0.100562	14.0231	0	0	63.5398	0	28.7768	13.5242	52.9304	0	0	0	13.21	0	0	0	0
PWY-6123: inosine-5-phosphate biosynthesis I|g__Bacteroides.s__Bacteroides_uniformis	0.000553535	-1	1	0.125	49.2468	0.879793	Model < Con	25.0633	0.5625	0.017865	-5.80672	0.0120961	56.2685	12.4119	31.5742	59.0702	22.6537	137.802	47.9656	26.2283	0	7.03834	0	0	0	0	0	0
PWY-6123: inosine-5-phosphate biosynthesis I|g__Bacteroides.s__Bacteroides_vulgatus	0.0561971	-0.53125	0.625	0.25	14.1136	0.674809	Model <= Con	7.39419	0.4375	0.0478128	-4.38646	0.167063	0	4.05007	9.24895	0	54.5877	33.3787	0	11.6431	0	0	0	0	0	3.95667	0	1.4418
PWY-6123: inosine-5-phosphate biosynthesis I|g__Clostridium.s__Clostridium_sp_ASF502	0.0591504	0.5625	0.5	0.75	4.77292	37.4633	Con <= Model	21.1181	0.625	7.84912	2.97253	0.175002	0	3.09868	23.0622	0	1.44674	10.5758	0	0	0	79.1438	75.4325	26.7639	3.48374	81.3089	33.573	0
PWY-6123: inosine-5-phosphate biosynthesis I|g__Corynebacterium.s__Corynebacterium_glutamicum	0.170904	-0.25	0.25	0	4.04001	0	Model <= Con	2.02001	0.125	0	#NAME?	0.289461	0	0	0	0	0	17.7792	14.5409	0	0	0	0	0	0	0	0	0
PWY-6123: inosine-5-phosphate biosynthesis I|g__Erysipelatoclostridium.s__Clostridium_cocleatum	0.0764479	-0.375	0.375	0	11.126	0	Model <= Con	5.56298	0.1875	0	#NAME?	0.180254	0	0	0	0	0	35.389	30.5734	23.0452	0	0	0	0	0	0	0	0
PWY-6123: inosine-5-phosphate biosynthesis I|g__Helicobacter.s__Helicobacter_typhlonius	0.268736	-0.34375	1	0.625	294.315	290.063	Model <= Con	292.189	0.8125	0.985553	-0.020995	0.409397	222.009	209.46	148.165	169.975	77.6996	601.764	208.003	717.442	0	714.759	0	559.851	0	58.1845	973.509	14.1986
PWY-6123: inosine-5-phosphate biosynthesis I|g__Lachnospiraceae_unclassified.s__Lachnospiraceae_bacterium_M18_1	0.170561	-0.40625	0.75	0.375	28.9413	17.6067	Model <= Con	23.274	0.5625	0.60836	-0.717002	0.289461	0	34.1163	107.038	17.1257	13.0748	0	40.7375	19.4383	0	17.142	0	0	115.898	0	7.81412	0
PWY-6123: inosine-5-phosphate biosynthesis I|g__Lactobacillus.s__Lactobacillus_murinus	0.0045693	-0.75	0.75	0	111.118	0	Model < Con	55.5592	0.375	0	#NAME?	0.027654	15.4514	70.8497	351.195	0	0	29.4132	396.059	25.978	0	0	0	0	0	0	0	0
PWY-6123: inosine-5-phosphate biosynthesis I|g__Lactobacillus.s__Lactobacillus_reuteri	0.0764479	-0.375	0.375	0	10.1326	0	Model <= Con	5.06629	0.1875	0	#NAME?	0.180254	0	27.5531	0	0	0	0	25.874	27.6335	0	0	0	0	0	0	0	0
PWY-6123: inosine-5-phosphate biosynthesis I|g__Mucispirillum.s__Mucispirillum_schaedleri	0.000906857	1	0.625	1	24.1784	553.166	Con < Model	288.672	0.8125	22.8785	4.51592	0.0120961	0	0	0	13.4065	22.0085	50.0096	33.5453	74.4575	139.814	407.082	198.308	309.977	482.979	1371.52	520.449	995.195
PWY-6123: inosine-5-phosphate biosynthesis I|g__Muribaculaceae_unclassified.s__Muribaculaceae_bacterium_DSM_103720	0.0324742	-0.5	0.5	0	16.0483	0	Model < Con	8.02415	0.25	0	#NAME?	0.100562	11.2544	0	0	58.719	18.1102	40.3027	0	0	0	0	0	0	0	0	0	0
PWY-6123: inosine-5-phosphate biosynthesis I|g__Muribaculum.s__Muribaculum_intestinale	0.0764479	-0.375	0.375	0	14.8862	0	Model <= Con	7.44311	0.1875	0	#NAME?	0.180254	20.2176	0	0	76.118	0	0	22.7542	0	0	0	0	0	0	0	0	0
PWY-6123: inosine-5-phosphate biosynthesis I|g__Parabacteroides.s__Parabacteroides_distasonis	1	0.015625	0.125	0.125	2.27087	3.50477	Con <=> Model	2.88782	0.125	1.54336	0.626074	1	0	0	0	0	0	0	18.167	0	0	28.0382	0	0	0	0	0	0
PWY-6123: inosine-5-phosphate biosynthesis I|g__Parabacteroides.s__Parabacteroides_merdae	0.381574	-0.125	0.125	0	1.65236	0	Model <= Con	0.826179	0.0625	0	#NAME?	0.438447	0	0	0	13.2189	0	0	0	0	0	0	0	0	0	0	0	0
PWY-6123: inosine-5-phosphate biosynthesis I|g__Parasutterella.s__Parasutterella_excrementihominis	0.0764479	-0.375	0.375	0	6.42882	0	Model <= Con	3.21441	0.1875	0	#NAME?	0.180254	0	0	0	26.3784	0	0	10.9826	14.0695	0	0	0	0	0	0	0	0
PWY-6123: inosine-5-phosphate biosynthesis I|g__Rodentibacter.s__Rodentibacter_ratti	0.381574	0.125	0	0.125	0	0.908043	Con <= Model	0.454021	0.0625	Inf	Inf	0.438447	0	0	0	0	0	0	0	0	0	7.26434	0	0	0	0	0	0
PWY-6123: inosine-5-phosphate biosynthesis I|g__Streptococcus.s__Streptococcus_hyointestinalis	0.488143	-0.15625	0.25	0.125	19.2022	0.671149	Model <= Con	9.93669	0.1875	0.0349516	-4.8385	0.543024	0	0	0	45.8285	0	107.789	0	0	0	5.36919	0	0	0	0	0	0
REDCITCYC: TCA cycle VI (Helicobacter)	1	-0.015625	0.125	0.125	7.80845	3.53846	Model <=> Con	5.67345	0.125	0.453158	-1.14191	1	0	0	62.4676	0	0	0	0	0	0	28.3077	0	0	0	0	0	0
PWY-6124: inosine-5-phosphate biosynthesis II|g__Akkermansia.s__Akkermansia_muciniphila	0.0764479	0.375	0	0.375	0	13.4043	Con <= Model	6.70216	0.1875	Inf	Inf	0.180254	0	0	0	0	0	0	0	0	41.9964	43.1321	0	22.1059	0	0	0	0
PWY-6124: inosine-5-phosphate biosynthesis II|g__Alistipes.s__Alistipes_timonensis	0.381574	-0.125	0.125	0	1.70397	0	Model <= Con	0.851983	0.0625	0	#NAME?	0.438447	13.6317	0	0	0	0	0	0	0	0	0	0	0	0	0	0	0
PWY-6124: inosine-5-phosphate biosynthesis II|g__Bacteroides.s__Bacteroides_caecimuris	0.645377	0.15625	1	1	38.9898	38.7089	Con <= Model	38.8494	1	0.992795	-0.0104329	0.694734	15.446	4.03661	34.8626	23.1347	11.6423	148.762	32.3485	41.6859	36.9755	118.831	16.7526	36.8097	5.47365	38.6556	21.6931	34.4797
PWY-6124: inosine-5-phosphate biosynthesis II|g__Bacteroides.s__Bacteroides_faecichinchillae	0.334152	-0.234375	0.375	0.125	3.01463	0.855844	Model <= Con	1.93524	0.25	0.283897	-1.81656	0.438447	5.95294	0	0	0	1.55805	0	0	16.6061	0	6.84675	0	0	0	0	0	0
PWY-6124: inosine-5-phosphate biosynthesis II|g__Bacteroides.s__Bacteroides_massiliensis	0.000785338	1	0.375	1	8.52809	160.278	Con < Model	84.4031	0.6875	18.7941	4.23221	0.0120961	35.601	0	0	10.6018	0	22.0219	0	0	121.876	452.708	263.438	124.082	95.4664	59.5827	42.965	122.107
PWY-6124: inosine-5-phosphate biosynthesis II|g__Bacteroides.s__Bacteroides_sartorii	0.0402162	-0.546875	0.625	0.125	20.5718	1.55855	Model < Con	11.0652	0.375	0.0757615	-3.72239	0.122094	12.9101	0	0	64.3351	0	25.8837	11.9259	49.5199	0	0	0	12.4684	0	0	0	0
PWY-6124: inosine-5-phosphate biosynthesis II|g__Bacteroides.s__Bacteroides_uniformis	0.000553535	-1	1	0.125	53.1938	0.941431	Model < Con	27.0676	0.5625	0.0176981	-5.82026	0.0120961	56.0746	10.984	30.1903	59.4073	44.4699	148.523	47.6064	28.2945	0	7.53145	0	0	0	0	0	0
PWY-6124: inosine-5-phosphate biosynthesis II|g__Bacteroides.s__Bacteroides_vulgatus	0.00505274	-0.828125	0.875	0.375	15.8778	0.771192	Model < Con	8.32447	0.625	0.0485706	-4.36377	0.0294294	0	4.87905	8.52253	6.93777	53.69	34.0433	8.49411	10.4552	0	1.33213	0	0	0	3.58142	0	1.25598
PWY-6124: inosine-5-phosphate biosynthesis II|g__Clostridium.s__Clostridium_sp_ASF502	0.10102	0.5	0.75	0.75	5.31272	38.9609	Con <= Model	22.1368	0.75	7.33352	2.87451	0.231152	0	2.77069	22.3437	2.75443	1.26095	11.3751	0	1.9968	0	76.2339	79.4551	24.698	3.07053	96.5486	31.6815	0
PWY-6124: inosine-5-phosphate biosynthesis II|g__Corynebacterium.s__Corynebacterium_glutamicum	0.0764479	-0.375	0.375	0	6.08576	0	Model <= Con	3.04288	0.1875	0	#NAME?	0.180254	0	18.5879	0	0	0	16.4802	13.618	0	0	0	0	0	0	0	0	0
PWY-6124: inosine-5-phosphate biosynthesis II|g__Erysipelatoclostridium.s__Clostridium_cocleatum	0.0764479	-0.375	0.375	0	11.0371	0	Model <= Con	5.51854	0.1875	0	#NAME?	0.180254	0	0	0	0	0	34.7518	28.1095	25.4352	0	0	0	0	0	0	0	0
PWY-6124: inosine-5-phosphate biosynthesis II|g__Helicobacter.s__Helicobacter_typhlonius	0.268736	-0.34375	1	0.625	289.016	280.116	Model <= Con	284.566	0.8125	0.969207	-0.0451231	0.409397	209.255	200.839	146.219	167.595	77.8411	593.294	206.934	710.149	0	692.723	0	538.793	0	56.1348	939.557	13.7208
PWY-6124: inosine-5-phosphate biosynthesis II|g__Lachnospiraceae_unclassified.s__Lachnospiraceae_bacterium_M18_1	0.138864	-0.4375	0.75	0.375	29.2427	19.3885	Model <= Con	24.3156	0.5625	0.663022	-0.592872	0.289461	0	35.3401	105.702	16.7977	15.6276	0	40.9743	19.4993	0	16.7737	0	0	129.006	0	9.32901	0
PWY-6124: inosine-5-phosphate biosynthesis II|g__Lactobacillus.s__Lactobacillus_murinus	0.0045693	-0.75	0.75	0	107.037	0	Model < Con	53.5186	0.375	0	#NAME?	0.027654	15.7875	47.5521	352.347	0	0	29.8143	385.411	25.3853	0	0	0	0	0	0	0	0
PWY-6124: inosine-5-phosphate biosynthesis II|g__Lactobacillus.s__Lactobacillus_reuteri	0.170904	-0.25	0.25	0	5.5542	0	Model <= Con	2.7771	0.125	0	#NAME?	0.289461	0	0	0	0	0	0	21.3264	23.1073	0	0	0	0	0	0	0	0
PWY-6124: inosine-5-phosphate biosynthesis II|g__Mucispirillum.s__Mucispirillum_schaedleri	0.000930972	1	0.75	1	26.0875	638.558	Con < Model	332.323	0.875	24.4776	4.61339	0.0120961	0	15.2534	0	12.0297	21.8344	50.3119	35.8691	73.4014	146.753	535.618	268.36	343.579	511.127	1520.89	648.059	1134.08
PWY-6124: inosine-5-phosphate biosynthesis II|g__Muribaculaceae_unclassified.s__Muribaculaceae_bacterium_DSM_103720	0.0324742	-0.5	0.5	0	15.8024	0	Model < Con	7.90119	0.25	0	#NAME?	0.100562	11.3571	0	0	56.5977	18.4069	40.0573	0	0	0	0	0	0	0	0	0	0
PWY-6124: inosine-5-phosphate biosynthesis II|g__Muribaculum.s__Muribaculum_intestinale	0.0764479	-0.375	0.375	0	13.6795	0	Model <= Con	6.83973	0.1875	0	#NAME?	0.180254	19.0139	0	0	69.0026	0	0	21.4192	0	0	0	0	0	0	0	0	0
PWY-6124: inosine-5-phosphate biosynthesis II|g__Parabacteroides.s__Parabacteroides_distasonis	0.700128	-0.09375	0.25	0.125	3.59308	3.2199	Model <= Con	3.40649	0.1875	0.896139	-0.158205	0.74675	0	0	0	0	11.7502	0	16.9945	0	0	25.7592	0	0	0	0	0	0
PWY-6124: inosine-5-phosphate biosynthesis II|g__Parabacteroides.s__Parabacteroides_goldsteinii	0.381574	0.125	0	0.125	0	0.774492	Con <= Model	0.387246	0.0625	Inf	Inf	0.438447	0	0	0	0	0	0	0	0	0	0	0	6.19594	0	0	0	0
PWY-6124: inosine-5-phosphate biosynthesis II|g__Parabacteroides.s__Parabacteroides_merdae	0.381574	-0.125	0.125	0	1.49866	0	Model <= Con	0.749331	0.0625	0	#NAME?	0.438447	0	0	0	11.9893	0	0	0	0	0	0	0	0	0	0	0	0
PWY-6124: inosine-5-phosphate biosynthesis II|g__Parasutterella.s__Parasutterella_excrementihominis	0.0764479	-0.375	0.375	0	5.72623	0	Model <= Con	2.86311	0.1875	0	#NAME?	0.180254	0	0	0	22.2134	0	0	10.0028	13.5936	0	0	0	0	0	0	0	0
PWY-6124: inosine-5-phosphate biosynthesis II|g__Proteobacteria_unclassified.s__Proteobacteria_bacterium_CAG_139	0.0764479	-0.375	0.375	0	0.923287	0	Model <= Con	0.461644	0.1875	0	#NAME?	0.180254	0	0	0	2.90122	0	0	2.23004	2.25503	0	0	0	0	0	0	0	0
PWY-6124: inosine-5-phosphate biosynthesis II|g__Rodentibacter.s__Rodentibacter_ratti	0.381574	0.125	0	0.125	0	0.880754	Con <= Model	0.440377	0.0625	Inf	Inf	0.438447	0	0	0	0	0	0	0	0	0	7.04603	0	0	0	0	0	0
PWY-6124: inosine-5-phosphate biosynthesis II|g__Streptococcus.s__Streptococcus_hyointestinalis	0.170904	-0.25	0.25	0	18.9677	0	Model <= Con	9.48385	0.125	0	#NAME?	0.289461	0	0	0	45.0987	0	106.643	0	0	0	0	0	0	0	0	0	0
1CMET2-PWY: folate transformations III (E. coli)	1	0	1	1	2275.12	2133.32	Con <=> Model	2204.22	1	0.937674	-0.0928413	1	1616.56	1191.66	2613.39	2833.19	1492.25	2631.6	3329	2493.32	1668.8	2890.11	2313.37	1668.5	1697.72	2854.2	1701.45	2272.43
PWY-6125: superpathway of guanosine nucleotides de novo biosynthesis II|g__Bacteroides.s__Bacteroides_faecichinchillae	0.381574	-0.125	0.125	0	0.754076	0	Model <= Con	0.377038	0.0625	0	#NAME?	0.438447	6.03261	0	0	0	0	0	0	0	0	0	0	0	0	0	0	0
PWY-6125: superpathway of guanosine nucleotides de novo biosynthesis II|g__Bacteroides.s__Bacteroides_massiliensis	0.000681956	1	0.25	1	6.64349	141.228	Con < Model	73.9359	0.625	21.2581	4.40994	0.0120961	33.8674	0	0	0	0	19.2805	0	0	95.4392	415.286	238.367	105.572	75.3213	48.4491	39.4864	111.905
PWY-6125: superpathway of guanosine nucleotides de novo biosynthesis II|g__Bacteroides.s__Bacteroides_sartorii	0.012777	-0.625	0.625	0	30.3783	0	Model < Con	15.1892	0.3125	0	#NAME?	0.056139	26.3436	0	0	75.3182	0	51.5812	31.0355	58.748	0	0	0	0	0	0	0	0
PWY-6125: superpathway of guanosine nucleotides de novo biosynthesis II|g__Bacteroides.s__Bacteroides_vulgatus	0.012777	-0.625	0.625	0	11.1961	0	Model < Con	5.59804	0.3125	0	#NAME?	0.056139	0	0	0	5.40685	28.366	34.6432	6.63147	14.5211	0	0	0	0	0	0	0	0
PWY-6125: superpathway of guanosine nucleotides de novo biosynthesis II|g__Corynebacterium.s__Corynebacterium_glutamicum	0.381574	-0.125	0.125	0	2.39793	0	Model <= Con	1.19897	0.0625	0	#NAME?	0.438447	0	0	19.1835	0	0	0	0	0	0	0	0	0	0	0	0	0
PWY-6125: superpathway of guanosine nucleotides de novo biosynthesis II|g__Helicobacter.s__Helicobacter_typhlonius	0.316998	-0.3125	1	0.625	332.589	335.082	Model <= Con	333.836	0.8125	1.0075	0.0107746	0.438447	267.317	211.415	160.45	156.266	88.872	679.344	241.13	855.919	0	782.424	0	668.814	0	91.1055	1117.06	21.258
PWY-6125: superpathway of guanosine nucleotides de novo biosynthesis II|g__Mucispirillum.s__Mucispirillum_schaedleri	0.000930972	1	0.75	1	25.0895	565.87	Con < Model	295.48	0.875	22.5541	4.49532	0.0120961	0	14.9883	0	12.7376	22.4328	47.1014	33.701	69.7547	102.375	478.318	219.686	333.327	511.981	1380	551.366	949.907
PWY-6125: superpathway of guanosine nucleotides de novo biosynthesis II|g__Muribaculaceae_unclassified.s__Muribaculaceae_bacterium_DSM_103720	0.0324742	-0.5	0.5	0	15.1479	0	Model < Con	7.57395	0.25	0	#NAME?	0.100562	14.4796	0	0	55.1472	14.6476	36.9089	0	0	0	0	0	0	0	0	0	0
PWY-6125: superpathway of guanosine nucleotides de novo biosynthesis II|g__Muribaculum.s__Muribaculum_intestinale	0.0324742	-0.5	0.5	0	22.611	0	Model < Con	11.3055	0.25	0	#NAME?	0.100562	29.205	0	0	106.623	11.937	0	33.1229	0	0	0	0	0	0	0	0	0
PWY-6125: superpathway of guanosine nucleotides de novo biosynthesis II|g__Parabacteroides.s__Parabacteroides_distasonis	0.602524	-0.15625	0.5	0.375	10.9641	6.5735	Model <= Con	8.76882	0.4375	0.599546	-0.738058	0.652764	0	0	0	0	9.32588	27.9127	25.6491	24.8254	0	27.9821	0	17.5483	0	7.05759	0	0
PWY-6125: superpathway of guanosine nucleotides de novo biosynthesis II|g__Parabacteroides.s__Parabacteroides_goldsteinii	0.170904	0.25	0	0.25	0	1.9783	Con <= Model	0.98915	0.125	Inf	Inf	0.289461	0	0	0	0	0	0	0	0	10.581	0	0	0	0	5.24537	0	0
PWY-6125: superpathway of guanosine nucleotides de novo biosynthesis II|g__Parasutterella.s__Parasutterella_excrementihominis	0.170904	-0.25	0.25	0	2.1151	0	Model <= Con	1.05755	0.125	0	#NAME?	0.289461	0	0	0	7.39777	0	0	0	9.52305	0	0	0	0	0	0	0	0
PWY-6125: superpathway of guanosine nucleotides de novo biosynthesis II|g__Streptococcus.s__Streptococcus_hyointestinalis	0.170904	-0.25	0.25	0	17.6647	0	Model <= Con	8.83235	0.125	0	#NAME?	0.289461	0	0	0	53.117	0	88.2006	0	0	0	0	0	0	0	0	0	0
GLYCOLYSIS: glycolysis I (from glucose 6-phosphate)	1	0	1	1	1877.03	1766.45	Con <=> Model	1821.74	1	0.941088	-0.0875982	1	1057.62	1119.49	2484.91	2103.75	548.56	2288.28	3092.74	2320.9	1330.98	2818.11	1256.65	2080.62	1218.17	1209.75	2587.38	1629.96
PWY-6126: superpathway of adenosine nucleotides de novo biosynthesis II|g__Bacteroides.s__Bacteroides_faecichinchillae	0.170904	-0.25	0.25	0	2.17937	0	Model <= Con	1.08969	0.125	0	#NAME?	0.289461	3.47307	0	0	0	0	0	0	13.9619	0	0	0	0	0	0	0	0
PWY-6126: superpathway of adenosine nucleotides de novo biosynthesis II|g__Bacteroides.s__Bacteroides_massiliensis	0.000681956	1	0.25	1	5.65248	158.353	Con < Model	82.0026	0.625	28.0147	4.80811	0.0120961	29.5517	0	0	0	0	15.6681	0	0	115.327	468.269	230.186	117.863	94.1512	67.4508	44.2605	129.314
PWY-6126: superpathway of adenosine nucleotides de novo biosynthesis II|g__Bacteroides.s__Bacteroides_sartorii	0.012777	-0.625	0.625	0	26.2179	0	Model < Con	13.1089	0.3125	0	#NAME?	0.056139	18.9524	0	0	71.2325	0	33.9125	23.7351	61.9104	0	0	0	0	0	0	0	0
PWY-6126: superpathway of adenosine nucleotides de novo biosynthesis II|g__Bacteroides.s__Bacteroides_vulgatus	0.0045693	-0.75	0.75	0	18.2233	0	Model < Con	9.11165	0.375	0	#NAME?	0.027654	6.54031	0	0	9.03833	57.3613	43.7543	10.4154	18.6767	0	0	0	0	0	0	0	0
PWY-6126: superpathway of adenosine nucleotides de novo biosynthesis II|g__Corynebacterium.s__Corynebacterium_glutamicum	0.381574	-0.125	0.125	0	2.55072	0	Model <= Con	1.27536	0.0625	0	#NAME?	0.438447	0	20.4058	0	0	0	0	0	0	0	0	0	0	0	0	0	0
PWY-6126: superpathway of adenosine nucleotides de novo biosynthesis II|g__Helicobacter.s__Helicobacter_typhlonius	0.268736	-0.34375	1	0.625	343.204	332.113	Model <= Con	337.659	0.8125	0.967682	-0.0473955	0.409397	276.07	232.445	151.996	182.418	99.0915	691.75	246.947	864.917	0	826.222	0	630.272	0	91.4474	1091.52	17.4437
PWY-6126: superpathway of adenosine nucleotides de novo biosynthesis II|g__Mucispirillum.s__Mucispirillum_schaedleri	0.000930972	1	0.75	1	32.785	698.942	Con < Model	365.864	0.875	21.319	4.41407	0.0120961	0	17.8809	0	14.3148	25.5758	65.2356	32.8206	106.452	153.564	553.161	270.555	418.233	584.311	1682.59	713.182	1215.94
PWY-6126: superpathway of adenosine nucleotides de novo biosynthesis II|g__Muribaculaceae_unclassified.s__Muribaculaceae_bacterium_DSM_103720	0.0764479	-0.375	0.375	0	14.2847	0	Model <= Con	7.14236	0.1875	0	#NAME?	0.180254	0	0	0	60.3095	15.9724	37.9958	0	0	0	0	0	0	0	0	0	0
PWY-6126: superpathway of adenosine nucleotides de novo biosynthesis II|g__Muribaculum.s__Muribaculum_intestinale	0.012777	-0.625	0.625	0	23.7083	0	Model < Con	11.8542	0.3125	0	#NAME?	0.056139	27.0257	0	0	112.614	12.3226	11.8496	25.8544	0	0	0	0	0	0	0	0	0
PWY-6126: superpathway of adenosine nucleotides de novo biosynthesis II|g__Parasutterella.s__Parasutterella_excrementihominis	0.381574	-0.125	0.125	0	1.27009	0	Model <= Con	0.635045	0.0625	0	#NAME?	0.438447	0	0	0	10.1607	0	0	0	0	0	0	0	0	0	0	0	0
PWY-6126: superpathway of adenosine nucleotides de novo biosynthesis II|g__Streptococcus.s__Streptococcus_hyointestinalis	0.170904	-0.25	0.25	0	19.4968	0	Model <= Con	9.74842	0.125	0	#NAME?	0.289461	0	0	0	54.4303	0	101.544	0	0	0	0	0	0	0	0	0	0
PWY-6151: S-adenosyl-L-methionine salvage I	1	0	1	1	2115.6	2164.55	Con <=> Model	2140.07	1	1.02314	0.0329999	1	1351.63	1201.06	3002.73	2037.5	1462.65	2677.58	2465.35	2726.26	1704.23	2801.51	2135.8	2365.53	1985.5	1857.15	2393.18	2073.48
DENOVOPURINE2-PWY: superpathway of purine nucleotides de novo biosynthesis II	1	0.015625	0.125	0.125	9.63413	15.7531	Con <=> Model	12.6936	0.125	1.63513	0.709406	1	0	0	0	77.073	0	0	0	0	0	126.024	0	0	0	0	0	0
PWY-6147: 6-hydroxymethyl-dihydropterin diphosphate biosynthesis I|g__Bacteroides.s__Bacteroides_caecimuris	0.500904	-0.203125	0.625	0.375	14.9333	10.2379	Model <= Con	12.5856	0.5	0.685578	-0.544608	0.554967	0	0	37.1533	0	9.14107	40.3458	23.4894	9.33685	0	46.5961	0	0	0	0	19.0292	16.2782
PWY-6147: 6-hydroxymethyl-dihydropterin diphosphate biosynthesis I|g__Bacteroides.s__Bacteroides_sartorii	0.084745	-0.4375	0.5	0.125	22.2799	0.899554	Model <= Con	11.5897	0.3125	0.0403752	-4.63039	0.196329	19.4924	0	0	67.097	0	35.1529	0	56.4969	0	0	0	7.19643	0	0	0	0
PWY-6147: 6-hydroxymethyl-dihydropterin diphosphate biosynthesis I|g__Bacteroides.s__Bacteroides_uniformis	0.381574	-0.125	0.125	0	1.84761	0	Model <= Con	0.923803	0.0625	0	#NAME?	0.438447	14.7808	0	0	0	0	0	0	0	0	0	0	0	0	0	0	0
PWY-6147: 6-hydroxymethyl-dihydropterin diphosphate biosynthesis I|g__Bacteroides.s__Bacteroides_vulgatus	0.012777	-0.625	0.625	0	15.1078	0	Model < Con	7.5539	0.3125	0	#NAME?	0.056139	0	0	0	7.42522	46.7404	39.541	8.42697	18.7289	0	0	0	0	0	0	0	0
PWY-6147: 6-hydroxymethyl-dihydropterin diphosphate biosynthesis I|g__Helicobacter.s__Helicobacter_typhlonius	0.316998	-0.3125	1	0.625	307.823	316.355	Model <= Con	312.089	0.8125	1.02772	0.0394426	0.438447	225.5	163.605	124.65	181.588	56.1186	704.755	157.721	848.644	0	742.627	0	586.068	0	66.8734	1108.07	27.2023
PWY-6147: 6-hydroxymethyl-dihydropterin diphosphate biosynthesis I|g__Parabacteroides.s__Parabacteroides_distasonis	1	0.015625	0.125	0.125	3.38929	3.41331	Con <=> Model	3.4013	0.125	1.00709	0.0101855	1	0	0	0	0	0	0	27.1144	0	0	27.3065	0	0	0	0	0	0
PWY-6147: 6-hydroxymethyl-dihydropterin diphosphate biosynthesis I|g__Streptococcus.s__Streptococcus_hyointestinalis	0.170904	-0.25	0.25	0	15.9201	0	Model <= Con	7.96003	0.125	0	#NAME?	0.289461	0	0	0	47.7754	0	79.5852	0	0	0	0	0	0	0	0	0	0
PWY-7187: pyrimidine deoxyribonucleotides de novo biosynthesis II	1	0.015625	0.125	0.125	4.43975	4.79282	Con <=> Model	4.61628	0.125	1.07952	0.110395	1	0	0	0	35.518	0	0	0	0	0	38.3425	0	0	0	0	0	0
PWY-6151: S-adenosyl-L-methionine salvage I|g__Anaerotruncus.s__Anaerotruncus_sp_G3_2012	0.0158729	0.6875	0.25	0.75	2.64206	99.7399	Con < Model	51.191	0.5	37.7508	5.23843	0.0676417	0	0	12.3565	0	0	0	0	8.77998	206.183	0	172.693	91.3797	76.0043	29.4784	0	222.181
PWY-6151: S-adenosyl-L-methionine salvage I|g__Bacteroides.s__Bacteroides_uniformis	0.000553535	-1	1	0.125	63.3858	1.60943	Model < Con	32.4976	0.5625	0.0253911	-5.29953	0.0120961	87.2544	16.8519	41.0652	68.963	22.8815	177.225	62.9036	29.941	0	12.8755	0	0	0	0	0	0
PWY-6151: S-adenosyl-L-methionine salvage I|g__Bacteroides.s__Bacteroides_vulgatus	0.0045693	-0.75	0.75	0	14.3302	0	Model < Con	7.16508	0.375	0	#NAME?	0.027654	0	0	9.75137	4.81583	44.0956	34.5925	5.76033	15.6256	0	0	0	0	0	0	0	0
PWY-6151: S-adenosyl-L-methionine salvage I|g__Corynebacterium.s__Corynebacterium_glutamicum	0.170904	-0.25	0.25	0	3.38043	0	Model <= Con	1.69022	0.125	0	#NAME?	0.289461	0	15.4326	0	0	0	11.6109	0	0	0	0	0	0	0	0	0	0
PWY-6151: S-adenosyl-L-methionine salvage I|g__Dorea.s__Dorea_sp_5_2	0.836046	0.0625	0.25	0.25	2.89574	16.3577	Con <= Model	9.62673	0.25	5.64889	2.49797	0.874155	0	0	0	0	0	14.3131	0	8.85284	0	0	0	0	0	66.8035	64.0583	0
PWY-6151: S-adenosyl-L-methionine salvage I|g__Erysipelatoclostridium.s__Clostridium_cocleatum	0.110465	-0.40625	0.5	0.125	15.4066	1.28359	Model <= Con	8.3451	0.3125	0.0833141	-3.5853	0.248179	0	0	0	0	8.07149	28.4304	46.5225	40.2286	0	0	0	0	10.2687	0	0	0
PWY-6151: S-adenosyl-L-methionine salvage I|g__Escherichia.s__Escherichia_coli	0.381574	-0.125	0.125	0	2.89559	0	Model <= Con	1.44779	0.0625	0	#NAME?	0.438447	0	0	0	23.1647	0	0	0	0	0	0	0	0	0	0	0	0
PWY-6151: S-adenosyl-L-methionine salvage I|g__Eubacterium.s__Eubacterium_plexicaudatum	1	-0.015625	0.125	0.125	3.31344	1.24449	Model <=> Con	2.27897	0.125	0.375589	-1.41277	1	0	0	0	0	0	0	26.5075	0	0	0	9.95594	0	0	0	0	0
PWY-6151: S-adenosyl-L-methionine salvage I|g__Helicobacter.s__Helicobacter_typhlonius	0.268736	-0.34375	1	0.625	310.271	301.336	Model <= Con	305.804	0.8125	0.971202	-0.0421561	0.409397	221.396	187.638	169.277	179.89	81.2913	641.631	215.991	785.056	0	736.026	0	564.175	0	71.4475	1020.16	18.8847
PWY-6151: S-adenosyl-L-methionine salvage I|g__Lachnospiraceae_unclassified.s__Lachnospiraceae_bacterium_A2	0.012777	-0.625	0.625	0	24.5957	0	Model < Con	12.2978	0.3125	0	#NAME?	0.056139	16.9508	0	41.4233	20.2068	26.2906	91.8939	0	0	0	0	0	0	0	0	0	0
PWY-6151: S-adenosyl-L-methionine salvage I|g__Lachnospiraceae_unclassified.s__Lachnospiraceae_bacterium_A4	0.0764479	-0.375	0.375	0	14.3562	0	Model <= Con	7.1781	0.1875	0	#NAME?	0.180254	0	22.2118	0	69.9191	0	0	22.7186	0	0	0	0	0	0	0	0	0
PWY-6151: S-adenosyl-L-methionine salvage I|g__Lachnospiraceae_unclassified.s__Lachnospiraceae_bacterium_COE1	0.170904	-0.25	0.25	0	17.8778	0	Model <= Con	8.93891	0.125	0	#NAME?	0.289461	0	0	108.973	0	0	0	34.0499	0	0	0	0	0	0	0	0	0
PWY-6151: S-adenosyl-L-methionine salvage I|g__Lactobacillus.s__Lactobacillus_johnsonii	0.381574	-0.125	0.125	0	4.2014	0	Model <= Con	2.1007	0.0625	0	#NAME?	0.438447	0	0	0	0	0	0	0	33.6112	0	0	0	0	0	0	0	0
PWY-6151: S-adenosyl-L-methionine salvage I|g__Lactobacillus.s__Lactobacillus_murinus	0.012777	-0.625	0.625	0	103.072	0	Model < Con	51.5361	0.3125	0	#NAME?	0.056139	0	51.1033	388.994	0	0	22.5569	351.05	10.8736	0	0	0	0	0	0	0	0
PWY-6151: S-adenosyl-L-methionine salvage I|g__Lactobacillus.s__Lactobacillus_reuteri	0.0764479	-0.375	0.375	0	6.93888	0	Model <= Con	3.46944	0.1875	0	#NAME?	0.180254	0	16.9841	0	0	0	0	17.549	20.9779	0	0	0	0	0	0	0	0
PWY-6151: S-adenosyl-L-methionine salvage I|g__Lactococcus.s__Lactococcus_lactis	0.381574	0.125	0	0.125	0	2.11327	Con <= Model	1.05664	0.0625	Inf	Inf	0.438447	0	0	0	0	0	0	0	0	0	0	0	0	0	16.9062	0	0
PWY-6151: S-adenosyl-L-methionine salvage I|g__Muribaculaceae_unclassified.s__Muribaculaceae_bacterium_DSM_103720	0.0324742	-0.5	0.5	0	15.4142	0	Model < Con	7.70712	0.25	0	#NAME?	0.100562	16.4747	0	0	51.4419	13.4363	41.961	0	0	0	0	0	0	0	0	0	0
PWY-6151: S-adenosyl-L-methionine salvage I|g__Muribaculum.s__Muribaculum_intestinale	0.0045693	-0.75	0.75	0	27.4225	0	Model < Con	13.7112	0.375	0	#NAME?	0.027654	16.0155	12.3514	0	135.189	16.4617	14.6563	24.7058	0	0	0	0	0	0	0	0	0
PWY-6151: S-adenosyl-L-methionine salvage I|g__Oscillibacter.s__Oscillibacter_sp_1_3	0.00535103	0.84375	0.75	1	19.299	91.0397	Con < Model	55.1694	0.875	4.71733	2.23797	0.0308765	36.4586	0	23.9458	45.9694	10.7404	16.1726	0	21.1051	154.332	51.0905	58.2553	133.575	58.9936	21.525	29.5834	220.963
PWY-6151: S-adenosyl-L-methionine salvage I|g__Prevotella.s__Prevotella_sp_MGM1	0.381574	-0.125	0.125	0	2.08829	0	Model <= Con	1.04414	0.0625	0	#NAME?	0.438447	0	0	0	0	16.7063	0	0	0	0	0	0	0	0	0	0	0
PWY-6151: S-adenosyl-L-methionine salvage I|g__Streptococcus.s__Streptococcus_hyointestinalis	0.170904	-0.25	0.25	0	15.1781	0	Model <= Con	7.58907	0.125	0	#NAME?	0.289461	0	0	0	33.7703	0	87.6548	0	0	0	0	0	0	0	0	0	0
PYRIDNUCSAL-PWY: NAD salvage pathway I (PNC VI cycle)	0.949094	0.03125	0.25	0.375	29.0428	17.3215	Con <= Model	23.1821	0.3125	0.596412	-0.745618	0.979132	0	110.797	0	0	0	121.545	0	0	0	51.9519	0	26.2691	0	0	60.3507	0
PWY-6163: chorismate biosynthesis from 3-dehydroquinate|g__Anaerotruncus.s__Anaerotruncus_sp_G3_2012	0.0045693	0.75	0	0.75	0	83.8411	Con < Model	41.9205	0.375	Inf	Inf	0.027654	0	0	0	0	0	0	0	0	168.387	0	137.54	73.124	59.2066	24.9368	0	207.534
PWY-6163: chorismate biosynthesis from 3-dehydroquinate|g__Bacteroides.s__Bacteroides_caecimuris	0.862187	0.0625	0.375	0.5	16.4326	15.0729	Con <= Model	15.7528	0.4375	0.917253	-0.124608	0.899463	0	0	30.8506	0	0	81.991	18.6195	0	0	64.3065	0	13.1352	0	21.8253	0	21.3162
PWY-6163: chorismate biosynthesis from 3-dehydroquinate|g__Bacteroides.s__Bacteroides_sartorii	0.0298407	-0.578125	0.625	0.125	28.6204	2.02795	Model < Con	15.3242	0.375	0.0708567	-3.81895	0.100562	23.977	0	0	72.9221	0	39.84	26.0067	66.2174	0	0	0	16.2236	0	0	0	0
PWY-6163: chorismate biosynthesis from 3-dehydroquinate|g__Bacteroides.s__Bacteroides_vulgatus	0.012777	-0.625	0.625	0	13.6065	0	Model < Con	6.80326	0.3125	0	#NAME?	0.056139	0	0	0	6.03622	50.2888	20.8119	10.3237	21.3915	0	0	0	0	0	0	0	0
PWY-6163: chorismate biosynthesis from 3-dehydroquinate|g__Clostridium.s__Clostridium_sp_ASF502	0.214338	0.296875	0.125	0.375	3.05382	18.5958	Con <= Model	10.8248	0.25	6.08936	2.60629	0.347809	0	0	24.4306	0	0	0	0	0	0	91.2177	0	26.2668	0	0	31.2821	0
PWY-6163: chorismate biosynthesis from 3-dehydroquinate|g__Corynebacterium.s__Corynebacterium_glutamicum	0.381574	-0.125	0.125	0	2.09189	0	Model <= Con	1.04595	0.0625	0	#NAME?	0.438447	0	16.7351	0	0	0	0	0	0	0	0	0	0	0	0	0	0
PWY-6163: chorismate biosynthesis from 3-dehydroquinate|g__Erysipelatoclostridium.s__Clostridium_cocleatum	0.0764479	-0.375	0.375	0	11.6379	0	Model <= Con	5.81897	0.1875	0	#NAME?	0.180254	0	0	0	0	0	28.9045	36.0932	28.1057	0	0	0	0	0	0	0	0
PWY-6163: chorismate biosynthesis from 3-dehydroquinate|g__Eubacterium.s__Eubacterium_plexicaudatum	0.381574	-0.125	0.125	0	2.43293	0	Model <= Con	1.21647	0.0625	0	#NAME?	0.438447	0	0	0	0	0	0	19.4635	0	0	0	0	0	0	0	0	0
PWY-6163: chorismate biosynthesis from 3-dehydroquinate|g__Helicobacter.s__Helicobacter_typhlonius	0.268736	-0.34375	1	0.625	320.155	305.849	Model <= Con	313.002	0.8125	0.955315	-0.065952	0.409397	255.565	208.822	154.202	189.156	73.7903	657.161	232.892	789.649	0	773.757	0	585.993	0	66.8527	1001.21	18.9788
PWY-6163: chorismate biosynthesis from 3-dehydroquinate|g__Lachnospiraceae_unclassified.s__Lachnospiraceae_bacterium_28_4	0.00146006	0.875	0	0.875	0	642.177	Con < Model	321.088	0.4375	Inf	Inf	0.0130446	0	0	0	0	0	0	0	0	223.438	389.083	460.307	1220.78	1624.24	863.739	0	355.822
PWY-6163: chorismate biosynthesis from 3-dehydroquinate|g__Lachnospiraceae_unclassified.s__Lachnospiraceae_bacterium_A2	0.0324742	-0.5	0.5	0	19.4999	0	Model < Con	9.74993	0.25	0	#NAME?	0.100562	15.3574	0	38.2443	0	24.4596	77.9375	0	0	0	0	0	0	0	0	0	0
PWY-6163: chorismate biosynthesis from 3-dehydroquinate|g__Lachnospiraceae_unclassified.s__Lachnospiraceae_bacterium_COE1	0.381574	-0.125	0.125	0	10.7265	0	Model <= Con	5.36326	0.0625	0	#NAME?	0.438447	0	0	85.8122	0	0	0	0	0	0	0	0	0	0	0	0	0
PWY-6163: chorismate biosynthesis from 3-dehydroquinate|g__Lachnospiraceae_unclassified.s__Lachnospiraceae_bacterium_M18_1	0.170904	-0.25	0.25	0	5.95519	0	Model <= Con	2.97759	0.125	0	#NAME?	0.289461	0	10.9207	36.7208	0	0	0	0	0	0	0	0	0	0	0	0	0
PWY-6163: chorismate biosynthesis from 3-dehydroquinate|g__Lactobacillus.s__Lactobacillus_reuteri	0.170904	-0.25	0.25	0	4.77755	0	Model <= Con	2.38878	0.125	0	#NAME?	0.289461	0	21.7283	0	0	0	0	0	16.4921	0	0	0	0	0	0	0	0
PWY-6163: chorismate biosynthesis from 3-dehydroquinate|g__Mucispirillum.s__Mucispirillum_schaedleri	0.000409933	1	0	1	0	181.147	Con < Model	90.5737	0.5	Inf	Inf	0.0120961	0	0	0	0	0	0	0	0	33.4116	136.292	64.8331	103.584	151.899	509.884	181.738	267.538
PWY-6163: chorismate biosynthesis from 3-dehydroquinate|g__Muribaculaceae_unclassified.s__Muribaculaceae_bacterium_DSM_103720	0.0324742	-0.5	0.5	0	19.5086	0	Model < Con	9.75429	0.25	0	#NAME?	0.100562	19.2655	0	0	68.1342	24.3796	44.2895	0	0	0	0	0	0	0	0	0	0
PWY-6163: chorismate biosynthesis from 3-dehydroquinate|g__Parabacteroides.s__Parabacteroides_distasonis	0.80928	-0.078125	0.375	0.375	10.142	5.96176	Model <= Con	8.05188	0.375	0.58783	-0.76653	0.851439	0	0	0	0	0	22.2324	25.4601	33.4434	9.33485	29.6251	0	0	0	0	0	8.73421
PWY-6163: chorismate biosynthesis from 3-dehydroquinate|g__Streptococcus.s__Streptococcus_hyointestinalis	0.170904	-0.25	0.25	0	17.1291	0	Model <= Con	8.56454	0.125	0	#NAME?	0.289461	0	0	0	42.8926	0	94.1401	0	0	0	0	0	0	0	0	0	0
PWY4FS-7: phosphatidylglycerol biosynthesis I (plastidic)	0.95913	0.03125	1	1	482.892	505.95	Con <= Model	494.421	1	1.04775	0.0672963	0.981312	389.181	153.833	421.264	660.79	204.911	750.963	845.053	437.137	498.145	418.62	646.657	373.925	186.865	745.634	446.147	731.609
PWY-6168: flavin biosynthesis III (fungi)|g__Bacteroides.s__Bacteroides_caecimuris	0.784023	-0.09375	0.625	0.5	21.7862	16.0363	Model <= Con	18.9112	0.5625	0.736077	-0.442071	0.82862	0	0	31.9399	0	13.0087	92.861	18.1668	18.313	0	61.2517	0	0	0	20.7895	17.9056	28.3436
PWY-6168: flavin biosynthesis III (fungi)|g__Bacteroides.s__Bacteroides_sartorii	0.012777	-0.625	0.625	0	26.7881	0	Model < Con	13.3941	0.3125	0	#NAME?	0.056139	24.0169	0	0	60.0349	0	50.7108	38.7308	40.8117	0	0	0	0	0	0	0	0
PWY-6168: flavin biosynthesis III (fungi)|g__Bacteroides.s__Bacteroides_vulgatus	0.012777	-0.625	0.625	0	13.5549	0	Model < Con	6.77744	0.3125	0	#NAME?	0.056139	0	0	0	7.78184	36.8267	31.9249	8.37944	23.5262	0	0	0	0	0	0	0	0
PWY-6168: flavin biosynthesis III (fungi)|g__Helicobacter.s__Helicobacter_typhlonius	0.370618	-0.28125	1	0.625	302.541	305.457	Model <= Con	303.999	0.8125	1.00964	0.0138378	0.438447	269.949	209.017	125.362	159.374	57.0576	633.919	215.377	750.277	0	763.377	0	552.496	0	66.3867	1043.85	17.5496
PWY-6168: flavin biosynthesis III (fungi)|g__Parabacteroides.s__Parabacteroides_distasonis	0.52445	-0.1875	0.5	0.375	13.3906	8.52361	Model <= Con	10.9571	0.4375	0.636539	-0.65168	0.577952	0	0	0	0	20.5832	30.0171	25.1472	31.3769	12.9042	37.1571	0	18.1275	0	0	0	0
PWY-6168: flavin biosynthesis III (fungi)|g__Parabacteroides.s__Parabacteroides_goldsteinii	0.381574	0.125	0	0.125	0	1.04813	Con <= Model	0.524065	0.0625	Inf	Inf	0.438447	0	0	0	0	0	0	0	0	0	0	0	8.38504	0	0	0	0
PWY4FS-8: phosphatidylglycerol biosynthesis II (non-plastidic)	0.95913	0.03125	1	1	482.892	505.95	Con <= Model	494.421	1	1.04775	0.0672963	0.981312	389.181	153.833	421.264	660.79	204.911	750.963	845.053	437.137	498.145	418.62	646.657	373.925	186.865	745.634	446.147	731.609
PWY-6353: purine nucleotides degradation II (aerobic)	0.95913	0.03125	1	0.875	91.0923	95.445	Con <= Model	93.2686	0.9375	1.04778	0.0673405	0.981312	28.1953	24.3947	142.904	116.451	38.5421	194.041	80.2339	103.977	112.949	198.2	90.9325	44.487	0	103.664	138.631	74.6966
PWY-6270: isoprene biosynthesis I|g__Bacteroides.s__Bacteroides_caecimuris	1	-0.015625	0.375	0.375	13.7118	11.713	Model <=> Con	12.7124	0.375	0.854226	-0.227311	1	0	0	28.5161	0	8.46009	72.7186	0	0	0	52.7982	0	0	0	19.5065	0	21.3995
PWY-6270: isoprene biosynthesis I|g__Corynebacterium.s__Corynebacterium_glutamicum	0.381574	-0.125	0.125	0	2.55226	0	Model <= Con	1.27613	0.0625	0	#NAME?	0.438447	0	20.4181	0	0	0	0	0	0	0	0	0	0	0	0	0	0
PWY-4984: urea cycle	0.874735	0.0625	1	0.75	800.637	966.788	Con <= Model	883.712	0.875	1.20752	0.272051	0.90898	567.219	506.678	513.531	582.501	223.147	1697.61	621.777	1692.63	29.543	1989.23	0	1619.14	0	1017.65	2202.35	876.395
PWY-6277: superpathway of 5-aminoimidazole ribonucleotide biosynthesis|g__Acutalibacter.s__Acutalibacter_muris	0.170904	-0.25	0.25	0	3.82779	0	Model <= Con	1.9139	0.125	0	#NAME?	0.289461	7.27185	0	0	0	0	0	23.3505	0	0	0	0	0	0	0	0	0
PWY-6277: superpathway of 5-aminoimidazole ribonucleotide biosynthesis|g__Akkermansia.s__Akkermansia_muciniphila	0.0764479	0.375	0	0.375	0	11.3862	Con <= Model	5.69309	0.1875	Inf	Inf	0.180254	0	0	0	0	0	0	0	0	22.652	48.8047	0	19.6328	0	0	0	0
PWY-6277: superpathway of 5-aminoimidazole ribonucleotide biosynthesis|g__Alistipes.s__Alistipes_timonensis	0.381574	-0.125	0.125	0	1.658	0	Model <= Con	0.828998	0.0625	0	#NAME?	0.438447	13.264	0	0	0	0	0	0	0	0	0	0	0	0	0	0	0
PWY-6277: superpathway of 5-aminoimidazole ribonucleotide biosynthesis|g__Anaerotruncus.s__Anaerotruncus_sp_G3_2012	0.0092178	0.71875	0.125	0.75	1.03147	68.4962	Con < Model	34.7638	0.4375	66.4062	6.05325	0.0509722	0	0	8.25178	0	0	0	0	0	147.851	0	126.836	57.2321	43.3278	24.6623	0	148.061
PWY-6277: superpathway of 5-aminoimidazole ribonucleotide biosynthesis|g__Bacteroides.s__Bacteroides_caecimuris	0.752538	0.109375	0.875	0.875	23.3024	26.3569	Con <= Model	24.8297	0.875	1.13108	0.177703	0.796704	8.41872	0	33.2567	12.9478	9.64493	69.351	22.1573	30.6427	28.8788	74.9477	10.8266	18.1665	0	26.5395	20.4791	31.0171
PWY-6277: superpathway of 5-aminoimidazole ribonucleotide biosynthesis|g__Bacteroides.s__Bacteroides_faecichinchillae	0.170904	-0.25	0.25	0	2.06293	0	Model <= Con	1.03146	0.125	0	#NAME?	0.289461	7.90602	0	0	0	0	0	0	8.5974	0	0	0	0	0	0	0	0
PWY-6277: superpathway of 5-aminoimidazole ribonucleotide biosynthesis|g__Bacteroides.s__Bacteroides_massiliensis	0.000681956	1	0.25	1	5.58545	145.177	Con < Model	75.3813	0.625	25.992	4.7	0.0120961	28.4505	0	0	0	0	16.2331	0	0	103.209	404.773	241.107	105.228	92.3346	55.3609	39.3448	120.061
PWY-6277: superpathway of 5-aminoimidazole ribonucleotide biosynthesis|g__Bacteroides.s__Bacteroides_sartorii	0.0298407	-0.578125	0.625	0.125	22.2315	1.48596	Model < Con	11.8587	0.375	0.0668405	-3.90313	0.100562	19.7636	0	0	51.6735	0	38.4532	25.6051	42.3566	0	0	0	11.8877	0	0	0	0
PWY-6277: superpathway of 5-aminoimidazole ribonucleotide biosynthesis|g__Bacteroides.s__Bacteroides_uniformis	0.00146734	-0.9375	1	0.25	43.7438	2.75247	Model < Con	23.2482	0.625	0.0629224	-3.99028	0.0130446	56.5033	6.83209	32.9508	54.6906	28.1087	110.946	39.1901	20.7294	0	11.3948	0	0	0	0	10.6249	0
PWY-6277: superpathway of 5-aminoimidazole ribonucleotide biosynthesis|g__Bacteroides.s__Bacteroides_vulgatus	0.0122414	-0.75	0.875	0.5	14.4916	0.571726	Model < Con	7.53165	0.6875	0.0394523	-4.66375	0.056139	1.06246	0	7.60829	2.74291	47.1122	32.3966	5.49331	19.5167	0	0	0.53259	0	0	1.41213	0.809089	1.82
PWY-6277: superpathway of 5-aminoimidazole ribonucleotide biosynthesis|g__Clostridium.s__Clostridium_sp_ASF502	0.110465	0.40625	0.125	0.5	2.50513	27.473	Con <= Model	14.989	0.3125	10.9667	3.45505	0.248179	0	0	20.0411	0	0	0	0	0	0	118.568	0	32.3328	0	0	55.9488	12.9336
PWY-6277: superpathway of 5-aminoimidazole ribonucleotide biosynthesis|g__Corynebacterium.s__Corynebacterium_glutamicum	0.0324742	-0.5	0.5	0	11.3512	0	Model < Con	5.67562	0.25	0	#NAME?	0.100562	0	21.6827	21.2307	0	0	21.7838	26.1128	0	0	0	0	0	0	0	0	0
PWY-6277: superpathway of 5-aminoimidazole ribonucleotide biosynthesis|g__Desulfovibrionaceae_unclassified.s__Desulfovibrionaceae_bacterium	0.381574	0.125	0	0.125	0	0.968648	Con <= Model	0.484324	0.0625	Inf	Inf	0.438447	0	0	0	0	0	0	0	0	7.74919	0	0	0	0	0	0	0
PWY-6277: superpathway of 5-aminoimidazole ribonucleotide biosynthesis|g__Dorea.s__Dorea_sp_5_2	0.178259	0.390625	0.375	0.625	6.46481	24.4775	Con <= Model	15.4712	0.5	3.78627	1.92078	0.301369	0	0	20.6258	0	0	17.4451	0	13.6476	0	23.649	6.66553	0	0	64.8926	74.7879	25.8249
PWY-6277: superpathway of 5-aminoimidazole ribonucleotide biosynthesis|g__Erysipelatoclostridium.s__Clostridium_cocleatum	0.144754	-0.421875	0.625	0.375	21.0659	4.7604	Model <= Con	12.9132	0.5	0.225977	-2.14576	0.289461	0	0	0	8.1587	16.3232	50.5265	50.4613	43.0576	0	14.6298	0	0	16.0773	7.37618	0	0
PWY-6277: superpathway of 5-aminoimidazole ribonucleotide biosynthesis|g__Eubacterium.s__Eubacterium_plexicaudatum	0.381574	-0.125	0.125	0	2.19627	0	Model <= Con	1.09814	0.0625	0	#NAME?	0.438447	0	0	0	0	0	0	17.5702	0	0	0	0	0	0	0	0	0
PWY-6277: superpathway of 5-aminoimidazole ribonucleotide biosynthesis|g__Firmicutes_unclassified.s__Firmicutes_bacterium_ASF500	0.0001554	1	1	1	122.92	544.566	Con < Model	333.743	1	4.43025	2.14739	0.0106938	70.592	166.113	216.882	108.785	65.9204	90.1578	108.771	156.138	606.256	728.991	1076.28	364.384	363.365	445.229	304.08	467.938
PWY-6277: superpathway of 5-aminoimidazole ribonucleotide biosynthesis|g__Helicobacter.s__Helicobacter_typhlonius	0.268736	-0.34375	1	0.625	389.564	381.163	Model <= Con	385.363	0.8125	0.978435	-0.0314526	0.409397	318.117	241.976	174.061	227.254	92.6362	816.08	268.428	977.96	0	915.767	0	703.127	0	85.1595	1322.53	22.7194
PWY-6277: superpathway of 5-aminoimidazole ribonucleotide biosynthesis|g__Lachnospiraceae_unclassified.s__Lachnospiraceae_bacterium_28_4	0.00146006	0.875	0	0.875	0	642.171	Con < Model	321.085	0.4375	Inf	Inf	0.0130446	0	0	0	0	0	0	0	0	215.078	402.201	464.079	1197.38	1592.12	841.826	0	424.683
PWY-6277: superpathway of 5-aminoimidazole ribonucleotide biosynthesis|g__Lachnospiraceae_unclassified.s__Lachnospiraceae_bacterium_3_2	0.836046	0.0625	0.25	0.25	3.02281	7.13894	Con <= Model	5.08088	0.25	2.36169	1.23982	0.874155	0	0	0	0	10.6199	0	0	13.5626	0	0	31.3211	0	0	0	0	25.7904
PWY-6277: superpathway of 5-aminoimidazole ribonucleotide biosynthesis|g__Lachnospiraceae_unclassified.s__Lachnospiraceae_bacterium_A2	0.012777	-0.625	0.625	0	31.5851	0	Model < Con	15.7926	0.3125	0	#NAME?	0.056139	18.1361	0	58.4763	22.2307	31.3707	122.467	0	0	0	0	0	0	0	0	0	0
PWY-6277: superpathway of 5-aminoimidazole ribonucleotide biosynthesis|g__Lachnospiraceae_unclassified.s__Lachnospiraceae_bacterium_A4	0.0764479	-0.375	0.375	0	21.7393	0	Model <= Con	10.8697	0.1875	0	#NAME?	0.180254	0	38.0945	0	99.9163	0	0	35.9038	0	0	0	0	0	0	0	0	0
PWY-6277: superpathway of 5-aminoimidazole ribonucleotide biosynthesis|g__Lachnospiraceae_unclassified.s__Lachnospiraceae_bacterium_COE1	0.0764479	-0.375	0.375	0	20.5769	0	Model <= Con	10.2884	0.1875	0	#NAME?	0.180254	0	22.5763	116.59	0	0	0	25.4488	0	0	0	0	0	0	0	0	0
PWY-6277: superpathway of 5-aminoimidazole ribonucleotide biosynthesis|g__Lachnospiraceae_unclassified.s__Lachnospiraceae_bacterium_M18_1	0.369493	-0.265625	0.625	0.375	24.6747	22.0739	Model <= Con	23.3743	0.5	0.894594	-0.160694	0.438447	0	32.5048	95.0487	11.668	24.0564	0	34.1201	0	0	32.3231	0	0	134.052	0	10.2159	0
PWY-6277: superpathway of 5-aminoimidazole ribonucleotide biosynthesis|g__Lactobacillus.s__Lactobacillus_murinus	0.00146006	-0.875	0.875	0	108.25	0	Model < Con	54.1251	0.4375	0	#NAME?	0.0130446	14.2254	39.2711	376.477	7.78601	0	35.5099	371.567	21.1653	0	0	0	0	0	0	0	0
PWY-6277: superpathway of 5-aminoimidazole ribonucleotide biosynthesis|g__Lactobacillus.s__Lactobacillus_reuteri	0.0764479	-0.375	0.375	0	11.569	0	Model <= Con	5.78448	0.1875	0	#NAME?	0.180254	0	35.2924	0	0	0	0	23.3438	33.9154	0	0	0	0	0	0	0	0
PWY-6277: superpathway of 5-aminoimidazole ribonucleotide biosynthesis|g__Mucispirillum.s__Mucispirillum_schaedleri	0.000906857	1	0.625	1	14.0543	427.567	Con < Model	220.811	0.8125	30.4226	4.92707	0.0120961	0	0	8.42078	0	11.9355	20.4817	27.5471	44.049	98.014	380.438	180.865	228.742	327.167	1016.24	430.966	758.101
PWY-6277: superpathway of 5-aminoimidazole ribonucleotide biosynthesis|g__Muribaculaceae_unclassified.s__Muribaculaceae_bacterium_DSM_103720	0.0324742	-0.5	0.5	0	14.2862	0	Model < Con	7.1431	0.25	0	#NAME?	0.100562	12.1947	0	0	51.1954	13.6926	37.2069	0	0	0	0	0	0	0	0	0	0
PWY-6277: superpathway of 5-aminoimidazole ribonucleotide biosynthesis|g__Muribaculum.s__Muribaculum_intestinale	0.012777	-0.625	0.625	0	19.2533	0	Model < Con	9.62664	0.3125	0	#NAME?	0.056139	19.6709	0	0	86.772	13.0101	12.241	22.3323	0	0	0	0	0	0	0	0	0
PWY-6277: superpathway of 5-aminoimidazole ribonucleotide biosynthesis|g__Oscillibacter.s__Oscillibacter_sp_1_3	0.000930972	1	0.75	1	21.3604	176.101	Con < Model	98.7307	0.875	8.24425	3.04339	0.0120961	37.7435	30.0853	46.344	23.0392	19.5879	14.0836	0	0	196.499	221.354	335.928	85.6384	65.6657	115.499	213.774	174.45
PWY-6277: superpathway of 5-aminoimidazole ribonucleotide biosynthesis|g__Parabacteroides.s__Parabacteroides_distasonis	0.305641	-0.3125	0.75	0.5	16.9343	9.56723	Model <= Con	13.2508	0.625	0.564961	-0.823777	0.438447	0	0	9.75242	13.6174	14.1771	34.7458	33.1982	29.9836	13.4421	41.4943	0	14.5622	0	0	0	7.03926
PWY-6277: superpathway of 5-aminoimidazole ribonucleotide biosynthesis|g__Parabacteroides.s__Parabacteroides_goldsteinii	0.381574	0.125	0	0.125	0	0.800497	Con <= Model	0.400249	0.0625	Inf	Inf	0.438447	0	0	0	0	0	0	0	0	0	6.40398	0	0	0	0	0	0
PWY-6277: superpathway of 5-aminoimidazole ribonucleotide biosynthesis|g__Parabacteroides.s__Parabacteroides_merdae	0.381574	-0.125	0.125	0	1.32157	0	Model <= Con	0.660787	0.0625	0	#NAME?	0.438447	0	0	0	10.5726	0	0	0	0	0	0	0	0	0	0	0	0
PWY-6277: superpathway of 5-aminoimidazole ribonucleotide biosynthesis|g__Parasutterella.s__Parasutterella_excrementihominis	0.0324742	-0.5	0.5	0	3.70217	0	Model < Con	1.85108	0.25	0	#NAME?	0.100562	0.514789	0	0	15.8581	0	0	12.2667	0.977829	0	0	0	0	0	0	0	0
PWY-6277: superpathway of 5-aminoimidazole ribonucleotide biosynthesis|g__Proteobacteria_unclassified.s__Proteobacteria_bacterium_CAG_139	0.170904	-0.25	0.25	0	0.642664	0	Model <= Con	0.321332	0.125	0	#NAME?	0.289461	0	0	0	3.78474	0	0	1.35657	0	0	0	0	0	0	0	0	0
PWY-6277: superpathway of 5-aminoimidazole ribonucleotide biosynthesis|g__Streptococcus.s__Streptococcus_hyointestinalis	0.170904	-0.25	0.25	0	20.2036	0	Model <= Con	10.1018	0.125	0	#NAME?	0.289461	0	0	0	51.6309	0	109.998	0	0	0	0	0	0	0	0	0	0
GLYCOGENSYNTH-PWY: glycogen biosynthesis I (from ADP-D-Glucose)	0.878477	0.0625	1	1	1400.71	1461.72	Con <= Model	1431.21	1	1.04355	0.0615007	0.909309	944.114	941.223	1451.36	1342.5	851.22	1890.18	1550.42	2234.7	994.291	2317.4	1118.58	1854.96	748.641	1167.49	2474.06	1018.32
PWY-6282: palmitoleate biosynthesis I (from (5Z)-dodec-5-enoate)|g__Bacteroides.s__Bacteroides_vulgatus	0.0764479	-0.375	0.375	0	8.17722	0	Model <= Con	4.08861	0.1875	0	#NAME?	0.180254	0	0	0	0	30.3176	23.7633	0	11.3369	0	0	0	0	0	0	0	0
PWY-2941: L-lysine biosynthesis II	0.878477	0.0625	1	1	520.369	540.895	Con <= Model	530.632	1	1.03945	0.0558154	0.909309	197.264	266.004	1026.69	269.991	121.188	595.937	1236.82	449.059	699.827	942.355	1202.87	257.317	124.408	341.196	341.625	417.566
PWY-5104: L-isoleucine biosynthesis IV	0.878477	0.0625	1	1	280.375	348.433	Con <= Model	314.404	1	1.24274	0.313527	0.909309	199.171	42.4083	101.092	444.152	149.883	589.934	339.518	376.838	307.543	951.198	581.248	265.501	184.665	188.295	119.115	189.901
PWY-5154: L-arginine biosynthesis III (via N-acetyl-L-citrulline)	0.878477	0.0625	1	1	520.151	614.153	Con <= Model	567.152	1	1.18072	0.239669	0.909309	496.467	95.272	298.047	796.807	340.859	1293.72	325.282	514.749	578.819	1874.52	804.592	394.819	280.149	332.532	188.368	459.429
PWY-6309: L-tryptophan degradation XI (mammalian, via kynurenine)|g__Corynebacterium.s__Corynebacterium_glutamicum	0.012777	-0.625	0.625	0	16.6981	0	Model < Con	8.34907	0.3125	0	#NAME?	0.056139	0	30.7442	21.9553	0	0	32.7028	29.1745	19.0082	0	0	0	0	0	0	0	0
PWY-5973: cis-vaccenate biosynthesis	0.878477	0.0625	1	1	1642.61	1633.06	Con <= Model	1637.83	1	0.994183	-0.00841715	0.909309	1172.7	872.46	1245.69	1888.22	930.333	2709	1658.56	2663.93	1071.51	3033.02	1235.61	1964.24	531.271	1331.09	2713.75	1183.97
PWY-6317: D-galactose degradation I (Leloir pathway)|g__Lachnospiraceae_unclassified.s__Lachnospiraceae_bacterium_10_1	0.381574	-0.125	0.125	0	1.34682	0	Model <= Con	0.673411	0.0625	0	#NAME?	0.438447	0	0	0	0	10.7746	0	0	0	0	0	0	0	0	0	0	0
PWY-6317: D-galactose degradation I (Leloir pathway)|g__Lachnospiraceae_unclassified.s__Lachnospiraceae_bacterium_28_4	0.00146006	0.875	0	0.875	0	665.245	Con < Model	332.622	0.4375	Inf	Inf	0.0130446	0	0	0	0	0	0	0	0	244.515	390.619	510.098	1206.46	1705.99	847.857	0	416.42
PWY-6317: D-galactose degradation I (Leloir pathway)|g__Lactobacillus.s__Lactobacillus_reuteri	0.0324742	-0.5	0.5	0	9.10399	0	Model < Con	4.55199	0.25	0	#NAME?	0.100562	0	19.3342	10.7196	0	0	0	20.5466	22.2315	0	0	0	0	0	0	0	0
PWY-6317: D-galactose degradation I (Leloir pathway)|g__Streptococcus.s__Streptococcus_hyointestinalis	0.170904	-0.25	0.25	0	17.104	0	Model <= Con	8.552	0.125	0	#NAME?	0.289461	0	0	0	49.2008	0	87.6312	0	0	0	0	0	0	0	0	0	0
THRESYN-PWY: superpathway of L-threonine biosynthesis	0.878477	0.0625	1	1	1358.55	1561.93	Con <= Model	1460.24	1	1.1497	0.201256	0.909309	935.109	687.192	1474.28	1523.37	628.365	2025.68	1742.89	1851.55	1335.94	2778.96	1684.99	1657.43	583.934	1247.46	2021.19	1185.52
7ALPHADEHYDROX-PWY	0.80928	0.078125	0.375	0.375	10.7642	21.8481	Con <= Model	16.3062	0.375	2.0297	1.02126	0.851439	0	0	0	23.6616	0	7.62637	54.8259	0	0	0	0	0	0	87.2445	35.1563	52.3842
PWY-6385: peptidoglycan biosynthesis III (mycobacteria)|g__Anaerotruncus.s__Anaerotruncus_sp_G3_2012	0.0045693	0.75	0	0.75	0	82.0991	Con < Model	41.0496	0.375	Inf	Inf	0.027654	0	0	0	0	0	0	0	0	174.905	0	138.117	69.3135	56.0881	29.3268	0	189.043
PWY-6385: peptidoglycan biosynthesis III (mycobacteria)|g__Bacteroides.s__Bacteroides_caecimuris	1	-0.015625	0.375	0.375	13.1977	10.8062	Model <=> Con	12.002	0.375	0.818791	-0.288432	1	0	0	36.668	0	7.34306	61.5708	0	0	0	53.1295	0	0	0	13.5364	0	19.7837
PWY-6385: peptidoglycan biosynthesis III (mycobacteria)|g__Bacteroides.s__Bacteroides_faecichinchillae	0.381574	-0.125	0.125	0	1.12353	0	Model <= Con	0.561764	0.0625	0	#NAME?	0.438447	8.98822	0	0	0	0	0	0	0	0	0	0	0	0	0	0	0
PWY-6385: peptidoglycan biosynthesis III (mycobacteria)|g__Bacteroides.s__Bacteroides_massiliensis	0.000553535	1	0.125	1	3.46477	118.939	Con < Model	61.2018	0.5625	34.3281	5.10132	0.0120961	27.7182	0	0	0	0	0	0	0	92.031	347.766	196.08	82.4307	67.4504	45.1131	29.6948	90.9454
PWY-6385: peptidoglycan biosynthesis III (mycobacteria)|g__Bacteroides.s__Bacteroides_sartorii	0.0298407	-0.578125	0.625	0.125	27.8527	1.89057	Model < Con	14.8716	0.375	0.0678773	-3.88093	0.100562	18.4176	0	0	74.0385	0	42.6691	30.823	56.8735	0	0	0	15.1245	0	0	0	0
PWY-6385: peptidoglycan biosynthesis III (mycobacteria)|g__Bacteroides.s__Bacteroides_uniformis	0.00146006	-0.875	0.875	0	39.1662	0	Model < Con	19.5831	0.4375	0	#NAME?	0.0130446	49.0385	0	25.8991	52.9753	18.1803	113.425	37.6112	16.2001	0	0	0	0	0	0	0	0
PWY-6385: peptidoglycan biosynthesis III (mycobacteria)|g__Bacteroides.s__Bacteroides_vulgatus	0.0045693	-0.75	0.75	0	14.0819	0	Model < Con	7.04096	0.375	0	#NAME?	0.027654	3.06906	0	0	6.46945	37.5645	33.4969	8.11597	23.9395	0	0	0	0	0	0	0	0
PWY-6385: peptidoglycan biosynthesis III (mycobacteria)|g__Clostridium.s__Clostridium_sp_ASF502	0.0764479	0.375	0	0.375	0	16.3038	Con <= Model	8.15191	0.1875	Inf	Inf	0.180254	0	0	0	0	0	0	0	0	0	74.3897	0	23.7623	0	0	32.2785	0
PWY-6385: peptidoglycan biosynthesis III (mycobacteria)|g__Corynebacterium.s__Corynebacterium_glutamicum	0.170904	-0.25	0.25	0	3.86511	0	Model <= Con	1.93256	0.125	0	#NAME?	0.289461	0	16.3634	0	0	0	0	14.5575	0	0	0	0	0	0	0	0	0
PWY-6385: peptidoglycan biosynthesis III (mycobacteria)|g__Dorea.s__Dorea_sp_5_2	0.214338	0.296875	0.125	0.375	2.68734	18.7054	Con <= Model	10.6964	0.25	6.96055	2.7992	0.347809	0	0	0	0	0	21.4988	0	0	0	28.5538	0	0	0	62.541	58.5483	0
PWY-6385: peptidoglycan biosynthesis III (mycobacteria)|g__Escherichia.s__Escherichia_coli	0.381574	-0.125	0.125	0	1.82133	0	Model <= Con	0.910664	0.0625	0	#NAME?	0.438447	0	0	0	14.5706	0	0	0	0	0	0	0	0	0	0	0	0
PWY-6385: peptidoglycan biosynthesis III (mycobacteria)|g__Eubacterium.s__Eubacterium_plexicaudatum	0.381574	-0.125	0.125	0	2.27318	0	Model <= Con	1.13659	0.0625	0	#NAME?	0.438447	0	0	0	0	0	0	18.1855	0	0	0	0	0	0	0	0	0
PWY-6385: peptidoglycan biosynthesis III (mycobacteria)|g__Firmicutes_unclassified.s__Firmicutes_bacterium_ASF500	0.40016	0.25	0.5	0.5	18.0747	61.5931	Con <= Model	39.8339	0.5	3.40771	1.7688	0.457819	0	0	40.324	0	0	29.9672	33.7299	40.5762	82.1867	155.781	0	0	0	64.0572	0	190.72
PWY-6385: peptidoglycan biosynthesis III (mycobacteria)|g__Helicobacter.s__Helicobacter_typhlonius	0.370618	-0.28125	1	0.625	301.92	309.454	Model <= Con	305.687	0.8125	1.02495	0.0355597	0.438447	225.331	198.42	145.303	156.7	78.7616	620.642	233.308	756.892	0	768.569	0	596.34	0	82.7356	1008.43	19.5582
PWY-6385: peptidoglycan biosynthesis III (mycobacteria)|g__Lachnospiraceae_unclassified.s__Lachnospiraceae_bacterium_28_4	0.00146006	0.875	0	0.875	0	620.596	Con < Model	310.298	0.4375	Inf	Inf	0.0130446	0	0	0	0	0	0	0	0	219.942	362.444	489.442	1113.72	1616.33	798.487	0	364.401
PWY-6385: peptidoglycan biosynthesis III (mycobacteria)|g__Lachnospiraceae_unclassified.s__Lachnospiraceae_bacterium_A2	0.0764479	-0.375	0.375	0	20.4427	0	Model <= Con	10.2214	0.1875	0	#NAME?	0.180254	0	0	45.2969	0	34.6528	83.5919	0	0	0	0	0	0	0	0	0	0
PWY-6385: peptidoglycan biosynthesis III (mycobacteria)|g__Lachnospiraceae_unclassified.s__Lachnospiraceae_bacterium_A4	0.381574	-0.125	0.125	0	3.06847	0	Model <= Con	1.53423	0.0625	0	#NAME?	0.438447	0	0	0	0	0	0	24.5477	0	0	0	0	0	0	0	0	0
PWY-6385: peptidoglycan biosynthesis III (mycobacteria)|g__Lachnospiraceae_unclassified.s__Lachnospiraceae_bacterium_COE1	0.381574	-0.125	0.125	0	14.11	0	Model <= Con	7.05498	0.0625	0	#NAME?	0.438447	0	0	112.88	0	0	0	0	0	0	0	0	0	0	0	0	0
PWY-6385: peptidoglycan biosynthesis III (mycobacteria)|g__Lactobacillus.s__Lactobacillus_reuteri	0.0764479	-0.375	0.375	0	7.84978	0	Model <= Con	3.92489	0.1875	0	#NAME?	0.180254	0	20.4336	0	0	0	0	19.1349	23.2298	0	0	0	0	0	0	0	0
PWY-6385: peptidoglycan biosynthesis III (mycobacteria)|g__Oscillibacter.s__Oscillibacter_sp_1_3	0.012777	0.625	0	0.625	0	67.9477	Con < Model	33.9738	0.3125	Inf	Inf	0.056139	0	0	0	0	0	0	0	0	106.669	85.174	200.401	0	0	0	74.4374	76.9001
PWY-6385: peptidoglycan biosynthesis III (mycobacteria)|g__Parabacteroides.s__Parabacteroides_distasonis	0.369493	-0.265625	0.625	0.375	12.9175	7.10097	Model <= Con	10.0092	0.5	0.549717	-0.863238	0.438447	0	0	0	11.09	14.5443	27.1853	23.7595	26.7609	0	32.653	0	12.4012	0	0	0	11.7535
[truncated: 625 more rows]

## Sheet: Table S1H. colon metabolome
Table S1H. Colon metabolome of the mice in two groups.
[truncated: 968 more rows]

## Sheet: Tab S1I. Colon metabolites anno
Table S1I. KEGG pathway annotation of the colon metabolites in the two groups of mice.
ID	Abundant in Con	Abundant in Model	Ano
[truncated: 113 more rows]

## Sheet: Tab S1J.cor_ species_colon meta
Table S1J. Correlation analysis between the significantly different species and colon metabolites in the two groups of mice.
[truncated: 33 more rows]
[truncated: 21 more columns]

[truncated: 12 more sheets: Tab S1K. colonic RNA, Tab S1L. colonic RNA anno, Tab S1M. Cor_ colon gene_specie, Tab S1N. Plasma metabolites, Tab S1O.plasma_metabolites_anno, Tab S1P.Venn_colon_plasma_metab, Tab S1Q. Liver RNA, Tab S1R. Liver RNA_anno, Tab S1S. liver_metabolites, Tab S1T. Liver_metabolites_anno, Tab S1U. cor_liver_pathway_spe, Tab S1V. Venn_liver_plas_colon]
